# Supplementary material for: The NFIB/CARM1 partnership is a driver in preclinical models of small cell lung cancer
Source: Nat Commun. 2023 Jan 23;14:363. doi: 10.1038/s41467-023-35864-y (PMC9870865; doi:10.1038/s41467-023-35864-y)
Supplement: Supplementary file 3 — Supplementary Data 1 [file 41467_2023_35864_MOESM3_ESM.xlsx]

## Sheet: Suppl Data S1A
Mass spectrometry for ADMAs in CARM1 WT and CARM KO MEFs
Note: Samples from WT MEFs are labeled in orange while samples from CARM1 KO MEFs are labeled in blue. Two single clone antibodies were used in this assay.
sample/antibody	Reference	Peptide	Gene Symbol
KO/D4H5	gi|4885049|ref|NP_005150.1|70|ACTC1|	R.FR*CPETLFQPSFIGM#ESAGIHETTYNSI.M	ACTC1
KO/D6A8	gi|21265034|ref|NP_620594.1|11093|ADAMTS13|	E.EAAAPGR*.T	ADAMTS13
KO/D4H5	gi|70166852|ref|NP_001102.2|103|ADAR|	R.QLR*YQQPGPGSSPSS.F	ADAR
WT/D4H5	gi|70166852|ref|NP_001102.2|103|ADAR|	R.QLR*YQQPGPGSSPSS.F	ADAR
WT/D4H5	gi|70166852|ref|NP_001102.2|103|ADAR|	R.QLR*YQQPGPGSSPSS.F	ADAR
WT/D4H5	gi|70166852|ref|NP_001102.2|103|ADAR|	R.QLR*YQQPGPGSSPSS.F	ADAR
WT/D4H5	gi|70166852|ref|NP_001102.2|103|ADAR|	R.QLR*YQQPGPGSSPSS.F	ADAR
KO/D4H5	gi|70166852|ref|NP_001102.2|103|ADAR|	R.QLR*YQQPGPGSSPSSF.L	ADAR
KO/D4H5	gi|70166852|ref|NP_001102.2|103|ADAR|	R.QLR*YQQPGPGSSPSSF.L	ADAR
KO/D4H5	gi|70166852|ref|NP_001102.2|103|ADAR|	R.QLR*YQQPGPGSSPSSF.L	ADAR
KO/D4H5	gi|70166852|ref|NP_001102.2|103|ADAR|	R.QLR*YQQPGPGSSPSSF.L	ADAR
KO/D4H5	gi|70166852|ref|NP_001102.2|103|ADAR|	R.QLR*YQQPGPGSSPSSF.L	ADAR
WT/D4H5	gi|70166852|ref|NP_001102.2|103|ADAR|	R.QLR*YQQPGPGSSPSSF.L	ADAR
WT/D4H5	gi|70166852|ref|NP_001102.2|103|ADAR|	R.QLR*YQQPGPGSSPSSF.L	ADAR
WT/D4H5	gi|70166852|ref|NP_001102.2|103|ADAR|	R.QLR*YQQPGPGSSPSSFLL.K	ADAR
KO/D4H5	gi|70166852|ref|NP_001102.2|103|ADAR|	R.QLR*YQQPGPGSSPSSFLLK.Q	ADAR
KO/D4H5	gi|70166852|ref|NP_001102.2|103|ADAR|	R.QLR*YQQPGPGSSPSSFLLK.Q	ADAR
KO/D4H5	gi|70166852|ref|NP_001102.2|103|ADAR|	R.QLR*YQQPGPGSSPSSFLLK.Q	ADAR
KO/D4H5	gi|70166852|ref|NP_001102.2|103|ADAR|	R.QLR*YQQPGPGSSPSSFLLK.Q	ADAR
KO/D4H5	gi|70166852|ref|NP_001102.2|103|ADAR|	R.QLR*YQQPGPGSSPSSFLLK.Q	ADAR
KO/D4H5	gi|70166852|ref|NP_001102.2|103|ADAR|	R.QLR*YQQPGPGSSPSSFLLK.Q	ADAR
KO/D6A8	gi|70166852|ref|NP_001102.2|103|ADAR|	R.QLR*YQQPGPGSSPSSFLLK.Q	ADAR
WT/D4H5	gi|70166852|ref|NP_001102.2|103|ADAR|	R.QLR*YQQPGPGSSPSSFLLK.Q	ADAR
WT/D4H5	gi|70166852|ref|NP_001102.2|103|ADAR|	R.QLR*YQQPGPGSSPSSFLLK.Q	ADAR
WT/D4H5	gi|70166852|ref|NP_001102.2|103|ADAR|	R.QLR*YQQPGPGSSPSSFLLK.Q	ADAR
WT/D4H5	gi|70166852|ref|NP_001102.2|103|ADAR|	R.QLR*YQQPGPGSSPSSFLLK.Q	ADAR
WT/D4H5	gi|70166852|ref|NP_001102.2|103|ADAR|	R.QLR*YQQPGPGSSPSSFLLK.Q	ADAR
WT/D4H5	gi|70166852|ref|NP_001102.2|103|ADAR|	R.QLR*YQQPGPGSSPSSFLLK.Q	ADAR
WT/D4H5	gi|70166852|ref|NP_001102.2|103|ADAR|	R.QLR*YQQPGPGSSPSSFLLK.Q	ADAR
WT/D6A8	gi|70166852|ref|NP_001102.2|103|ADAR|	R.QLR*YQQPGPGSSPSSFLLK.Q	ADAR
WT/D6A8	gi|38683816|ref|NP_942592.1|26057|ANKRD17|	K.NPVNNVR*PGFPVSLPLAYPPPQFAHALLAAQTF.Q	ANKRD17
WT/D6A8	gi|38683816|ref|NP_942592.1|26057|ANKRD17|	K.NPVNNVR*PGFPVSLPLAYPPPQFAHALLAAQTF.Q	ANKRD17
WT/D6A8	gi|38683816|ref|NP_942592.1|26057|ANKRD17|	W.GPFPVR*PLSPAR.A	ANKRD17
KO/D4H5	gi|253735775|ref|NP_001155855.1|9181|ARHGEF2|	G.DALYLSFNPPQPSR*.G	ARHGEF2
WT/D4H5	gi|21264575|ref|NP_624361.1|8289|ARID1A|	K.M#RPQPYGGTNPYSQQQGPPSGPQQGHGYPGQPYGSQTPQR*YPM#.T	ARID1A
WT/D4H5	gi|21264575|ref|NP_624361.1|8289|ARID1A|	K.M#RPQPYGGTNPYSQQQGPPSGPQQGHGYPGQPYGSQTPQR*YPM#TM#QGR.A	ARID1A
WT/D4H5	gi|21264575|ref|NP_624361.1|8289|ARID1A|	K.M#RPQPYGGTNPYSQQQGPPSGPQQGHGYPGQPYGSQTPQR*YPMTM#QGR.A	ARID1A
WT/D4H5	gi|21264575|ref|NP_624361.1|8289|ARID1A|	K.MRPQPYGGTNPYSQQQGPPSGPQQGHGYPGQPYGSQTPQR*YPM#TM#QGR.A	ARID1A
WT/D4H5	gi|21264575|ref|NP_624361.1|8289|ARID1A|	K.MRPQPYGGTNPYSQQQGPPSGPQQGHGYPGQPYGSQTPQRYPM#TM#QGR*.A	ARID1A
WT/D4H5	gi|21264575|ref|NP_624361.1|8289|ARID1A|	K.MRPQPYGGTNPYSQQQGPPSGPQQGHGYPGQPYGSQTPQRYPM#TM#QGR*.A	ARID1A
WT/D4H5	gi|21264575|ref|NP_624361.1|8289|ARID1A|	Y.GGTNPYSQQQGPPSGPQQGHGYPGQPYGSQTPQR*YPM#TM#QGR.A	ARID1A
WT/D4H5	gi|21264575|ref|NP_624361.1|8289|ARID1A|	Y.GGTNPYSQQQGPPSGPQQGHGYPGQPYGSQTPQRYPM#TM#QGR*.A	ARID1A
WT/D4H5	gi|297139703|ref|NP_059989.2|57492|ARID1B|	K.AAAGSAAGGFQR*FAGQNQHPSGATPTLNQLLTSPSPM#M#R.S	ARID1B
WT/D4H5	gi|297139703|ref|NP_059989.2|57492|ARID1B|	K.AAAGSAAGGFQR*FAGQNQHPSGATPTLNQLLTSPSPM#M#R.S	ARID1B
WT/D4H5	gi|297139703|ref|NP_059989.2|57492|ARID1B|	K.AAAGSAAGGFQR*FAGQNQHPSGATPTLNQLLTSPSPM#M#R.S	ARID1B
WT/D4H5	gi|297139703|ref|NP_059989.2|57492|ARID1B|	K.AAAGSAAGGFQR*FAGQNQHPSGATPTLNQLLTSPSPM#M#R.S	ARID1B
KO/D6A8	gi|297139703|ref|NP_059989.2|57492|ARID1B|	K.R*PQLYGM#GSNPHSQPQQSSPYPGGSYGPPGPQR*YPIGIQGR.T	ARID1B
WT/D4H5	gi|297139703|ref|NP_059989.2|57492|ARID1B|	K.R*PQLYGM#GSNPHSQPQQSSPYPGGSYGPPGPQR*YPIGIQGR.T	ARID1B
WT/D6A8	gi|297139703|ref|NP_059989.2|57492|ARID1B|	K.R*PQLYGM#GSNPHSQPQQSSPYPGGSYGPPGPQRYPIGIQGR*.T	ARID1B
WT/D4H5	gi|12597635|ref|NP_075049.1|64919|BCL11B|	T.DARQSPFATSSEHSSENGSLR*.F	BCL11B
KO/D4H5	gi|315434255|ref|NP_001186793.1|100529063|BCL2L2-PABPN1|	R.AR*TTNYNSSR.S	BCL2L2-PABPN1
KO/D4H5	gi|315434255|ref|NP_001186793.1|100529063|BCL2L2-PABPN1|	R.AR*TTNYNSSR.S	BCL2L2-PABPN1
WT/D4H5	gi|315434255|ref|NP_001186793.1|100529063|BCL2L2-PABPN1|	R.AR*TTNYNSSR.S	BCL2L2-PABPN1
WT/D4H5	gi|315434255|ref|NP_001186793.1|100529063|BCL2L2-PABPN1|	R.AR*TTNYNSSR.S	BCL2L2-PABPN1
WT/D4H5	gi|315434255|ref|NP_001186793.1|100529063|BCL2L2-PABPN1|	R.AR*TTNYNSSR.S	BCL2L2-PABPN1
WT/D4H5	gi|315434255|ref|NP_001186793.1|100529063|BCL2L2-PABPN1|	R.AR*TTNYNSSR.S	BCL2L2-PABPN1
KO/D4H5	gi|315434255|ref|NP_001186793.1|100529063|BCL2L2-PABPN1|	R.SR*FYSGF.N	BCL2L2-PABPN1
KO/D4H5	gi|315434255|ref|NP_001186793.1|100529063|BCL2L2-PABPN1|	R.SR*FYSGF.N	BCL2L2-PABPN1
WT/D4H5	gi|315434255|ref|NP_001186793.1|100529063|BCL2L2-PABPN1|	R.SR*FYSGF.N	BCL2L2-PABPN1
WT/D4H5	gi|315434255|ref|NP_001186793.1|100529063|BCL2L2-PABPN1|	R.SR*FYSGF.N	BCL2L2-PABPN1
WT/D4H5	gi|315434255|ref|NP_001186793.1|100529063|BCL2L2-PABPN1|	R.SR*FYSGF.N	BCL2L2-PABPN1
WT/D4H5	gi|315434255|ref|NP_001186793.1|100529063|BCL2L2-PABPN1|	R.SR*FYSGF.N	BCL2L2-PABPN1
WT/D4H5	gi|315434255|ref|NP_001186793.1|100529063|BCL2L2-PABPN1|	R.SR*FYSGFN.S	BCL2L2-PABPN1
KO/D4H5	gi|315434255|ref|NP_001186793.1|100529063|BCL2L2-PABPN1|	R.SR*FYSGFNSR.P	BCL2L2-PABPN1
KO/D4H5	gi|315434255|ref|NP_001186793.1|100529063|BCL2L2-PABPN1|	R.SR*FYSGFNSR.P	BCL2L2-PABPN1
KO/D4H5	gi|315434255|ref|NP_001186793.1|100529063|BCL2L2-PABPN1|	R.SR*FYSGFNSR.P	BCL2L2-PABPN1
KO/D4H5	gi|315434255|ref|NP_001186793.1|100529063|BCL2L2-PABPN1|	R.SR*FYSGFNSR.P	BCL2L2-PABPN1
KO/D4H5	gi|315434255|ref|NP_001186793.1|100529063|BCL2L2-PABPN1|	R.SR*FYSGFNSR.P	BCL2L2-PABPN1
WT/D4H5	gi|315434255|ref|NP_001186793.1|100529063|BCL2L2-PABPN1|	R.SR*FYSGFNSR.P	BCL2L2-PABPN1
WT/D4H5	gi|315434255|ref|NP_001186793.1|100529063|BCL2L2-PABPN1|	R.SR*FYSGFNSR.P	BCL2L2-PABPN1
WT/D4H5	gi|315434255|ref|NP_001186793.1|100529063|BCL2L2-PABPN1|	R.SR*FYSGFNSR.P	BCL2L2-PABPN1
WT/D4H5	gi|315434255|ref|NP_001186793.1|100529063|BCL2L2-PABPN1|	R.SR*FYSGFNSR.P	BCL2L2-PABPN1
WT/D4H5	gi|315434255|ref|NP_001186793.1|100529063|BCL2L2-PABPN1|	R.SR*FYSGFNSR.P	BCL2L2-PABPN1
WT/D4H5	gi|315434255|ref|NP_001186793.1|100529063|BCL2L2-PABPN1|	R.SR*FYSGFNSR.P	BCL2L2-PABPN1
WT/D4H5	gi|315434255|ref|NP_001186793.1|100529063|BCL2L2-PABPN1|	R.SR*FYSGFNSR.P	BCL2L2-PABPN1
WT/D4H5	gi|315434255|ref|NP_001186793.1|100529063|BCL2L2-PABPN1|	R.SR*FYSGFNSR.P	BCL2L2-PABPN1
WT/D4H5	gi|315434255|ref|NP_001186793.1|100529063|BCL2L2-PABPN1|	R.TNRPGISTTDR*GFPR*.A	BCL2L2-PABPN1
WT/D4H5	gi|315434255|ref|NP_001186793.1|100529063|BCL2L2-PABPN1|	R.TNRPGISTTDR*GFPR*.A	BCL2L2-PABPN1
WT/D4H5	gi|315434255|ref|NP_001186793.1|100529063|BCL2L2-PABPN1|	R.TNRPGISTTDR*GFPR*.A	BCL2L2-PABPN1
WT/D4H5	gi|315434255|ref|NP_001186793.1|100529063|BCL2L2-PABPN1|	R.TNRPGISTTDR*GFPR*.A	BCL2L2-PABPN1
WT/D4H5	gi|315434255|ref|NP_001186793.1|100529063|BCL2L2-PABPN1|	R.TNRPGISTTDR*GFPR*AR*.Y	BCL2L2-PABPN1
KO/D4H5	gi|315434255|ref|NP_001186793.1|100529063|BCL2L2-PABPN1|	Y.R*AR*TTNYNSSR.S	BCL2L2-PABPN1
KO/D4H5	gi|315434255|ref|NP_001186793.1|100529063|BCL2L2-PABPN1|	Y.R*AR*TTNYNSSR.S	BCL2L2-PABPN1
KO/D4H5	gi|315434255|ref|NP_001186793.1|100529063|BCL2L2-PABPN1|	Y.R*AR*TTNYNSSR.S	BCL2L2-PABPN1
KO/D4H5	gi|315434255|ref|NP_001186793.1|100529063|BCL2L2-PABPN1|	Y.R*AR*TTNYNSSR.S	BCL2L2-PABPN1
WT/D4H5	gi|315434255|ref|NP_001186793.1|100529063|BCL2L2-PABPN1|	Y.R*AR*TTNYNSSR.S	BCL2L2-PABPN1
WT/D4H5	gi|315434255|ref|NP_001186793.1|100529063|BCL2L2-PABPN1|	Y.R*AR*TTNYNSSR.S	BCL2L2-PABPN1
WT/D4H5	gi|315434255|ref|NP_001186793.1|100529063|BCL2L2-PABPN1|	Y.R*AR*TTNYNSSR.S	BCL2L2-PABPN1
WT/D4H5	gi|315434255|ref|NP_001186793.1|100529063|BCL2L2-PABPN1|	Y.R*GR*AR*ATSWYSPY.-	BCL2L2-PABPN1
WT/D6A8	gi|38788274|ref|NP_872579.2|2186|BPTF|	R.TATVTIR*PN.T	BPTF
WT/D4H5	gi|239755250|ref|XP_001716895.2|340895|C10orf112|	G.SSDHM#NWHFMYLEATAVGLR*.G	C10orf112
KO/D4H5	gi|310110393|ref|XP_001716702.2|196446|C12orf28|	E.MTQGYQHIWSLPVAPFSDSMFHFR*VAAPDLADCSTDPYFAGIFFTDYFFYFYR*R*.C	C12orf28
WT/D4H5	gi|192447436|ref|NP_060361.4|54991|C1orf159|	R.SSGTPGR*PHPGAPR.V	C1orf159
KO/D4H5	gi|20162566|ref|NP_619646.1|136647|C7orf11|	R.SPAGSQQQFGYSPGQQQTHPQGSPRTSTPFGSGR*.V	C7orf11
WT/D4H5	gi|20162566|ref|NP_619646.1|136647|C7orf11|	R.SPAGSQQQFGYSPGQQQTHPQGSPRTSTPFGSGR*.V	C7orf11
WT/D4H5	gi|20162566|ref|NP_619646.1|136647|C7orf11|	R.SPAGSQQQFGYSPGQQQTHPQGSPRTSTPFGSGR*.V	C7orf11
WT/D4H5	gi|20162566|ref|NP_619646.1|136647|C7orf11|	R.SPAGSQQQFGYSPGQQQTHPQGSPRTSTPFGSGR*.V	C7orf11
WT/D4H5	gi|20162566|ref|NP_619646.1|136647|C7orf11|	R.SPAGSQQQFGYSPGQQQTHPQGSPRTSTPFGSGR*.V	C7orf11
KO/D4H5	gi|18105007|ref|NP_004332.2|790|CAD|	K.QIDTVAAEWPAQTNYLYLTYWGTTHDLTFR*.T	CAD
KO/D6A8	gi|42558250|ref|NP_005889.3|4076|CAPRIN1|	N.R*GMPQM#NTQQVN.-	CAPRIN1
WT/D6A8	gi|42734503|ref|NP_976240.1|4076|CAPRIN1|	R.GPANGFR*GGYDGYR*PSFSNTPNSGYTQSQFSAPR.D	CAPRIN1
WT/D4H5	gi|54112420|ref|NP_733762.2|868|CBLB|	F.GMPM#LDLDDDDDR*EESLMMNR.L	CBLB
KO/D4H5	gi|148612882|ref|NP_113601.2|27443|CECR2|	R.GPFQEM#YR*PSGM#QM#HPVQSQASFPK.T	CECR2
WT/D4H5	gi|148612882|ref|NP_113601.2|27443|CECR2|	R.GPFQEM#YR*PSGM#QM#HPVQSQASFPK.T	CECR2
WT/D4H5	gi|41680688|ref|NP_963842.1|375298|CERKL|	Q.GQFLNVSIM#AIPCLCSVAPR*.G	CERKL
WT/D6A8	gi|28875797|ref|NP_056422.2|26097|CHTOP|	R.LGRPIGALAR*GAIGGR.G	CHTOP
KO/D6A8	gi|28875797|ref|NP_056422.2|26097|CHTOP|	R.PIGALAR*GAIGGR.G	CHTOP
WT/D6A8	gi|28875797|ref|NP_056422.2|26097|CHTOP|	R.TLLR*GGM.S	CHTOP
KO/D6A8	gi|28875797|ref|NP_056422.2|26097|CHTOP|	R.TLLR*GGM#.S	CHTOP
WT/D6A8	gi|28875797|ref|NP_056422.2|26097|CHTOP|	R.TLLR*GGMSLR*GQN.L	CHTOP
KO/D4H5	gi|32130526|ref|NP_853531.1|123920|CMTM3|	P.DPEPAGGSR*PGPAVPGLR*.A	CMTM3
KO/D4H5	gi|56550059|ref|NP_001008226.1|4850|CNOT4|	F.SFPGQAAR*YPWM#AFPR.N	CNOT4
WT/D4H5	gi|56550059|ref|NP_001008226.1|4850|CNOT4|	F.SFPGQAAR*YPWM#AFPR.N	CNOT4
WT/D4H5	gi|56550059|ref|NP_001008226.1|4850|CNOT4|	F.SFPGQAAR*YPWM#AFPR.N	CNOT4
WT/D4H5	gi|56550059|ref|NP_001008226.1|4850|CNOT4|	F.SFPGQAAR*YPWM#AFPR.N	CNOT4
WT/D4H5	gi|56550059|ref|NP_001008226.1|4850|CNOT4|	F.SVLPQR*FPQFQQHR.A	CNOT4
WT/D4H5	gi|56550059|ref|NP_001008226.1|4850|CNOT4|	F.SVLPQR*FPQFQQHR.A	CNOT4
WT/D4H5	gi|56550059|ref|NP_001008226.1|4850|CNOT4|	H.R*AVYNSFSFPGQAAR*YPWM#AFPR.N	CNOT4
WT/D4H5	gi|56550059|ref|NP_001008226.1|4850|CNOT4|	H.R*AVYNSFSFPGQAAR*YPWM#AFPR.N	CNOT4
KO/D4H5	gi|56550059|ref|NP_001008226.1|4850|CNOT4|	K.GPGSGFLHPAAATNANSLNSTFSVLPQR*FPQFQQH.R	CNOT4
WT/D4H5	gi|56550059|ref|NP_001008226.1|4850|CNOT4|	K.GPGSGFLHPAAATNANSLNSTFSVLPQR*FPQFQQH.R	CNOT4
KO/D4H5	gi|56550059|ref|NP_001008226.1|4850|CNOT4|	K.GPGSGFLHPAAATNANSLNSTFSVLPQR*FPQFQQHR.A	CNOT4
KO/D4H5	gi|56550059|ref|NP_001008226.1|4850|CNOT4|	K.GPGSGFLHPAAATNANSLNSTFSVLPQR*FPQFQQHR.A	CNOT4
KO/D4H5	gi|56550059|ref|NP_001008226.1|4850|CNOT4|	K.GPGSGFLHPAAATNANSLNSTFSVLPQR*FPQFQQHR.A	CNOT4
KO/D4H5	gi|56550059|ref|NP_001008226.1|4850|CNOT4|	K.GPGSGFLHPAAATNANSLNSTFSVLPQR*FPQFQQHR.A	CNOT4
KO/D4H5	gi|56550059|ref|NP_001008226.1|4850|CNOT4|	K.GPGSGFLHPAAATNANSLNSTFSVLPQR*FPQFQQHR.A	CNOT4
WT/D4H5	gi|56550059|ref|NP_001008226.1|4850|CNOT4|	K.GPGSGFLHPAAATNANSLNSTFSVLPQR*FPQFQQHR.A	CNOT4
WT/D4H5	gi|56550059|ref|NP_001008226.1|4850|CNOT4|	K.GPGSGFLHPAAATNANSLNSTFSVLPQR*FPQFQQHR.A	CNOT4
WT/D4H5	gi|56550059|ref|NP_001008226.1|4850|CNOT4|	K.GPGSGFLHPAAATNANSLNSTFSVLPQR*FPQFQQHR.A	CNOT4
WT/D4H5	gi|56550059|ref|NP_001008226.1|4850|CNOT4|	K.GPGSGFLHPAAATNANSLNSTFSVLPQR*FPQFQQHR.A	CNOT4
WT/D4H5	gi|56550059|ref|NP_001008226.1|4850|CNOT4|	K.GPGSGFLHPAAATNANSLNSTFSVLPQR*FPQFQQHR.A	CNOT4
WT/D4H5	gi|56550059|ref|NP_001008226.1|4850|CNOT4|	K.GPGSGFLHPAAATNANSLNSTFSVLPQR*FPQFQQHR.A	CNOT4
WT/D4H5	gi|56550059|ref|NP_001008226.1|4850|CNOT4|	K.GPGSGFLHPAAATNANSLNSTFSVLPQR*FPQFQQHR.A	CNOT4
WT/D4H5	gi|56550059|ref|NP_001008226.1|4850|CNOT4|	K.GPGSGFLHPAAATNANSLNSTFSVLPQR*FPQFQQHR.A	CNOT4
WT/D4H5	gi|56550059|ref|NP_001008226.1|4850|CNOT4|	K.GPGSGFLHPAAATNANSLNSTFSVLPQR*FPQFQQHR.A	CNOT4
WT/D4H5	gi|56550059|ref|NP_001008226.1|4850|CNOT4|	K.GPGSGFLHPAAATNANSLNSTFSVLPQR*FPQFQQHR.A	CNOT4
KO/D4H5	gi|56550059|ref|NP_001008226.1|4850|CNOT4|	K.GPGSGFLHPAAATNANSLNSTFSVLPQR*FPQFQQHR*AVY.N	CNOT4
WT/D4H5	gi|56550059|ref|NP_001008226.1|4850|CNOT4|	K.GPGSGFLHPAAATNANSLNSTFSVLPQR*FPQFQQHR*AVY.N	CNOT4
WT/D4H5	gi|56550059|ref|NP_001008226.1|4850|CNOT4|	K.GPGSGFLHPAAATNANSLNSTFSVLPQR*FPQFQQHR*AVYNSF.S	CNOT4
WT/D4H5	gi|56550059|ref|NP_001008226.1|4850|CNOT4|	K.GPGSGFLHPAAATNANSLNSTFSVLPQR*FPQFQQHR*AVYNSF.S	CNOT4
WT/D4H5	gi|56550059|ref|NP_001008226.1|4850|CNOT4|	K.GPGSGFLHPAAATNANSLNSTFSVLPQR*FPQFQQHR*AVYNSF.S	CNOT4
WT/D4H5	gi|56550059|ref|NP_001008226.1|4850|CNOT4|	K.GPGSGFLHPAAATNANSLNSTFSVLPQR*FPQFQQHR*AVYNSF.S	CNOT4
WT/D4H5	gi|56550059|ref|NP_001008226.1|4850|CNOT4|	K.GPGSGFLHPAAATNANSLNSTFSVLPQR*FPQFQQHR*AVYNSF.S	CNOT4
KO/D4H5	gi|56550059|ref|NP_001008226.1|4850|CNOT4|	K.GPGSGFLHPAAATNANSLNSTFSVLPQRFPQFQQHR*.A	CNOT4
KO/D4H5	gi|56550059|ref|NP_001008226.1|4850|CNOT4|	K.GPGSGFLHPAAATNANSLNSTFSVLPQRFPQFQQHR*.A	CNOT4
KO/D4H5	gi|56550059|ref|NP_001008226.1|4850|CNOT4|	L.NSTFSVLPQR*FPQFQQHR.A	CNOT4
WT/D4H5	gi|56550059|ref|NP_001008226.1|4850|CNOT4|	N.ANSLNSTFSVLPQRFPQFQQHR*.A	CNOT4
WT/D4H5	gi|56550059|ref|NP_001008226.1|4850|CNOT4|	N.SLNSTFSVLPQR*FPQFQQHR.A	CNOT4
WT/D4H5	gi|56550059|ref|NP_001008226.1|4850|CNOT4|	N.SLNSTFSVLPQR*FPQFQQHR.A	CNOT4
WT/D4H5	gi|56550059|ref|NP_001008226.1|4850|CNOT4|	N.STFSVLPQRFPQFQQHR*.A	CNOT4
WT/D4H5	gi|56550059|ref|NP_001008226.1|4850|CNOT4|	N.STFSVLPQRFPQFQQHR*.A	CNOT4
KO/D4H5	gi|56550059|ref|NP_001008226.1|4850|CNOT4|	R.AVYNSFSFPGQAAR*YPWM#AFPR.N	CNOT4
WT/D4H5	gi|56550059|ref|NP_001008226.1|4850|CNOT4|	R.AVYNSFSFPGQAAR*YPWM#AFPR.N	CNOT4
WT/D4H5	gi|56550059|ref|NP_001008226.1|4850|CNOT4|	R.AVYNSFSFPGQAAR*YPWM#AFPR.N	CNOT4
KO/D4H5	gi|119943104|ref|NP_004371.2|1387|CREBBP|	R.VNINNSMPPGR*TGMGTPGSQMAPVSLNVP.R	CREBBP
WT/D4H5	gi|224586882|ref|NP_003642.3|8531|CSDA|	K.ENQQATSGPNQPSVR*R*GY.R	CSDA
WT/D4H5	gi|224586882|ref|NP_003642.3|8531|CSDA|	K.ENQQATSGPNQPSVR*R*GY.R	CSDA
KO/D4H5	gi|224586882|ref|NP_003642.3|8531|CSDA|	K.GAEAANVTGPDGVPVEGSR*YAADR.R	CSDA
KO/D4H5	gi|224586882|ref|NP_003642.3|8531|CSDA|	K.GAEAANVTGPDGVPVEGSR*YAADR.R	CSDA
WT/D4H5	gi|224586882|ref|NP_003642.3|8531|CSDA|	K.GAEAANVTGPDGVPVEGSR*YAADR.R	CSDA
WT/D4H5	gi|224586882|ref|NP_003642.3|8531|CSDA|	K.GAEAANVTGPDGVPVEGSR*YAADR.R	CSDA
KO/D4H5	gi|224586882|ref|NP_003642.3|8531|CSDA|	K.GAEAANVTGPDGVPVEGSR*YAADR*R.R	CSDA
KO/D4H5	gi|224586882|ref|NP_003642.3|8531|CSDA|	K.GAEAANVTGPDGVPVEGSR*YAADR*R.R	CSDA
WT/D4H5	gi|224586882|ref|NP_003642.3|8531|CSDA|	K.GAEAANVTGPDGVPVEGSR*YAADR*R.R	CSDA
WT/D4H5	gi|224586882|ref|NP_003642.3|8531|CSDA|	K.GAEAANVTGPDGVPVEGSRYAADR*.R	CSDA
KO/D4H5	gi|224586882|ref|NP_003642.3|8531|CSDA|	R.PAPAVGEAEDKENQQATSGPNQPSVR*.R	CSDA
WT/D4H5	gi|224586882|ref|NP_003642.3|8531|CSDA|	R.PAPAVGEAEDKENQQATSGPNQPSVR*.R	CSDA
WT/D4H5	gi|224586882|ref|NP_003642.3|8531|CSDA|	R.PAPAVGEAEDKENQQATSGPNQPSVR*.R	CSDA
KO/D4H5	gi|224586882|ref|NP_003642.3|8531|CSDA|	R.PAPAVGEAEDKENQQATSGPNQPSVR*R*GYR.R	CSDA
WT/D4H5	gi|224586882|ref|NP_003642.3|8531|CSDA|	R.PAPAVGEAEDKENQQATSGPNQPSVR*R*GYR.R	CSDA
KO/D4H5	gi|224586882|ref|NP_003642.3|8531|CSDA|	R.PAPAVGEAEDKENQQATSGPNQPSVR*RGYR*.R	CSDA
WT/D4H5	gi|224586882|ref|NP_003642.3|8531|CSDA|	R.PAPAVGEAEDKENQQATSGPNQPSVRR*GYR*.R	CSDA
WT/D4H5	gi|224586882|ref|NP_003642.3|8531|CSDA|	R.PAPAVGEAEDKENQQATSGPNQPSVRR*GYR*.R	CSDA
KO/D4H5	gi|224586882|ref|NP_003642.3|8531|CSDA|	R.PR*PPNAPSQDGK.E	CSDA
WT/D4H5	gi|224586882|ref|NP_003642.3|8531|CSDA|	R.PR*PPNAPSQDGK.E	CSDA
KO/D4H5	gi|224586882|ref|NP_003642.3|8531|CSDA|	R.R*FPPYHVGQTFDR.R	CSDA
KO/D4H5	gi|224586882|ref|NP_003642.3|8531|CSDA|	R.R*FPPYHVGQTFDR.R	CSDA
KO/D4H5	gi|224586882|ref|NP_003642.3|8531|CSDA|	R.R*FPPYHVGQTFDR.R	CSDA
KO/D4H5	gi|224586882|ref|NP_003642.3|8531|CSDA|	R.R*FPPYHVGQTFDR.R	CSDA
KO/D4H5	gi|224586882|ref|NP_003642.3|8531|CSDA|	R.R*FPPYHVGQTFDR.R	CSDA
KO/D4H5	gi|224586882|ref|NP_003642.3|8531|CSDA|	R.R*FPPYHVGQTFDR.R	CSDA
KO/D4H5	gi|224586882|ref|NP_003642.3|8531|CSDA|	R.R*FPPYHVGQTFDR.R	CSDA
KO/D4H5	gi|224586882|ref|NP_003642.3|8531|CSDA|	R.R*FPPYHVGQTFDR.R	CSDA
KO/D4H5	gi|224586882|ref|NP_003642.3|8531|CSDA|	R.R*FPPYHVGQTFDR.R	CSDA
WT/D4H5	gi|224586882|ref|NP_003642.3|8531|CSDA|	R.R*FPPYHVGQTFDR.R	CSDA
WT/D4H5	gi|224586882|ref|NP_003642.3|8531|CSDA|	R.R*FPPYHVGQTFDR.R	CSDA
WT/D4H5	gi|224586882|ref|NP_003642.3|8531|CSDA|	R.R*FPPYHVGQTFDR.R	CSDA
WT/D4H5	gi|224586882|ref|NP_003642.3|8531|CSDA|	R.R*FPPYHVGQTFDR.R	CSDA
WT/D4H5	gi|224586882|ref|NP_003642.3|8531|CSDA|	R.R*FPPYHVGQTFDR.R	CSDA
WT/D4H5	gi|224586882|ref|NP_003642.3|8531|CSDA|	R.R*FPPYHVGQTFDR.R	CSDA
WT/D4H5	gi|224586882|ref|NP_003642.3|8531|CSDA|	R.R*FPPYHVGQTFDR.R	CSDA
WT/D4H5	gi|224586882|ref|NP_003642.3|8531|CSDA|	R.R*FPPYHVGQTFDR.R	CSDA
WT/D4H5	gi|224586882|ref|NP_003642.3|8531|CSDA|	R.R*FPPYHVGQTFDR.R	CSDA
WT/D4H5	gi|224586882|ref|NP_003642.3|8531|CSDA|	R.R*FPPYHVGQTFDR.R	CSDA
WT/D4H5	gi|224586882|ref|NP_003642.3|8531|CSDA|	R.R*FPPYHVGQTFDR.R	CSDA
WT/D4H5	gi|224586882|ref|NP_003642.3|8531|CSDA|	R.R*FPPYHVGQTFDR.R	CSDA
WT/D4H5	gi|224586882|ref|NP_003642.3|8531|CSDA|	R.R*FPPYHVGQTFDR.R	CSDA
WT/D4H5	gi|224586882|ref|NP_003642.3|8531|CSDA|	R.R*FPPYHVGQTFDR.R	CSDA
KO/D4H5	gi|224586882|ref|NP_003642.3|8531|CSDA|	R.SR*VLPHPNR.I	CSDA
KO/D4H5	gi|224586882|ref|NP_003642.3|8531|CSDA|	R.SR*VLPHPNR.I	CSDA
KO/D4H5	gi|224586882|ref|NP_003642.3|8531|CSDA|	R.SR*VLPHPNR.I	CSDA
WT/D4H5	gi|224586882|ref|NP_003642.3|8531|CSDA|	R.SR*VLPHPNR.I	CSDA
WT/D4H5	gi|224586882|ref|NP_003642.3|8531|CSDA|	R.SR*VLPHPNR.I	CSDA
WT/D4H5	gi|83977450|ref|NP_054699.2|780|DDR1|	A.RLPGGVECRFR*R*.G	DDR1
WT/D4H5	gi|13129006|ref|NP_076950.1|79009|DDX50|	K.SMDAIR*SLASVSYAAVDFFR*.P	DDX50
WT/D4H5	gi|154759257|ref|NP_778236.2|317781|DDX51|	Y.VAR*YPGPDAAAAAGPEGAEAGAHGR.A	DDX51
KO/D4H5	gi|39777586|ref|NP_945314.1|90957|DHX57|	E.EDDEPDCCNDER*.Y	DHX57
WT/D4H5	gi|301129165|ref|NP_149072.2|11083|DIDO1|	A.R*GPHPNQFEGPR*GQAPNFM#PGPR*GIQPQQFEDQR.V	DIDO1
WT/D4H5	gi|301129165|ref|NP_149072.2|11083|DIDO1|	A.R*GPHPNQFEGPR*GQAPNFM#PGPR*GIQPQQFEDQR.V	DIDO1
KO/D4H5	gi|301129165|ref|NP_149072.2|11083|DIDO1|	K.NEQTPSR*FHFQGQAPQVM#KPGPR*PLLELPSHPPQHR.K	DIDO1
KO/D4H5	gi|301129165|ref|NP_149072.2|11083|DIDO1|	K.NEQTPSR*FHFQGQAPQVM#KPGPR*PLLELPSHPPQHR.K	DIDO1
KO/D4H5	gi|301129165|ref|NP_149072.2|11083|DIDO1|	K.NEQTPSR*FHFQGQAPQVM#KPGPR*PLLELPSHPPQHR.K	DIDO1
KO/D4H5	gi|301129165|ref|NP_149072.2|11083|DIDO1|	K.NEQTPSR*FHFQGQAPQVM#KPGPR*PLLELPSHPPQHR.K	DIDO1
KO/D4H5	gi|301129165|ref|NP_149072.2|11083|DIDO1|	K.NEQTPSR*FHFQGQAPQVM#KPGPR*PLLELPSHPPQHR.K	DIDO1
WT/D4H5	gi|301129165|ref|NP_149072.2|11083|DIDO1|	K.NEQTPSR*FHFQGQAPQVM#KPGPR*PLLELPSHPPQHR.K	DIDO1
KO/D4H5	gi|301129165|ref|NP_149072.2|11083|DIDO1|	R.GPSPSYLGGPR*GVAPSQFEER.K	DIDO1
KO/D4H5	gi|301129165|ref|NP_149072.2|11083|DIDO1|	R.GPSPSYLGGPR*GVAPSQFEER.K	DIDO1
KO/D4H5	gi|301129165|ref|NP_149072.2|11083|DIDO1|	R.VHSPPR*FTNQR*APAPLQFGGLR.G	DIDO1
KO/D4H5	gi|192447426|ref|NP_001122299.1|1742|DLG4|	V.LHVIDASDEEWWQAR*.R	DLG4
KO/D6A8	gi|39930351|ref|NP_056036.1|23268|DNMBP|	E.GFVELLGPLR*.T	DNMBP
WT/D6A8	gi|308818200|ref|NP_001184223.1|1809|DPYSL3|	K.TLDFDALSVGQR*GAK.T	DPYSL3
KO/D4H5	gi|156564380|ref|NP_065943.2|113878|DTX2|	L.AGM#TSVLM#SAIGLPVCLSRAPQPTSPPASR*LASK.S	DTX2
WT/D6A8	gi|5902002|ref|NP_008957.1|11072|DUSP14|	R.GHSTLPR*TLM#APR*M#ISEGDIGGIAQITSSLFLGR.G	DUSP14
WT/D6A8	gi|5902002|ref|NP_008957.1|11072|DUSP14|	R.GHSTLPR*TLM#APR*MISEGDIGGIAQITSSLFLGR.G	DUSP14
WT/D6A8	gi|33350932|ref|NP_001367.2|1778|DYNC1H1|	K.HLR*KLVPLLLEDGGEAPAALEAALEEKSALEQ.M	DYNC1H1
KO/D4H5	gi|4503471|ref|NP_001393.1|1915|EEF1A1|	K.M#DSTEPPYSQKR*.Y	EEF1A1
KO/D4H5	gi|4503471|ref|NP_001393.1|1915|EEF1A1|	K.M#DSTEPPYSQKR*.Y	EEF1A1
KO/D4H5	gi|4503471|ref|NP_001393.1|1915|EEF1A1|	K.M#DSTEPPYSQKR*.Y	EEF1A1
KO/D4H5	gi|4503471|ref|NP_001393.1|1915|EEF1A1|	K.M#DSTEPPYSQKR*.Y	EEF1A1
KO/D4H5	gi|4503471|ref|NP_001393.1|1915|EEF1A1|	K.M#DSTEPPYSQKR*.Y	EEF1A1
WT/D4H5	gi|4503471|ref|NP_001393.1|1915|EEF1A1|	K.M#DSTEPPYSQKR*.Y	EEF1A1
WT/D4H5	gi|4503471|ref|NP_001393.1|1915|EEF1A1|	K.M#DSTEPPYSQKR*.Y	EEF1A1
WT/D4H5	gi|4503471|ref|NP_001393.1|1915|EEF1A1|	K.M#DSTEPPYSQKR*.Y	EEF1A1
WT/D6A8	gi|4503483|ref|NP_001952.1|1938|EEF2|	K.GPLM#M#YISKMVPTSDKGR*FYAFGR*VFSGL.V	EEF2
WT/D6A8	gi|38201623|ref|NP_937884.1|1981|EIF4G1|	P.SPGLPQPAFPPGQTAPVVFSTPQATQM#NTPSQPR*QHFYPSR.A	EIF4G1
WT/D6A8	gi|38201623|ref|NP_937884.1|1981|EIF4G1|	P.SPGLPQPAFPPGQTAPVVFSTPQATQM#NTPSQPR*QHFYPSR.A	EIF4G1
WT/D6A8	gi|38201623|ref|NP_937884.1|1981|EIF4G1|	P.SPGLPQPAFPPGQTAPVVFSTPQATQM#NTPSQPR*QHFYPSR.A	EIF4G1
WT/D6A8	gi|38201623|ref|NP_937884.1|1981|EIF4G1|	P.SPGLPQPAFPPGQTAPVVFSTPQATQM#NTPSQPR*QHFYPSRAQPPSSAASR*.V	EIF4G1
WT/D4H5	gi|38201714|ref|NP_001410.2|1994|ELAVL1|	R.FGGPVHHQAQR*FR.F	ELAVL1
WT/D4H5	gi|38201714|ref|NP_001410.2|1994|ELAVL1|	R.FGGPVHHQAQR*FR.F	ELAVL1
WT/D4H5	gi|38201714|ref|NP_001410.2|1994|ELAVL1|	R.FGGPVHHQAQR*FR.F	ELAVL1
WT/D4H5	gi|38201714|ref|NP_001410.2|1994|ELAVL1|	R.FGGPVHHQAQR*FR.F	ELAVL1
WT/D4H5	gi|50345997|ref|NP_001420.2|2033|EP300|	R.TLR*SPSSPLQQQQVLSILHANPQLLAAFIK.Q	EP300
WT/D6A8	gi|50345997|ref|NP_001420.2|2033|EP300|	R.TLR*SPSSPLQQQQVLSILHANPQLLAAFIK.Q	EP300
WT/D4H5	gi|74136559|ref|NP_076971.1|79033|ERI3|	R.VLDASGCSM#LAPLQTGAAR*FSSYLLSR.A	ERI3
WT/D4H5	gi|74136559|ref|NP_076971.1|79033|ERI3|	R.VLDASGCSM#LAPLQTGAAR*FSSYLLSR.A	ERI3
WT/D4H5	gi|74136559|ref|NP_076971.1|79033|ERI3|	R.VLDASGCSM#LAPLQTGAARFSSYLLSR*.A	ERI3
KO/D4H5	gi|4885225|ref|NP_005234.1|2130|EWSR1|	M.DR*GGFGGGR.R	EWSR1
KO/D4H5	gi|4885225|ref|NP_005234.1|2130|EWSR1|	M.DR*GGFGGGR.R	EWSR1
KO/D4H5	gi|4885225|ref|NP_005234.1|2130|EWSR1|	R.GM#PPPLR*GGPGGPGGPGGPM#GR.M	EWSR1
KO/D4H5	gi|4885225|ref|NP_005234.1|2130|EWSR1|	R.GM#PPPLR*GGPGGPGGPGGPM#GR.M	EWSR1
KO/D4H5	gi|4885225|ref|NP_005234.1|2130|EWSR1|	R.GM#PPPLR*GGPGGPGGPGGPM#GR.M	EWSR1
WT/D4H5	gi|4885225|ref|NP_005234.1|2130|EWSR1|	R.GM#PPPLR*GGPGGPGGPGGPM#GR.M	EWSR1
WT/D6A8	gi|4885225|ref|NP_005234.1|2130|EWSR1|	R.GSR*GNPSGGGNVQHR.A	EWSR1
KO/D4H5	gi|4885225|ref|NP_005234.1|2130|EWSR1|	R.R*GGPGGPPGPLM#E.Q	EWSR1
KO/D4H5	gi|4885225|ref|NP_005234.1|2130|EWSR1|	R.R*GGPGGPPGPLM#E.Q	EWSR1
KO/D6A8	gi|4885225|ref|NP_005234.1|2130|EWSR1|	R.R*GGPGGPPGPLM#E.Q	EWSR1
WT/D4H5	gi|4885225|ref|NP_005234.1|2130|EWSR1|	R.R*GGPGGPPGPLM#E.Q	EWSR1
WT/D4H5	gi|4885225|ref|NP_005234.1|2130|EWSR1|	R.R*GGPGGPPGPLM#E.Q	EWSR1
WT/D4H5	gi|4885225|ref|NP_005234.1|2130|EWSR1|	R.R*GGPGGPPGPLM#E.Q	EWSR1
WT/D4H5	gi|4885225|ref|NP_005234.1|2130|EWSR1|	R.R*GGPGGPPGPLM#EQ.M	EWSR1
WT/D4H5	gi|4885225|ref|NP_005234.1|2130|EWSR1|	R.R*GGPGGPPGPLM#EQM#.G	EWSR1
WT/D4H5	gi|4885225|ref|NP_005234.1|2130|EWSR1|	R.R*GGPGGPPGPLM#EQM#.G	EWSR1
WT/D6A8	gi|4885225|ref|NP_005234.1|2130|EWSR1|	R.R*GGPGGPPGPLM#EQM#.G	EWSR1
KO/D4H5	gi|4885225|ref|NP_005234.1|2130|EWSR1|	R.R*GGPGGPPGPLM#EQM#GGR.R	EWSR1
KO/D4H5	gi|4885225|ref|NP_005234.1|2130|EWSR1|	R.R*GGPGGPPGPLM#EQM#GGR.R	EWSR1
KO/D4H5	gi|4885225|ref|NP_005234.1|2130|EWSR1|	R.R*GGPGGPPGPLM#EQM#GGR.R	EWSR1
KO/D4H5	gi|4885225|ref|NP_005234.1|2130|EWSR1|	R.R*GGPGGPPGPLM#EQM#GGR.R	EWSR1
WT/D4H5	gi|4885225|ref|NP_005234.1|2130|EWSR1|	R.R*GGPGGPPGPLM#EQM#GGR.R	EWSR1
WT/D4H5	gi|4885225|ref|NP_005234.1|2130|EWSR1|	R.R*GGPGGPPGPLM#EQM#GGR.R	EWSR1
WT/D4H5	gi|4885225|ref|NP_005234.1|2130|EWSR1|	R.R*GGPGGPPGPLM#EQM#GGR.R	EWSR1
WT/D4H5	gi|4885225|ref|NP_005234.1|2130|EWSR1|	R.R*GGPGGPPGPLM#EQM#GGR.R	EWSR1
WT/D4H5	gi|4885225|ref|NP_005234.1|2130|EWSR1|	R.R*GGPGGPPGPLM#EQM#GGR.R	EWSR1
WT/D4H5	gi|4885225|ref|NP_005234.1|2130|EWSR1|	R.R*GGPGGPPGPLM#EQM#GGR.R	EWSR1
WT/D4H5	gi|66880553|ref|NP_000126.2|2175|FANCA|	L.PSSVLCGSSFQAEQPITARCEQFFHLVNSEM#R*.N	FANCA
KO/D6A8	gi|116063573|ref|NP_001447.2|2316|FLNA|	G.VQCYGPGIEGQGVFR*.E	FLNA
WT/D4H5	gi|4826734|ref|NP_004951.1|2521|FUS|	M.GR*GGYGGGGSGGGGR*GGFPSGGGGGGGQQR.A	FUS
WT/D4H5	gi|4826734|ref|NP_004951.1|2521|FUS|	M.GR*GGYGGGGSGGGGR*GGFPSGGGGGGGQQR.A	FUS
KO/D4H5	gi|4826734|ref|NP_004951.1|2521|FUS|	R.GGR*GR*GGSGGGGGGGGGGYNR.S	FUS
KO/D4H5	gi|4826734|ref|NP_004951.1|2521|FUS|	R.GGR*GR*GGSGGGGGGGGGGYNR.S	FUS
WT/D4H5	gi|4826734|ref|NP_004951.1|2521|FUS|	R.GGR*GR*GGSGGGGGGGGGGYNR.S	FUS
WT/D4H5	gi|4826734|ref|NP_004951.1|2521|FUS|	R.GGR*GR*GGSGGGGGGGGGGYNR.S	FUS
WT/D6A8	gi|4826734|ref|NP_004951.1|2521|FUS|	R.GGR*GR*GGSGGGGGGGGGGYNR.S	FUS
KO/D4H5	gi|4503833|ref|NP_003498.1|8324|FZD7|	M.YAPVCTVLDQAIPPCR*SLCER*.A	FZD7
WT/D6A8	gi|5031703|ref|NP_005745.1|10146|G3BP1|	K.PGFGVGR*GLAPR.Q	G3BP1
WT/D6A8	gi|5031703|ref|NP_005745.1|10146|G3BP1|	R.GPGGPR*GGLGGGM#R.G	G3BP1
KO/D6A8	gi|5031703|ref|NP_005745.1|10146|G3BP1|	R.GPGGPR*GGLGGGMR.G	G3BP1
WT/D6A8	gi|5031703|ref|NP_005745.1|10146|G3BP1|	R.GPGGPR*GGLGGGMR.G	G3BP1
WT/D6A8	gi|5031703|ref|NP_005745.1|10146|G3BP1|	R.GPPR*GGM#VQKPGFGVGR*GLAPR.Q	G3BP1
KO/D6A8	gi|5031703|ref|NP_005745.1|10146|G3BP1|	R.GPPR*GGM#VQKPGFGVGRGLAPR*.Q	G3BP1
WT/D4H5	gi|207448705|ref|NP_115669.3|84253|GARNL3|	R.FR*VENGSSDENATALPGTWR*.R	GARNL3
WT/D4H5	gi|21281675|ref|NP_644814.1|246176|GAS2L2|	E.LGR*RAWRFGVAAPTLVQLEEEIEEEVR.R	GAS2L2
WT/D4H5	gi|4504431|ref|NP_003474.1|8091|HMGA2|	R.GEGAGQPSTSAQGQPAAPAPQKR*.G	HMGA2
WT/D6A8	gi|4504445|ref|NP_002127.1|3178|HNRNPA1|	F.GGGR*GGGFGGNDNFGR*GGNFSGR*GGFGGSR.G	HNRNPA1
WT/D6A8	gi|4504445|ref|NP_002127.1|3178|HNRNPA1|	F.SGR*GGFGGSR.G	HNRNPA1
WT/D6A8	gi|4504445|ref|NP_002127.1|3178|HNRNPA1|	G.GGR*GGGFGGNDNFGR*GGNFSGR*GGFGGSR.G	HNRNPA1
WT/D6A8	gi|4504445|ref|NP_002127.1|3178|HNRNPA1|	G.SGNFGGGR*GGGFGGNDNFGR*GGNFSGR*GGFGGSR.G	HNRNPA1
WT/D6A8	gi|4504445|ref|NP_002127.1|3178|HNRNPA1|	N.YNNQSSNFGPMKGGNFGGR*SSGPYGGGGQYFAKPR.N	HNRNPA1
WT/D6A8	gi|4504445|ref|NP_002127.1|3178|HNRNPA1|	R.SGSGNFGGGR*GGGF.G	HNRNPA1
KO/D4H5	gi|4504445|ref|NP_002127.1|3178|HNRNPA1|	R.SGSGNFGGGR*GGGFGGNDNFGR.G	HNRNPA1
WT/D6A8	gi|4504445|ref|NP_002127.1|3178|HNRNPA1|	R.SGSGNFGGGR*GGGFGGNDNFGR.G	HNRNPA1
WT/D6A8	gi|4504445|ref|NP_002127.1|3178|HNRNPA1|	R.SGSGNFGGGR*GGGFGGNDNFGR*GGN.F	HNRNPA1
WT/D6A8	gi|58761496|ref|NP_001011724.1|144983|HNRNPA1L2|	R.KLFIGGLSFETTDESLR*SHFEQ.W	HNRNPA1L2
WT/D6A8	gi|34740329|ref|NP_919223.1|220988|HNRNPA3|	N.FGGGGGNFGR*GGNFGGR*GGYGGGGGGSR.G	HNRNPA3
KO/D6A8	gi|34740329|ref|NP_919223.1|220988|HNRNPA3|	N.FGGR*GGYGGGGGGSR.G	HNRNPA3
KO/D6A8	gi|34740329|ref|NP_919223.1|220988|HNRNPA3|	N.FGGR*GGYGGGGGGSR.G	HNRNPA3
KO/D6A8	gi|34740329|ref|NP_919223.1|220988|HNRNPA3|	N.FGR*GGNFGGR*GGYGGGGGGSR.G	HNRNPA3
KO/D6A8	gi|34740329|ref|NP_919223.1|220988|HNRNPA3|	R.GGGSGNFM#GR*GGNFGGGGGNFGR*GGNFGGR*GGYGGGGGGSR.G	HNRNPA3
KO/D4H5	gi|55956919|ref|NP_112556.2|3182|HNRNPAB|	R.R*GGHQNNYKPY.-	HNRNPAB
KO/D4H5	gi|55956919|ref|NP_112556.2|3182|HNRNPAB|	R.R*GGHQNNYKPY.-	HNRNPAB
KO/D4H5	gi|55956919|ref|NP_112556.2|3182|HNRNPAB|	R.R*GGHQNNYKPY.-	HNRNPAB
KO/D6A8	gi|55956919|ref|NP_112556.2|3182|HNRNPAB|	R.R*GGHQNNYKPY.-	HNRNPAB
WT/D4H5	gi|55956919|ref|NP_112556.2|3182|HNRNPAB|	R.R*GGHQNNYKPY.-	HNRNPAB
WT/D4H5	gi|55956919|ref|NP_112556.2|3182|HNRNPAB|	R.R*GGHQNNYKPY.-	HNRNPAB
WT/D4H5	gi|55956919|ref|NP_112556.2|3182|HNRNPAB|	R.R*GGHQNNYKPY.-	HNRNPAB
WT/D6A8	gi|55956919|ref|NP_112556.2|3182|HNRNPAB|	R.R*GGHQNNYKPY.-	HNRNPAB
KO/D4H5	gi|51477708|ref|NP_001003810.1|3184|HNRNPD|	R.R*GGHQNSYKPY.-	HNRNPD
KO/D4H5	gi|51477708|ref|NP_001003810.1|3184|HNRNPD|	R.R*GGHQNSYKPY.-	HNRNPD
KO/D6A8	gi|51477708|ref|NP_001003810.1|3184|HNRNPD|	R.R*GGHQNSYKPY.-	HNRNPD
WT/D4H5	gi|51477708|ref|NP_001003810.1|3184|HNRNPD|	R.R*GGHQNSYKPY.-	HNRNPD
WT/D4H5	gi|51477708|ref|NP_001003810.1|3184|HNRNPD|	R.R*GGHQNSYKPY.-	HNRNPD
WT/D4H5	gi|51477708|ref|NP_001003810.1|3184|HNRNPD|	R.R*GGHQNSYKPY.-	HNRNPD
WT/D6A8	gi|51477708|ref|NP_001003810.1|3184|HNRNPD|	R.R*GGHQNSYKPY.-	HNRNPD
WT/D6A8	gi|51477708|ref|NP_001003810.1|3184|HNRNPD|	R.R*GGHQNSYKPY.-	HNRNPD
WT/D6A8	gi|74136883|ref|NP_114032.2|3192|HNRNPU|	D.R*VR*GPK.G	HNRNPU
WT/D6A8	gi|74136883|ref|NP_114032.2|3192|HNRNPU|	F.NMR*GGNFR*GGAPGNRGGYNR*.R	HNRNPU
WT/D6A8	gi|74136883|ref|NP_114032.2|3192|HNRNPU|	F.R*GGAPGNR*GGYNR.R	HNRNPU
WT/D6A8	gi|74136883|ref|NP_114032.2|3192|HNRNPU|	M.R*GGNFR*GGAPGNR*GGYNR.R	HNRNPU
WT/D6A8	gi|74136883|ref|NP_114032.2|3192|HNRNPU|	N.MR*GGNFR*GGAPGNR*GGYNR.R	HNRNPU
KO/D6A8	gi|74136883|ref|NP_114032.2|3192|HNRNPU|	R.GGGHR*GR*GGF.N	HNRNPU
WT/D6A8	gi|74136883|ref|NP_114032.2|3192|HNRNPU|	R.GGGHR*GR*GGFN.M	HNRNPU
WT/D6A8	gi|74136883|ref|NP_114032.2|3192|HNRNPU|	R.GGGHR*GR*GGFN.M	HNRNPU
WT/D4H5	gi|167466173|ref|NP_005337.2|3304|HSPA1B|	R.IINEPTAAAIAYGLDR*T.G	HSPA1B
KO/D4H5	gi|7657146|ref|NP_055180.1|26353|HSPB8|	R.GPTATAR*FGVPAEGR.T	HSPB8
KO/D4H5	gi|7657146|ref|NP_055180.1|26353|HSPB8|	R.GPTATAR*FGVPAEGR.T	HSPB8
KO/D4H5	gi|7657146|ref|NP_055180.1|26353|HSPB8|	R.GPTATAR*FGVPAEGR.T	HSPB8
KO/D4H5	gi|153082755|ref|NP_001538.4|3433|IFIT2|	S.ER*GLESGSLIPSASSWNGE.-	IFIT2
WT/D4H5	gi|61639466|ref|NP_001012649.1|9235|IL32|	S.FCCSLSELFMSSFQSYGAPR*GDKEELTPQK.C	IL32
KO/D4H5	gi|24234747|ref|NP_004506.2|3608|ILF2|	F.GSR*GGPGGGFRPFVPHIPFDFYLCEM#AFPR.V	ILF2
KO/D4H5	gi|24234747|ref|NP_004506.2|3608|ILF2|	F.GSRGGPGGGFR*PFVPHIPFDFYLCEM#AFPR.V	ILF2
KO/D4H5	gi|24234747|ref|NP_004506.2|3608|ILF2|	F.GSRGGPGGGFR*PFVPHIPFDFYLCEM#AFPR.V	ILF2
KO/D4H5	gi|24234747|ref|NP_004506.2|3608|ILF2|	F.GSRGGPGGGFR*PFVPHIPFDFYLCEM#AFPR.V	ILF2
KO/D4H5	gi|24234747|ref|NP_004506.2|3608|ILF2|	R.FGSR*GGPGGGFR.P	ILF2
KO/D4H5	gi|24234747|ref|NP_004506.2|3608|ILF2|	R.FGSR*GGPGGGFR.P	ILF2
WT/D4H5	gi|24234747|ref|NP_004506.2|3608|ILF2|	R.FGSR*GGPGGGFR.P	ILF2
WT/D4H5	gi|24234747|ref|NP_004506.2|3608|ILF2|	R.FGSR*GGPGGGFR.P	ILF2
WT/D4H5	gi|24234747|ref|NP_004506.2|3608|ILF2|	R.FGSR*GGPGGGFR.P	ILF2
KO/D4H5	gi|24234747|ref|NP_004506.2|3608|ILF2|	R.FGSR*GGPGGGFRPFVPHIPFDFYLCEM#AFPR.V	ILF2
KO/D4H5	gi|24234747|ref|NP_004506.2|3608|ILF2|	R.FGSR*GGPGGGFRPFVPHIPFDFYLCEM#AFPR.V	ILF2
KO/D4H5	gi|24234747|ref|NP_004506.2|3608|ILF2|	R.FGSR*GGPGGGFRPFVPHIPFDFYLCEM#AFPR.V	ILF2
KO/D4H5	gi|24234747|ref|NP_004506.2|3608|ILF2|	R.FGSR*GGPGGGFRPFVPHIPFDFYLCEM#AFPR.V	ILF2
WT/D4H5	gi|24234747|ref|NP_004506.2|3608|ILF2|	R.FGSR*GGPGGGFRPFVPHIPFDFYLCEM#AFPR.V	ILF2
WT/D4H5	gi|24234747|ref|NP_004506.2|3608|ILF2|	R.FGSR*GGPGGGFRPFVPHIPFDFYLCEM#AFPR.V	ILF2
WT/D4H5	gi|24234747|ref|NP_004506.2|3608|ILF2|	R.FGSR*GGPGGGFRPFVPHIPFDFYLCEM#AFPR.V	ILF2
WT/D4H5	gi|24234747|ref|NP_004506.2|3608|ILF2|	R.FGSR*GGPGGGFRPFVPHIPFDFYLCEM#AFPR.V	ILF2
WT/D4H5	gi|24234747|ref|NP_004506.2|3608|ILF2|	R.FGSR*GGPGGGFRPFVPHIPFDFYLCEM#AFPR.V	ILF2
KO/D4H5	gi|24234747|ref|NP_004506.2|3608|ILF2|	R.FGSRGGPGGGFR*PFVPHIPFDFYLCEM#AFPR.V	ILF2
WT/D4H5	gi|24234747|ref|NP_004506.2|3608|ILF2|	R.FGSRGGPGGGFR*PFVPHIPFDFYLCEM#AFPR.V	ILF2
KO/D4H5	gi|24234747|ref|NP_004506.2|3608|ILF2|	R.FGSRGGPGGGFR*PFVPHIPFDFYLCEMAFPR.V	ILF2
KO/D4H5	gi|24234747|ref|NP_004506.2|3608|ILF2|	R.FGSRGGPGGGFR*PFVPHIPFDFYLCEMAFPR.V	ILF2
KO/D4H5	gi|24234747|ref|NP_004506.2|3608|ILF2|	S.R*GGPGGGFRPFVPHIPFDFYLCEM#AFPR.V	ILF2
WT/D4H5	gi|24234747|ref|NP_004506.2|3608|ILF2|	S.R*GGPGGGFRPFVPHIPFDFYLCEM#AFPR.V	ILF2
WT/D4H5	gi|24234747|ref|NP_004506.2|3608|ILF2|	S.R*GGPGGGFRPFVPHIPFDFYLCEM#AFPR.V	ILF2
WT/D4H5	gi|24234747|ref|NP_004506.2|3608|ILF2|	S.R*GGPGGGFRPFVPHIPFDFYLCEM#AFPR.V	ILF2
KO/D4H5	gi|24234747|ref|NP_004506.2|3608|ILF2|	S.R*GGPGGGFRPFVPHIPFDFYLCEMAFPR.V	ILF2
KO/D4H5	gi|24234747|ref|NP_004506.2|3608|ILF2|	S.R*GGPGGGFRPFVPHIPFDFYLCEMAFPR.V	ILF2
KO/D4H5	gi|24234747|ref|NP_004506.2|3608|ILF2|	S.R*GGPGGGFRPFVPHIPFDFYLCEMAFPR.V	ILF2
KO/D4H5	gi|24234747|ref|NP_004506.2|3608|ILF2|	S.RGGPGGGFR*PFVPHIPFDFYLCEM#AFPR.V	ILF2
KO/D4H5	gi|24234747|ref|NP_004506.2|3608|ILF2|	S.RGGPGGGFR*PFVPHIPFDFYLCEM#AFPR.V	ILF2
WT/D4H5	gi|24234747|ref|NP_004506.2|3608|ILF2|	S.RGGPGGGFR*PFVPHIPFDFYLCEM#AFPR.V	ILF2
WT/D4H5	gi|24234747|ref|NP_004506.2|3608|ILF2|	S.RGGPGGGFR*PFVPHIPFDFYLCEM#AFPR.V	ILF2
KO/D4H5	gi|24234747|ref|NP_004506.2|3608|ILF2|	S.RGGPGGGFR*PFVPHIPFDFYLCEMAFPR.V	ILF2
WT/D4H5	gi|24234750|ref|NP_036350.2|3609|ILF3|	A.NRPM#GAGEALR*R.V	ILF3
KO/D4H5	gi|24234750|ref|NP_036350.2|3609|ILF3|	K.RAPVPVR*GGPK.F	ILF3
KO/D4H5	gi|24234750|ref|NP_036350.2|3609|ILF3|	K.RAPVPVR*GGPK.F	ILF3
KO/D4H5	gi|24234750|ref|NP_036350.2|3609|ILF3|	K.RAPVPVR*GGPK.F	ILF3
KO/D4H5	gi|24234750|ref|NP_036350.2|3609|ILF3|	K.RAPVPVR*GGPK.F	ILF3
KO/D4H5	gi|24234750|ref|NP_036350.2|3609|ILF3|	K.RAPVPVR*GGPK.F	ILF3
KO/D4H5	gi|24234750|ref|NP_036350.2|3609|ILF3|	K.RAPVPVR*GGPK.F	ILF3
WT/D4H5	gi|24234750|ref|NP_036350.2|3609|ILF3|	K.RAPVPVR*GGPK.F	ILF3
WT/D4H5	gi|24234750|ref|NP_036350.2|3609|ILF3|	K.RAPVPVR*GGPK.F	ILF3
WT/D4H5	gi|24234750|ref|NP_036350.2|3609|ILF3|	K.RAPVPVR*GGPK.F	ILF3
WT/D4H5	gi|24234750|ref|NP_036350.2|3609|ILF3|	K.RAPVPVR*GGPK.F	ILF3
WT/D4H5	gi|24234750|ref|NP_036350.2|3609|ILF3|	K.RAPVPVR*GGPK.F	ILF3
WT/D4H5	gi|24234750|ref|NP_036350.2|3609|ILF3|	R.APVPVR*GGPK.F	ILF3
WT/D4H5	gi|24234750|ref|NP_036350.2|3609|ILF3|	R.APVPVR*GGPK.F	ILF3
WT/D4H5	gi|24234750|ref|NP_036350.2|3609|ILF3|	R.VPTWGPLR*GWPLE.L	ILF3
KO/D4H5	gi|66933016|ref|NP_000875.2|3615|IMPDH2|	Q.VR*AMM#YSGELK.F	IMPDH2
KO/D4H5	gi|4503817|ref|NP_002026.1|2531|KDSR|	R.TIALFYLGSFDSIVR*.R	KDSR
WT/D6A8	gi|119395750|ref|NP_006112.3|3848|KRT1|	G.GSGGGGGGSSGGRGSGGGSSGGSIGGR*GSSSGGVK.S	KRT1
KO/D6A8	gi|39725634|ref|NP_056130.2|23367|LARP1|	K.SDGAGGAR*ASF.R	LARP1
KO/D4H5	gi|310125416|ref|XP_003120414.1|100510454|LOC100510454|	L.GLSLASTTSPSQLLLTQR*LPVSRQGECR.D	LOC100510454
WT/D6A8	gi|310128022|ref|XP_003120507.1|100510476|LOC100510476|	R.GDDYFNYNVQQTSTNPPLPEPGYFTKPPIAAHASR*.S	LOC100510476
WT/D6A8	gi|5031887|ref|NP_005569.1|4026|LPP|	T.LKPQPQPVPASYTTASTSSR*PTFNVQVK.S	LPP
WT/D6A8	gi|5031887|ref|NP_005569.1|4026|LPP|	Y.TTASTSSR*PTFNVQVK.S	LPP
KO/D4H5	gi|166197710|ref|NP_056393.2|26065|LSM14A|	R.LNAETFGIPLR*PN.R	LSM14A
KO/D6A8	gi|166197710|ref|NP_056393.2|26065|LSM14A|	R.LNAETFGIPLR*PN.R	LSM14A
KO/D4H5	gi|23308699|ref|NP_005452.2|9935|MAFB|	S.HPGPGPHATASATAAGGNGSVEDR*.F	MAFB
KO/D4H5	gi|14043022|ref|NP_004981.2|4141|MARS|	R.QR*FGGGQAKTSPKPAVVETVTTAKPQQIQALMD.E	MARS
KO/D4H5	gi|222080053|ref|NP_057670.2|51562|MBIP|	G.IPGSGHKPNSM#LR*DCGNQAVEERLQNIEAHLR*.L	MBIP
KO/D4H5	gi|153791325|ref|NP_005360.3|4168|MCF2|	E.MDNPEM#FDLM#PPLLR*NK.K	MCF2
WT/D6A8	gi|50428940|ref|NP_112235.2|81857|MED25|	R.APLPGQM#LLSGGPR*GPVPQPGLQPSVM#EDDILM#DLI.-	MED25
KO/D4H5	gi|122891870|ref|NP_940953.2|375056|MIA3|	R.DLPLHPR*GFLPGHAPFR*PL.G	MIA3
KO/D4H5	gi|122891870|ref|NP_940953.2|375056|MIA3|	R.DLPLHPR*GFLPGHAPFR*PLG.S	MIA3
WT/D4H5	gi|148762969|ref|NP_003473.3|8085|MLL2|	F.AM#SAR*FPSTPGPELGR.Q	MLL2
KO/D4H5	gi|148762969|ref|NP_003473.3|8085|MLL2|	K.GLGPGGTPFPGQGPPQR*PR.F	MLL2
KO/D4H5	gi|148762969|ref|NP_003473.3|8085|MLL2|	K.GLGPGGTPFPGQGPPQR*PR.F	MLL2
KO/D4H5	gi|148762969|ref|NP_003473.3|8085|MLL2|	K.GLGPGGTPFPGQGPPQR*PR.F	MLL2
KO/D4H5	gi|148762969|ref|NP_003473.3|8085|MLL2|	K.GLGPGGTPFPGQGPPQR*PR.F	MLL2
WT/D4H5	gi|148762969|ref|NP_003473.3|8085|MLL2|	K.GLGPGGTPFPGQGPPQR*PR.F	MLL2
WT/D4H5	gi|148762969|ref|NP_003473.3|8085|MLL2|	K.GLGPGGTPFPGQGPPQR*PR.F	MLL2
WT/D4H5	gi|148762969|ref|NP_003473.3|8085|MLL2|	K.GLGPGGTPFPGQGPPQR*PR.F	MLL2
WT/D4H5	gi|148762969|ref|NP_003473.3|8085|MLL2|	K.GLGPGGTPFPGQGPPQR*PR.F	MLL2
WT/D4H5	gi|148762969|ref|NP_003473.3|8085|MLL2|	K.GLGPGGTPFPGQGPPQR*PR.F	MLL2
WT/D6A8	gi|148762969|ref|NP_003473.3|8085|MLL2|	K.NPQLR*HLSPQQQQQLQALLM#QR.Q	MLL2
KO/D4H5	gi|148762969|ref|NP_003473.3|8085|MLL2|	K.VPSGQPPNFVR*SPGTGAF.V	MLL2
KO/D4H5	gi|148762969|ref|NP_003473.3|8085|MLL2|	K.VPSGQPPNFVR*SPGTGAF.V	MLL2
KO/D4H5	gi|148762969|ref|NP_003473.3|8085|MLL2|	K.VPSGQPPNFVR*SPGTGAF.V	MLL2
KO/D4H5	gi|148762969|ref|NP_003473.3|8085|MLL2|	K.VPSGQPPNFVR*SPGTGAF.V	MLL2
WT/D4H5	gi|148762969|ref|NP_003473.3|8085|MLL2|	K.VPSGQPPNFVR*SPGTGAF.V	MLL2
WT/D4H5	gi|148762969|ref|NP_003473.3|8085|MLL2|	K.VPSGQPPNFVR*SPGTGAF.V	MLL2
WT/D4H5	gi|148762969|ref|NP_003473.3|8085|MLL2|	K.VPSGQPPNFVR*SPGTGAF.V	MLL2
WT/D4H5	gi|148762969|ref|NP_003473.3|8085|MLL2|	M.SAR*FPSTPGPELGR.Q	MLL2
WT/D4H5	gi|148762969|ref|NP_003473.3|8085|MLL2|	M.SAR*FPSTPGPELGR.Q	MLL2
KO/D4H5	gi|148762969|ref|NP_003473.3|8085|MLL2|	Q.ATAATSM#R*FAM#SAR*FPSTPGPELGR.Q	MLL2
KO/D4H5	gi|148762969|ref|NP_003473.3|8085|MLL2|	Q.ATAATSM#R*FAM#SAR*FPSTPGPELGR.Q	MLL2
KO/D4H5	gi|148762969|ref|NP_003473.3|8085|MLL2|	Q.ATAATSM#R*FAM#SAR*FPSTPGPELGR.Q	MLL2
WT/D4H5	gi|148762969|ref|NP_003473.3|8085|MLL2|	Q.ATAATSM#R*FAM#SAR*FPSTPGPELGR.Q	MLL2
WT/D4H5	gi|148762969|ref|NP_003473.3|8085|MLL2|	Q.ATAATSM#R*FAM#SAR*FPSTPGPELGR.Q	MLL2
WT/D4H5	gi|148762969|ref|NP_003473.3|8085|MLL2|	Q.ATAATSM#R*FAM#SAR*FPSTPGPELGR.Q	MLL2
WT/D4H5	gi|148762969|ref|NP_003473.3|8085|MLL2|	Q.ATAATSM#R*FAM#SAR*FPSTPGPELGR.Q	MLL2
WT/D4H5	gi|148762969|ref|NP_003473.3|8085|MLL2|	Q.ATAATSM#R*FAM#SAR*FPSTPGPELGR.Q	MLL2
WT/D4H5	gi|148762969|ref|NP_003473.3|8085|MLL2|	Q.ATAATSM#R*FAM#SAR*FPSTPGPELGR.Q	MLL2
WT/D4H5	gi|148762969|ref|NP_003473.3|8085|MLL2|	Q.ATAATSM#R*FAM#SAR*FPSTPGPELGR.Q	MLL2
KO/D4H5	gi|148762969|ref|NP_003473.3|8085|MLL2|	R.DPFAPLHKPPR*PQPPEVAFK.A	MLL2
KO/D4H5	gi|148762969|ref|NP_003473.3|8085|MLL2|	R.DPFAPLHKPPR*PQPPEVAFK.A	MLL2
KO/D4H5	gi|148762969|ref|NP_003473.3|8085|MLL2|	R.DPFAPLHKPPR*PQPPEVAFK.A	MLL2
KO/D4H5	gi|148762969|ref|NP_003473.3|8085|MLL2|	R.DPFAPLHKPPR*PQPPEVAFK.A	MLL2
KO/D4H5	gi|148762969|ref|NP_003473.3|8085|MLL2|	R.DPFAPLHKPPR*PQPPEVAFK.A	MLL2
WT/D4H5	gi|148762969|ref|NP_003473.3|8085|MLL2|	R.DPFAPLHKPPR*PQPPEVAFK.A	MLL2
WT/D4H5	gi|148762969|ref|NP_003473.3|8085|MLL2|	R.DPFAPLHKPPR*PQPPEVAFK.A	MLL2
WT/D4H5	gi|148762969|ref|NP_003473.3|8085|MLL2|	R.DPFAPLHKPPR*PQPPEVAFK.A	MLL2
WT/D4H5	gi|148762969|ref|NP_003473.3|8085|MLL2|	R.DTR*MGTGPFSSSGHTAEKASFGATGGPPA.H	MLL2
KO/D4H5	gi|148762969|ref|NP_003473.3|8085|MLL2|	R.FAM#SAR*FPSTPGPELGR.Q	MLL2
WT/D4H5	gi|148762969|ref|NP_003473.3|8085|MLL2|	R.FAM#SAR*FPSTPGPELGR.Q	MLL2
WT/D4H5	gi|148762969|ref|NP_003473.3|8085|MLL2|	R.FAM#SAR*FPSTPGPELGR.Q	MLL2
WT/D4H5	gi|148762969|ref|NP_003473.3|8085|MLL2|	R.FAM#SAR*FPSTPGPELGR.Q	MLL2
WT/D4H5	gi|148762969|ref|NP_003473.3|8085|MLL2|	R.PLSAEAFCPSPVTPR*FQSPDPYSRPPSRPQSR.D	MLL2
KO/D4H5	gi|148762969|ref|NP_003473.3|8085|MLL2|	R.QALGSPLAGISTR*LPGPGEPVPGPAGPA.Q	MLL2
KO/D4H5	gi|148762969|ref|NP_003473.3|8085|MLL2|	R.QALGSPLAGISTR*LPGPGEPVPGPAGPA.Q	MLL2
WT/D4H5	gi|148762969|ref|NP_003473.3|8085|MLL2|	R.QALGSPLAGISTR*LPGPGEPVPGPAGPA.Q	MLL2
WT/D4H5	gi|148762969|ref|NP_003473.3|8085|MLL2|	R.QALGSPLAGISTR*LPGPGEPVPGPAGPA.Q	MLL2
WT/D4H5	gi|148762969|ref|NP_003473.3|8085|MLL2|	R.QALGSPLAGISTR*LPGPGEPVPGPAGPA.Q	MLL2
WT/D4H5	gi|148762969|ref|NP_003473.3|8085|MLL2|	R.QALGSPLAGISTR*LPGPGEPVPGPAGPA.Q	MLL2
WT/D4H5	gi|148762969|ref|NP_003473.3|8085|MLL2|	R.QALGSPLAGISTR*LPGPGEPVPGPAGPA.Q	MLL2
WT/D4H5	gi|148762969|ref|NP_003473.3|8085|MLL2|	R.QALGSPLAGISTR*LPGPGEPVPGPAGPAQ.F	MLL2
WT/D4H5	gi|148762969|ref|NP_003473.3|8085|MLL2|	R.QALGSPLAGISTR*LPGPGEPVPGPAGPAQF.I	MLL2
KO/D4H5	gi|148762969|ref|NP_003473.3|8085|MLL2|	R.QALGSPLAGISTR*LPGPGEPVPGPAGPAQFI.E	MLL2
KO/D4H5	gi|148762969|ref|NP_003473.3|8085|MLL2|	R.QALGSPLAGISTR*LPGPGEPVPGPAGPAQFI.E	MLL2
WT/D4H5	gi|148762969|ref|NP_003473.3|8085|MLL2|	R.QALGSPLAGISTR*LPGPGEPVPGPAGPAQFI.E	MLL2
WT/D4H5	gi|148762969|ref|NP_003473.3|8085|MLL2|	R.QALGSPLAGISTR*LPGPGEPVPGPAGPAQFI.E	MLL2
WT/D4H5	gi|148762969|ref|NP_003473.3|8085|MLL2|	R.QALGSPLAGISTR*LPGPGEPVPGPAGPAQFI.E	MLL2
WT/D4H5	gi|148762969|ref|NP_003473.3|8085|MLL2|	R.QALGSPLAGISTR*LPGPGEPVPGPAGPAQFI.E	MLL2
WT/D4H5	gi|148762969|ref|NP_003473.3|8085|MLL2|	R.QALGSPLAGISTR*LPGPGEPVPGPAGPAQFI.E	MLL2
KO/D4H5	gi|148762969|ref|NP_003473.3|8085|MLL2|	R.QALGSPLAGISTR*LPGPGEPVPGPAGPAQFIE.L	MLL2
KO/D4H5	gi|148762969|ref|NP_003473.3|8085|MLL2|	R.QALGSPLAGISTR*LPGPGEPVPGPAGPAQFIE.L	MLL2
KO/D4H5	gi|148762969|ref|NP_003473.3|8085|MLL2|	R.QALGSPLAGISTR*LPGPGEPVPGPAGPAQFIE.L	MLL2
WT/D4H5	gi|148762969|ref|NP_003473.3|8085|MLL2|	R.QALGSPLAGISTR*LPGPGEPVPGPAGPAQFIE.L	MLL2
WT/D4H5	gi|148762969|ref|NP_003473.3|8085|MLL2|	R.QALGSPLAGISTR*LPGPGEPVPGPAGPAQFIE.L	MLL2
WT/D4H5	gi|148762969|ref|NP_003473.3|8085|MLL2|	R.QALGSPLAGISTR*LPGPGEPVPGPAGPAQFIE.L	MLL2
WT/D4H5	gi|148762969|ref|NP_003473.3|8085|MLL2|	R.QALGSPLAGISTR*LPGPGEPVPGPAGPAQFIE.L	MLL2
WT/D4H5	gi|148762969|ref|NP_003473.3|8085|MLL2|	R.QALGSPLAGISTR*LPGPGEPVPGPAGPAQFIE.L	MLL2
WT/D4H5	gi|148762969|ref|NP_003473.3|8085|MLL2|	R.QALGSPLAGISTR*LPGPGEPVPGPAGPAQFIE.L	MLL2
WT/D4H5	gi|148762969|ref|NP_003473.3|8085|MLL2|	R.QALGSPLAGISTR*LPGPGEPVPGPAGPAQFIE.L	MLL2
KO/D4H5	gi|148762969|ref|NP_003473.3|8085|MLL2|	R.QALGSPLAGISTR*LPGPGEPVPGPAGPAQFIEL.R	MLL2
KO/D4H5	gi|148762969|ref|NP_003473.3|8085|MLL2|	R.QALGSPLAGISTR*LPGPGEPVPGPAGPAQFIEL.R	MLL2
KO/D4H5	gi|148762969|ref|NP_003473.3|8085|MLL2|	R.QALGSPLAGISTR*LPGPGEPVPGPAGPAQFIEL.R	MLL2
KO/D4H5	gi|148762969|ref|NP_003473.3|8085|MLL2|	R.QALGSPLAGISTR*LPGPGEPVPGPAGPAQFIEL.R	MLL2
KO/D4H5	gi|148762969|ref|NP_003473.3|8085|MLL2|	R.QALGSPLAGISTR*LPGPGEPVPGPAGPAQFIEL.R	MLL2
KO/D4H5	gi|148762969|ref|NP_003473.3|8085|MLL2|	R.QALGSPLAGISTR*LPGPGEPVPGPAGPAQFIEL.R	MLL2
WT/D4H5	gi|148762969|ref|NP_003473.3|8085|MLL2|	R.QALGSPLAGISTR*LPGPGEPVPGPAGPAQFIEL.R	MLL2
WT/D4H5	gi|148762969|ref|NP_003473.3|8085|MLL2|	R.QALGSPLAGISTR*LPGPGEPVPGPAGPAQFIEL.R	MLL2
WT/D4H5	gi|148762969|ref|NP_003473.3|8085|MLL2|	R.QALGSPLAGISTR*LPGPGEPVPGPAGPAQFIEL.R	MLL2
WT/D4H5	gi|148762969|ref|NP_003473.3|8085|MLL2|	R.QALGSPLAGISTR*LPGPGEPVPGPAGPAQFIEL.R	MLL2
WT/D4H5	gi|148762969|ref|NP_003473.3|8085|MLL2|	R.QALGSPLAGISTR*LPGPGEPVPGPAGPAQFIEL.R	MLL2
WT/D4H5	gi|148762969|ref|NP_003473.3|8085|MLL2|	R.QALGSPLAGISTR*LPGPGEPVPGPAGPAQFIEL.R	MLL2
WT/D4H5	gi|148762969|ref|NP_003473.3|8085|MLL2|	R.QALGSPLAGISTR*LPGPGEPVPGPAGPAQFIEL.R	MLL2
WT/D4H5	gi|148762969|ref|NP_003473.3|8085|MLL2|	R.QALGSPLAGISTR*LPGPGEPVPGPAGPAQFIEL.R	MLL2
WT/D4H5	gi|148762969|ref|NP_003473.3|8085|MLL2|	R.QALGSPLAGISTR*LPGPGEPVPGPAGPAQFIEL.R	MLL2
WT/D4H5	gi|148762969|ref|NP_003473.3|8085|MLL2|	R.QALGSPLAGISTR*LPGPGEPVPGPAGPAQFIEL.R	MLL2
KO/D4H5	gi|148762969|ref|NP_003473.3|8085|MLL2|	R.QALGSPLAGISTR*LPGPGEPVPGPAGPAQFIELR.H	MLL2
KO/D4H5	gi|148762969|ref|NP_003473.3|8085|MLL2|	R.QALGSPLAGISTR*LPGPGEPVPGPAGPAQFIELR.H	MLL2
KO/D4H5	gi|148762969|ref|NP_003473.3|8085|MLL2|	R.QALGSPLAGISTR*LPGPGEPVPGPAGPAQFIELR.H	MLL2
KO/D4H5	gi|148762969|ref|NP_003473.3|8085|MLL2|	R.QALGSPLAGISTR*LPGPGEPVPGPAGPAQFIELR.H	MLL2
KO/D4H5	gi|148762969|ref|NP_003473.3|8085|MLL2|	R.QALGSPLAGISTR*LPGPGEPVPGPAGPAQFIELR.H	MLL2
KO/D4H5	gi|148762969|ref|NP_003473.3|8085|MLL2|	R.QALGSPLAGISTR*LPGPGEPVPGPAGPAQFIELR.H	MLL2
KO/D4H5	gi|148762969|ref|NP_003473.3|8085|MLL2|	R.QALGSPLAGISTR*LPGPGEPVPGPAGPAQFIELR.H	MLL2
KO/D4H5	gi|148762969|ref|NP_003473.3|8085|MLL2|	R.QALGSPLAGISTR*LPGPGEPVPGPAGPAQFIELR.H	MLL2
KO/D4H5	gi|148762969|ref|NP_003473.3|8085|MLL2|	R.QALGSPLAGISTR*LPGPGEPVPGPAGPAQFIELR.H	MLL2
KO/D4H5	gi|148762969|ref|NP_003473.3|8085|MLL2|	R.QALGSPLAGISTR*LPGPGEPVPGPAGPAQFIELR.H	MLL2
KO/D4H5	gi|148762969|ref|NP_003473.3|8085|MLL2|	R.QALGSPLAGISTR*LPGPGEPVPGPAGPAQFIELR.H	MLL2
WT/D4H5	gi|148762969|ref|NP_003473.3|8085|MLL2|	R.QALGSPLAGISTR*LPGPGEPVPGPAGPAQFIELR.H	MLL2
WT/D4H5	gi|148762969|ref|NP_003473.3|8085|MLL2|	R.QALGSPLAGISTR*LPGPGEPVPGPAGPAQFIELR.H	MLL2
WT/D4H5	gi|148762969|ref|NP_003473.3|8085|MLL2|	R.QALGSPLAGISTR*LPGPGEPVPGPAGPAQFIELR.H	MLL2
WT/D4H5	gi|148762969|ref|NP_003473.3|8085|MLL2|	R.QALGSPLAGISTR*LPGPGEPVPGPAGPAQFIELR.H	MLL2
WT/D4H5	gi|148762969|ref|NP_003473.3|8085|MLL2|	R.QALGSPLAGISTR*LPGPGEPVPGPAGPAQFIELR.H	MLL2
WT/D4H5	gi|148762969|ref|NP_003473.3|8085|MLL2|	R.QALGSPLAGISTR*LPGPGEPVPGPAGPAQFIELR.H	MLL2
WT/D4H5	gi|148762969|ref|NP_003473.3|8085|MLL2|	R.QALGSPLAGISTR*LPGPGEPVPGPAGPAQFIELR.H	MLL2
WT/D4H5	gi|148762969|ref|NP_003473.3|8085|MLL2|	R.QALGSPLAGISTR*LPGPGEPVPGPAGPAQFIELR.H	MLL2
WT/D4H5	gi|148762969|ref|NP_003473.3|8085|MLL2|	R.QALGSPLAGISTR*LPGPGEPVPGPAGPAQFIELR.H	MLL2
WT/D4H5	gi|148762969|ref|NP_003473.3|8085|MLL2|	R.QALGSPLAGISTR*LPGPGEPVPGPAGPAQFIELR.H	MLL2
WT/D4H5	gi|148762969|ref|NP_003473.3|8085|MLL2|	R.QALGSPLAGISTR*LPGPGEPVPGPAGPAQFIELR.H	MLL2
WT/D4H5	gi|148762969|ref|NP_003473.3|8085|MLL2|	R.QALGSPLAGISTR*LPGPGEPVPGPAGPAQFIELR.H	MLL2
WT/D4H5	gi|148762969|ref|NP_003473.3|8085|MLL2|	R.QALGSPLAGISTR*LPGPGEPVPGPAGPAQFIELR.H	MLL2
WT/D4H5	gi|148762969|ref|NP_003473.3|8085|MLL2|	R.QALGSPLAGISTR*LPGPGEPVPGPAGPAQFIELR.H	MLL2
WT/D6A8	gi|148762969|ref|NP_003473.3|8085|MLL2|	R.QLQLQQQR*M#QLAQK.L	MLL2
WT/D6A8	gi|148762969|ref|NP_003473.3|8085|MLL2|	R.QLQLQQQR*MQLAQK.L	MLL2
WT/D4H5	gi|148762969|ref|NP_003473.3|8085|MLL2|	V.EPAPAANSLGLGLKPGQSMM#GSR*DTR.M	MLL2
KO/D4H5	gi|91718902|ref|NP_733751.2|58508|MLL3|	A.FTR*PPPPYPGNIR*SPVAPPLGPR*YAVFPK.D	MLL3
KO/D4H5	gi|91718902|ref|NP_733751.2|58508|MLL3|	A.FTR*PPPPYPGNIR*SPVAPPLGPR*YAVFPK.D	MLL3
KO/D4H5	gi|91718902|ref|NP_733751.2|58508|MLL3|	A.FTR*PPPPYPGNIR*SPVAPPLGPR*YAVFPK.D	MLL3
KO/D4H5	gi|91718902|ref|NP_733751.2|58508|MLL3|	A.FTR*PPPPYPGNIR*SPVAPPLGPR*YAVFPK.D	MLL3
WT/D4H5	gi|91718902|ref|NP_733751.2|58508|MLL3|	A.FTR*PPPPYPGNIR*SPVAPPLGPR*YAVFPK.D	MLL3
WT/D4H5	gi|91718902|ref|NP_733751.2|58508|MLL3|	A.FTR*PPPPYPGNIR*SPVAPPLGPR*YAVFPK.D	MLL3
KO/D4H5	gi|91718902|ref|NP_733751.2|58508|MLL3|	F.TR*PPPPYPGNIR*SPVAPPLGPR*YAVFPK.D	MLL3
WT/D4H5	gi|91718902|ref|NP_733751.2|58508|MLL3|	F.TR*PPPPYPGNIR*SPVAPPLGPR*YAVFPK.D	MLL3
KO/D4H5	gi|91718902|ref|NP_733751.2|58508|MLL3|	R.HGNFIPR*PDFPGPR.H	MLL3
KO/D4H5	gi|91718902|ref|NP_733751.2|58508|MLL3|	R.QR*LPFSAPPGSVVEASSNLR.H	MLL3
KO/D4H5	gi|91718902|ref|NP_733751.2|58508|MLL3|	R.QR*LPFSAPPGSVVEASSNLR.H	MLL3
KO/D4H5	gi|91718902|ref|NP_733751.2|58508|MLL3|	R.QR*LPFSAPPGSVVEASSNLR.H	MLL3
KO/D4H5	gi|91718902|ref|NP_733751.2|58508|MLL3|	R.QR*LPFSAPPGSVVEASSNLR.H	MLL3
WT/D4H5	gi|91718902|ref|NP_733751.2|58508|MLL3|	R.QR*LPFSAPPGSVVEASSNLR.H	MLL3
WT/D4H5	gi|91718902|ref|NP_733751.2|58508|MLL3|	R.QR*LPFSAPPGSVVEASSNLR.H	MLL3
WT/D4H5	gi|91718902|ref|NP_733751.2|58508|MLL3|	R.QR*LPFSAPPGSVVEASSNLR.H	MLL3
WT/D4H5	gi|91718902|ref|NP_733751.2|58508|MLL3|	R.QR*LPFSAPPGSVVEASSNLR.H	MLL3
KO/D4H5	gi|91718902|ref|NP_733751.2|58508|MLL3|	R.SSM#TR*PVLM#PNQDPFLQAAQNR.G	MLL3
KO/D4H5	gi|91718902|ref|NP_733751.2|58508|MLL3|	R.SSM#TR*PVLM#PNQDPFLQAAQNR.G	MLL3
WT/D4H5	gi|91718902|ref|NP_733751.2|58508|MLL3|	R.SVSVDM#PR*PLNNSQM#NNPVGLPQHFSPQ.S	MLL3
KO/D4H5	gi|194018539|ref|NP_001010985.2|343263|MYBPHL|	T.PQLLPPIEEHPKIWLPR*.A	MYBPHL
WT/D6A8	gi|22538455|ref|NP_003734.3|8648|NCOA1|	R.QLIQQQR*AM#.L	NCOA1
WT/D6A8	gi|32307124|ref|NP_006525.2|8202|NCOA3|	K.QLR*MQLQQR*LQGQQFLNQSR.Q	NCOA3
WT/D6A8	gi|32307128|ref|NP_054790.2|23054|NCOA6|	R.LNASIAGLFPPQINIPLPPR*PNLNR.G	NCOA6
WT/D6A8	gi|32307128|ref|NP_054790.2|23054|NCOA6|	R.LNASIAGLFPPQINIPLPPR*PNLNR.G	NCOA6
WT/D6A8	gi|32307128|ref|NP_054790.2|23054|NCOA6|	R.LNASIAGLFPPQINIPLPPR*PNLNR.G	NCOA6
WT/D6A8	gi|32307128|ref|NP_054790.2|23054|NCOA6|	R.LNASIAGLFPPQINIPLPPRPNLNR*.G	NCOA6
WT/D6A8	gi|32307128|ref|NP_054790.2|23054|NCOA6|	R.LNASIAGLFPPQINIPLPPRPNLNR*.G	NCOA6
WT/D6A8	gi|32307128|ref|NP_054790.2|23054|NCOA6|	R.LNASIAGLFPPQINIPLPPRPNLNR*.G	NCOA6
WT/D6A8	gi|32307128|ref|NP_054790.2|23054|NCOA6|	R.LNASIAGLFPPQINIPLPPRPNLNR*.G	NCOA6
WT/D4H5	gi|24638433|ref|NP_056146.1|23385|NCSTN|	D.YIGSSR*M#VYDMEK.G	NCSTN
WT/D4H5	gi|5453680|ref|NP_006394.1|4739|NEDD9|	M.GVSSLM#ALVTTDWR*.C	NEDD9
WT/D4H5	gi|30840980|ref|NP_005586.1|4774|NFIA|	Y.FSHPAIR*YHPQETLK.E	NFIA
WT/D4H5	gi|93004092|ref|NP_005587.2|4781|NFIB|	R.TPPPPSPLPFPTQAILPPAPSSYFSHPTIR*YPPHLNPQDTLK.N	NFIB
WT/D4H5	gi|93004092|ref|NP_005587.2|4781|NFIB|	R.TPPPPSPLPFPTQAILPPAPSSYFSHPTIR*YPPHLNPQDTLK.N	NFIB
WT/D4H5	gi|93004092|ref|NP_005587.2|4781|NFIB|	R.TPPPPSPLPFPTQAILPPAPSSYFSHPTIR*YPPHLNPQDTLK.N	NFIB
WT/D4H5	gi|93004092|ref|NP_005587.2|4781|NFIB|	R.TPPPPSPLPFPTQAILPPAPSSYFSHPTIR*YPPHLNPQDTLK.N	NFIB
WT/D4H5	gi|93004092|ref|NP_005587.2|4781|NFIB|	R.TPPPPSPLPFPTQAILPPAPSSYFSHPTIR*YPPHLNPQDTLK.N	NFIB
WT/D4H5	gi|93004092|ref|NP_005587.2|4781|NFIB|	R.TPPPPSPLPFPTQAILPPAPSSYFSHPTIR*YPPHLNPQDTLK.N	NFIB
WT/D4H5	gi|93004092|ref|NP_005587.2|4781|NFIB|	R.TPPPPSPLPFPTQAILPPAPSSYFSHPTIR*YPPHLNPQDTLK.N	NFIB
WT/D4H5	gi|93004092|ref|NP_005587.2|4781|NFIB|	R.TPPPPSPLPFPTQAILPPAPSSYFSHPTIR*YPPHLNPQDTLK.N	NFIB
WT/D4H5	gi|93004092|ref|NP_005587.2|4781|NFIB|	R.TPPPPSPLPFPTQAILPPAPSSYFSHPTIR*YPPHLNPQDTLK.N	NFIB
WT/D4H5	gi|45505149|ref|NP_005588.2|4782|NFIC|	H.TAIR*YPPHLNPQDPLK.D	NFIC
WT/D4H5	gi|45505149|ref|NP_005588.2|4782|NFIC|	H.TAIR*YPPHLNPQDPLK.D	NFIC
WT/D4H5	gi|45505149|ref|NP_005588.2|4782|NFIC|	H.TAIR*YPPHLNPQDPLK.D	NFIC
WT/D4H5	gi|45505149|ref|NP_005588.2|4782|NFIC|	H.TAIR*YPPHLNPQDPLK.D	NFIC
WT/D4H5	gi|45505149|ref|NP_005588.2|4782|NFIC|	H.TAIR*YPPHLNPQDPLK.D	NFIC
WT/D4H5	gi|45505149|ref|NP_005588.2|4782|NFIC|	H.TAIR*YPPHLNPQDPLK.D	NFIC
WT/D4H5	gi|56549649|ref|NP_002492.2|4784|NFIX|	K.LDFCSALSSQGSSPR*M#AF.T	NFIX
WT/D4H5	gi|56549649|ref|NP_002492.2|4784|NFIX|	K.LDFCSALSSQGSSPR*M#AF.T	NFIX
WT/D4H5	gi|56549649|ref|NP_002492.2|4784|NFIX|	R.ATASALHFPSTSIIQQSSPYFTHPTIR*YHHHHGQDSLK.E	NFIX
WT/D4H5	gi|56549649|ref|NP_002492.2|4784|NFIX|	R.ATASALHFPSTSIIQQSSPYFTHPTIR*YHHHHGQDSLK.E	NFIX
WT/D4H5	gi|56549649|ref|NP_002492.2|4784|NFIX|	R.ATASALHFPSTSIIQQSSPYFTHPTIR*YHHHHGQDSLK.E	NFIX
WT/D4H5	gi|223718097|ref|NP_005006.3|5018|OXA1L|	R.NVIR*M#MPLITLPITM#HFPTAVFMYWLSSNLFSLVQ.V	OXA1L
WT/D4H5	gi|46367787|ref|NP_002559.2|26986|PABPC1|	N.TSTQTM#GPR*PAAAAAAATPAVR.T	PABPC1
WT/D4H5	gi|46367787|ref|NP_002559.2|26986|PABPC1|	R.AVPNPVINPYQPAPPSGYFM#AAIPQTQNR*AAYYPPSQIAQ.L	PABPC1
WT/D4H5	gi|46367787|ref|NP_002559.2|26986|PABPC1|	R.AVPNPVINPYQPAPPSGYFM#AAIPQTQNR*AAYYPPSQIAQ.L	PABPC1
WT/D4H5	gi|46367787|ref|NP_002559.2|26986|PABPC1|	R.AVPNPVINPYQPAPPSGYFM#AAIPQTQNR*AAYYPPSQIAQ.L	PABPC1
WT/D4H5	gi|46367787|ref|NP_002559.2|26986|PABPC1|	R.AVPNPVINPYQPAPPSGYFM#AAIPQTQNR*AAYYPPSQIAQ.L	PABPC1
WT/D4H5	gi|46367787|ref|NP_002559.2|26986|PABPC1|	R.AVPNPVINPYQPAPPSGYFM#AAIPQTQNR*AAYYPPSQIAQ.L	PABPC1
WT/D6A8	gi|46367787|ref|NP_002559.2|26986|PABPC1|	R.AVPNPVINPYQPAPPSGYFM#AAIPQTQNR*AAYYPPSQIAQ.L	PABPC1
WT/D4H5	gi|46367787|ref|NP_002559.2|26986|PABPC1|	R.AVPNPVINPYQPAPPSGYFM#AAIPQTQNR*AAYYPPSQIAQLRPSPR*WTAQGAR*.P	PABPC1
WT/D4H5	gi|46367787|ref|NP_002559.2|26986|PABPC1|	R.AVPNPVINPYQPAPPSGYFM#AAIPQTQNR*AAYYPPSQIAQLRPSPR*WTAQGAR*.P	PABPC1
KO/D4H5	gi|46367787|ref|NP_002559.2|26986|PABPC1|	R.VANTSTQTM#GPR*PAAA.A	PABPC1
KO/D4H5	gi|46367787|ref|NP_002559.2|26986|PABPC1|	R.VANTSTQTM#GPR*PAAAAAAATPAVR.T	PABPC1
KO/D4H5	gi|46367787|ref|NP_002559.2|26986|PABPC1|	R.VANTSTQTM#GPR*PAAAAAAATPAVR.T	PABPC1
KO/D4H5	gi|46367787|ref|NP_002559.2|26986|PABPC1|	R.VANTSTQTM#GPR*PAAAAAAATPAVR.T	PABPC1
KO/D6A8	gi|46367787|ref|NP_002559.2|26986|PABPC1|	R.VANTSTQTM#GPR*PAAAAAAATPAVR.T	PABPC1
KO/D6A8	gi|46367787|ref|NP_002559.2|26986|PABPC1|	R.VANTSTQTM#GPR*PAAAAAAATPAVR.T	PABPC1
KO/D6A8	gi|46367787|ref|NP_002559.2|26986|PABPC1|	R.VANTSTQTM#GPR*PAAAAAAATPAVR.T	PABPC1
WT/D4H5	gi|46367787|ref|NP_002559.2|26986|PABPC1|	R.VANTSTQTM#GPR*PAAAAAAATPAVR.T	PABPC1
WT/D4H5	gi|46367787|ref|NP_002559.2|26986|PABPC1|	R.VANTSTQTM#GPR*PAAAAAAATPAVR.T	PABPC1
WT/D4H5	gi|46367787|ref|NP_002559.2|26986|PABPC1|	R.VANTSTQTM#GPR*PAAAAAAATPAVR.T	PABPC1
WT/D4H5	gi|46367787|ref|NP_002559.2|26986|PABPC1|	R.VANTSTQTM#GPR*PAAAAAAATPAVR.T	PABPC1
WT/D4H5	gi|46367787|ref|NP_002559.2|26986|PABPC1|	R.VANTSTQTM#GPR*PAAAAAAATPAVR.T	PABPC1
WT/D4H5	gi|46367787|ref|NP_002559.2|26986|PABPC1|	R.VANTSTQTM#GPR*PAAAAAAATPAVR.T	PABPC1
WT/D4H5	gi|46367787|ref|NP_002559.2|26986|PABPC1|	R.VANTSTQTM#GPR*PAAAAAAATPAVR.T	PABPC1
WT/D4H5	gi|46367787|ref|NP_002559.2|26986|PABPC1|	R.VANTSTQTM#GPR*PAAAAAAATPAVR.T	PABPC1
WT/D4H5	gi|46367787|ref|NP_002559.2|26986|PABPC1|	R.VANTSTQTM#GPR*PAAAAAAATPAVR.T	PABPC1
WT/D4H5	gi|46367787|ref|NP_002559.2|26986|PABPC1|	R.VANTSTQTMGPR*PAAAAAAATPAVR.T	PABPC1
WT/D4H5	gi|46367787|ref|NP_002559.2|26986|PABPC1|	R.VANTSTQTMGPR*PAAAAAAATPAVR.T	PABPC1
WT/D4H5	gi|46367787|ref|NP_002559.2|26986|PABPC1|	R.VANTSTQTMGPR*PAAAAAAATPAVR.T	PABPC1
WT/D4H5	gi|46367787|ref|NP_002559.2|26986|PABPC1|	R.VANTSTQTMGPR*PAAAAAAATPAVR.T	PABPC1
WT/D4H5	gi|46367787|ref|NP_002559.2|26986|PABPC1|	R.VANTSTQTMGPR*PAAAAAAATPAVR.T	PABPC1
WT/D4H5	gi|46367787|ref|NP_002559.2|26986|PABPC1|	R.VANTSTQTMGPR*PAAAAAAATPAVR.T	PABPC1
WT/D6A8	gi|46367787|ref|NP_002559.2|26986|PABPC1|	R.VANTSTQTMGPR*PAAAAAAATPAVR.T	PABPC1
WT/D4H5	gi|208431833|ref|NP_001129125.1|8761|PABPC4|	R.ALPANAILNQFQPAAGGYFVPAVPQAQGR*PPYYTPNQLAQM#R*PNPR.W	PABPC4
KO/D4H5	gi|4758876|ref|NP_004634.1|8106|PABPN1|	A.AAAAAAGAAGGR*GSGPGR.R	PABPN1
KO/D4H5	gi|4758876|ref|NP_004634.1|8106|PABPN1|	A.AAAGAAGGR*GSGPGR.R	PABPN1
WT/D4H5	gi|4758876|ref|NP_004634.1|8106|PABPN1|	A.AAAGAAGGR*GSGPGR.R	PABPN1
WT/D4H5	gi|189217919|ref|NP_689929.2|219988|PATL1|	F.AR*VPGFVGSPLAAM#NPK.L	PATL1
WT/D4H5	gi|189217919|ref|NP_689929.2|219988|PATL1|	F.AR*VPGFVGSPLAAM#NPK.L	PATL1
WT/D4H5	gi|189217919|ref|NP_689929.2|219988|PATL1|	K.PVHVR*PPM#PPR*YPAPYGER.M	PATL1
WT/D4H5	gi|189217919|ref|NP_689929.2|219988|PATL1|	K.PVHVR*PPM#PPR*YPAPYGER.M	PATL1
WT/D4H5	gi|189217919|ref|NP_689929.2|219988|PATL1|	K.PVHVR*PPM#PPR*YPAPYGER.M	PATL1
WT/D4H5	gi|189217919|ref|NP_689929.2|219988|PATL1|	K.PVHVR*PPM#PPR*YPAPYGER.M	PATL1
WT/D4H5	gi|189217919|ref|NP_689929.2|219988|PATL1|	K.PVHVR*PPM#PPR*YPAPYGER.M	PATL1
WT/D4H5	gi|189217919|ref|NP_689929.2|219988|PATL1|	K.PVHVR*PPMPPR*YPAPYGER.M	PATL1
WT/D6A8	gi|189217919|ref|NP_689929.2|219988|PATL1|	L.QR*AQLLGGAQLQPGR.M	PATL1
WT/D4H5	gi|189217919|ref|NP_689929.2|219988|PATL1|	R.M#SPSQFAR*VPGFVGSPLAAM#NPK.L	PATL1
WT/D4H5	gi|189217919|ref|NP_689929.2|219988|PATL1|	R.MSPSQFAR*VPGFVGSPLAAM#NPK.L	PATL1
WT/D4H5	gi|189217919|ref|NP_689929.2|219988|PATL1|	R.MSPSQFAR*VPGFVGSPLAAM#NPK.L	PATL1
KO/D6A8	gi|6631102|ref|NP_002581.2|5100|PCDH8|	R.EER*PGAAGGGASAPGSPEEAARG.A	PCDH8
KO/D6A8	gi|14196459|ref|NP_114382.1|56114|PCDHGA1|	E.PVR*SGTLR.I	PCDHGA1
WT/D4H5	gi|33620745|ref|NP_056969.2|51585|PCF11|	K.LSPR*IDGPPTPASLR.F	PCF11
WT/D4H5	gi|33620745|ref|NP_056969.2|51585|PCF11|	R.FDGLHGQPGPR*FER.T	PCF11
WT/D4H5	gi|33620745|ref|NP_056969.2|51585|PCF11|	R.FDGLHGQPGPR*FER.T	PCF11
WT/D4H5	gi|33620745|ref|NP_056969.2|51585|PCF11|	R.FDGLHGQPGPR*FER.T	PCF11
WT/D4H5	gi|33620745|ref|NP_056969.2|51585|PCF11|	R.FDGLHGQPGPR*FER.T	PCF11
WT/D4H5	gi|33620745|ref|NP_056969.2|51585|PCF11|	R.FDGLHGQPGPR*FER.T	PCF11
KO/D4H5	gi|33620745|ref|NP_056969.2|51585|PCF11|	R.FDGVPQR*FDGPQHQQASR.F	PCF11
KO/D4H5	gi|33620745|ref|NP_056969.2|51585|PCF11|	R.FDGVPQR*FDGPQHQQASR.F	PCF11
KO/D4H5	gi|33620745|ref|NP_056969.2|51585|PCF11|	R.FDGVPQR*FDGPQHQQASR.F	PCF11
KO/D4H5	gi|33620745|ref|NP_056969.2|51585|PCF11|	R.FDGVPQR*FDGPQHQQASR.F	PCF11
KO/D4H5	gi|33620745|ref|NP_056969.2|51585|PCF11|	R.FDGVPQR*FDGPQHQQASR.F	PCF11
KO/D4H5	gi|33620745|ref|NP_056969.2|51585|PCF11|	R.FDGVPQR*FDGPQHQQASR.F	PCF11
WT/D4H5	gi|33620745|ref|NP_056969.2|51585|PCF11|	R.FDGVPQR*FDGPQHQQASR.F	PCF11
WT/D4H5	gi|33620745|ref|NP_056969.2|51585|PCF11|	R.FDGVPQR*FDGPQHQQASR.F	PCF11
WT/D4H5	gi|33620745|ref|NP_056969.2|51585|PCF11|	R.FDGVPQR*FDGPQHQQASR.F	PCF11
WT/D4H5	gi|33620745|ref|NP_056969.2|51585|PCF11|	R.FDGVPQR*FDGPQHQQASR.F	PCF11
WT/D4H5	gi|33620745|ref|NP_056969.2|51585|PCF11|	R.FDGVPQR*FDGPQHQQASR.F	PCF11
WT/D4H5	gi|33620745|ref|NP_056969.2|51585|PCF11|	R.FDGVPQR*FDGPQHQQASR.F	PCF11
WT/D4H5	gi|33620745|ref|NP_056969.2|51585|PCF11|	R.FDGVPQR*FDGPQHQQASR.F	PCF11
WT/D4H5	gi|33620745|ref|NP_056969.2|51585|PCF11|	R.FDGVPQR*FDGPQHQQASR.F	PCF11
WT/D4H5	gi|33620745|ref|NP_056969.2|51585|PCF11|	R.FDGVPQR*FDGPQHQQASR*FDIPLGLQGTR.F	PCF11
WT/D4H5	gi|33620745|ref|NP_056969.2|51585|PCF11|	R.FDGVPQR*FDGPQHQQASR*FDIPLGLQGTR.F	PCF11
WT/D4H5	gi|33620745|ref|NP_056969.2|51585|PCF11|	R.FDGVPQR*FDGPQHQQASR*FDIPLGLQGTR.F	PCF11
WT/D4H5	gi|33620745|ref|NP_056969.2|51585|PCF11|	R.FDGVPQR*FDGPQHQQASR*FDIPLGLQGTR.F	PCF11
WT/D4H5	gi|33620745|ref|NP_056969.2|51585|PCF11|	R.FDGVPQR*FDGPQHQQASR*FDIPLGLQGTR.F	PCF11
KO/D4H5	gi|33620745|ref|NP_056969.2|51585|PCF11|	R.FEGGHGPSGAAIR*FD.G	PCF11
KO/D4H5	gi|33620745|ref|NP_056969.2|51585|PCF11|	R.FEGGHGPSGAAIR*FD.G	PCF11
WT/D4H5	gi|33620745|ref|NP_056969.2|51585|PCF11|	R.FEGGHGPSGAAIR*FD.G	PCF11
WT/D4H5	gi|33620745|ref|NP_056969.2|51585|PCF11|	R.FEGGHGPSGAAIR*FD.G	PCF11
WT/D4H5	gi|33620745|ref|NP_056969.2|51585|PCF11|	R.FEGGHGPSGAAIR*FD.G	PCF11
WT/D4H5	gi|33620745|ref|NP_056969.2|51585|PCF11|	R.FEGGHGPSGAAIR*FD.G	PCF11
WT/D4H5	gi|33620745|ref|NP_056969.2|51585|PCF11|	R.FEGGHGPSGAAIR*FD.G	PCF11
WT/D4H5	gi|33620745|ref|NP_056969.2|51585|PCF11|	R.FEGGHGPSGAAIR*FDGPHGQPGGGIR*FEGPLLQQGVGM#R*FEGPHGQSVAGLR.F	PCF11
WT/D4H5	gi|33620745|ref|NP_056969.2|51585|PCF11|	R.FEGGHGPSGAAIR*FDGPHGQPGGGIR*FEGPLLQQGVGM#R*FEGPHGQSVAGLR.F	PCF11
KO/D4H5	gi|33620745|ref|NP_056969.2|51585|PCF11|	R.FEGHR*GQPVGGLR*FEGPHGQPVGGLR*FDNPR.G	PCF11
WT/D4H5	gi|33620745|ref|NP_056969.2|51585|PCF11|	R.FEGHR*GQPVGGLR*FEGPHGQPVGGLRFDNPR*.G	PCF11
KO/D4H5	gi|33620745|ref|NP_056969.2|51585|PCF11|	R.FEGPPGPVGTPLR*FEGPIGQAGGGGFR.F	PCF11
WT/D4H5	gi|33620745|ref|NP_056969.2|51585|PCF11|	R.FEGPPGPVGTPLR*FEGPIGQAGGGGFR.F	PCF11
WT/D4H5	gi|33620745|ref|NP_056969.2|51585|PCF11|	R.FEGPPGPVGTPLR*FEGPIGQAGGGGFR.F	PCF11
KO/D4H5	gi|33620745|ref|NP_056969.2|51585|PCF11|	R.FEGSPGGLR*FEGPGGQPVGGLR.F	PCF11
KO/D4H5	gi|33620745|ref|NP_056969.2|51585|PCF11|	R.FEGSPGGLR*FEGPGGQPVGGLR.F	PCF11
KO/D4H5	gi|33620745|ref|NP_056969.2|51585|PCF11|	R.FEGSPGGLR*FEGPGGQPVGGLR.F	PCF11
KO/D4H5	gi|33620745|ref|NP_056969.2|51585|PCF11|	R.FEGSPGGLR*FEGPGGQPVGGLR.F	PCF11
WT/D4H5	gi|33620745|ref|NP_056969.2|51585|PCF11|	R.FEGSPGGLR*FEGPGGQPVGGLR.F	PCF11
WT/D4H5	gi|33620745|ref|NP_056969.2|51585|PCF11|	R.FEGSPGGLR*FEGPGGQPVGGLR.F	PCF11
WT/D4H5	gi|33620745|ref|NP_056969.2|51585|PCF11|	R.FEGSPGGLR*FEGPGGQPVGGLR.F	PCF11
WT/D4H5	gi|33620745|ref|NP_056969.2|51585|PCF11|	R.FEGSPGGLR*FEGPGGQPVGGLR.F	PCF11
WT/D4H5	gi|33620745|ref|NP_056969.2|51585|PCF11|	R.FEGSPGGLR*FEGPGGQPVGGLR.F	PCF11
WT/D4H5	gi|33620745|ref|NP_056969.2|51585|PCF11|	R.FEGSPGGLR*FEGPGGQPVGGLR.F	PCF11
KO/D4H5	gi|33620745|ref|NP_056969.2|51585|PCF11|	R.FEGSPGGLR*FEGPGGQPVGGLR*FEG.H	PCF11
KO/D4H5	gi|33620745|ref|NP_056969.2|51585|PCF11|	R.FEGSPGGLR*FEGPGGQPVGGLR*FEG.H	PCF11
WT/D4H5	gi|33620745|ref|NP_056969.2|51585|PCF11|	R.FEGSPGGLR*FEGPGGQPVGGLR*FEG.H	PCF11
WT/D4H5	gi|33620745|ref|NP_056969.2|51585|PCF11|	R.FEGSPGGLR*FEGPGGQPVGGLR*FEG.H	PCF11
WT/D4H5	gi|33620745|ref|NP_056969.2|51585|PCF11|	R.FEGSPGGLR*FEGPGGQPVGGLR*FEG.H	PCF11
WT/D4H5	gi|33620745|ref|NP_056969.2|51585|PCF11|	R.FEGSPGGLR*FEGPGGQPVGGLR*FEG.H	PCF11
WT/D4H5	gi|33620745|ref|NP_056969.2|51585|PCF11|	R.FEGSPGGLR*FEGPGGQPVGGLR*FEGHR.G	PCF11
KO/D4H5	gi|33620745|ref|NP_056969.2|51585|PCF11|	R.GQPVGGLR*FEGGHGPSGAAIR*FD.G	PCF11
KO/D4H5	gi|33620745|ref|NP_056969.2|51585|PCF11|	R.GQPVGGLR*FEGGHGPSGAAIR*FD.G	PCF11
WT/D4H5	gi|33620745|ref|NP_056969.2|51585|PCF11|	R.GQPVGGLR*FEGGHGPSGAAIR*FD.G	PCF11
WT/D4H5	gi|33620745|ref|NP_056969.2|51585|PCF11|	R.GQPVGGLR*FEGGHGPSGAAIR*FD.G	PCF11
KO/D4H5	gi|33620745|ref|NP_056969.2|51585|PCF11|	R.GQPVGGLR*FEGPHGQPVGGLR*FDNPR.G	PCF11
KO/D4H5	gi|33620745|ref|NP_056969.2|51585|PCF11|	R.GQPVGGLR*FEGPHGQPVGGLR*FDNPR.G	PCF11
WT/D4H5	gi|33620745|ref|NP_056969.2|51585|PCF11|	R.GQPVGGLR*FEGPHGQPVGGLR*FDNPR.G	PCF11
WT/D4H5	gi|33620745|ref|NP_056969.2|51585|PCF11|	R.GQPVGGLR*FEGPHGQPVGGLR*FDNPR.G	PCF11
KO/D4H5	gi|33620745|ref|NP_056969.2|51585|PCF11|	R.TPGQPGPQR*FDGPPGQQVQPR.F	PCF11
KO/D4H5	gi|33620745|ref|NP_056969.2|51585|PCF11|	R.TPGQPGPQR*FDGPPGQQVQPR.F	PCF11
WT/D4H5	gi|33620745|ref|NP_056969.2|51585|PCF11|	R.TPGQPGPQR*FDGPPGQQVQPR.F	PCF11
WT/D4H5	gi|33620745|ref|NP_056969.2|51585|PCF11|	R.TPGQPGPQR*FDGPPGQQVQPR.F	PCF11
WT/D4H5	gi|33620745|ref|NP_056969.2|51585|PCF11|	R.TPGQPGPQR*FDGPPGQQVQPR.F	PCF11
WT/D4H5	gi|33620745|ref|NP_056969.2|51585|PCF11|	R.TPGQPGPQR*FDGPPGQQVQPR*FDGVPQR*FDGPQHQQASR.F	PCF11
WT/D4H5	gi|33620745|ref|NP_056969.2|51585|PCF11|	R.TPGQPGPQR*FDGPPGQQVQPR*FDGVPQR*FDGPQHQQASR.F	PCF11
WT/D4H5	gi|33620745|ref|NP_056969.2|51585|PCF11|	T.KPGR*SSTR.K	PCF11
KO/D4H5	gi|33300663|ref|NP_115749.2|84333|PCGF5|	N.QVHETNPLEM#LR*.L	PCGF5
WT/D4H5	gi|7662018|ref|NP_055968.1|23469|PHF3|	L.PGQPQR*M#M#GPLSQASR*YIGPQNFYQVK.D	PHF3
KO/D4H5	gi|7662018|ref|NP_055968.1|23469|PHF3|	M.M#GPLSQASR*YIGPQNFYQVK.D	PHF3
WT/D4H5	gi|7662018|ref|NP_055968.1|23469|PHF3|	M.M#GPLSQASR*YIGPQNFYQVK.D	PHF3
WT/D4H5	gi|7662018|ref|NP_055968.1|23469|PHF3|	M.M#GPLSQASR*YIGPQNFYQVK.D	PHF3
WT/D4H5	gi|7662018|ref|NP_055968.1|23469|PHF3|	M.M#GPLSQASR*YIGPQNFYQVK.D	PHF3
WT/D4H5	gi|7662018|ref|NP_055968.1|23469|PHF3|	M.M#GPLSQASR*YIGPQNFYQVK.D	PHF3
WT/D6A8	gi|117320537|ref|NP_002652.2|5336|PLCG2|	K.YYLTDNLTFSSIYALIQHYR*.E	PLCG2
WT/D4H5	gi|41322916|ref|NP_958782.1|5339|PLEC|	K.VQSGSESVIQEYVDLR*THYSELTT.L	PLEC
WT/D4H5	gi|149158690|ref|NP_542417.2|7916|PRRC2A|	A.PEDEDEAWRQR*.R	PRRC2A
WT/D4H5	gi|149158690|ref|NP_542417.2|7916|PRRC2A|	G.GGGPGGRTGPGR*.G	PRRC2A
WT/D4H5	gi|149158690|ref|NP_542417.2|7916|PRRC2A|	G.PSLRPQNSTTWR*DGGGR*.G	PRRC2A
WT/D4H5	gi|149158690|ref|NP_542417.2|7916|PRRC2A|	L.PFPPPYGPQGPYR*YPTPDGPSR*FPR*.V	PRRC2A
WT/D4H5	gi|149158690|ref|NP_542417.2|7916|PRRC2A|	L.SSR*QGSVTAPGGHPR.H	PRRC2A
KO/D4H5	gi|149158690|ref|NP_542417.2|7916|PRRC2A|	P.PTGR*SFSGLNSR.L	PRRC2A
KO/D4H5	gi|149158690|ref|NP_542417.2|7916|PRRC2A|	P.YLPFPPPYGPQGPYR*YPTPDGPSR*FPR*.V	PRRC2A
WT/D4H5	gi|149158690|ref|NP_542417.2|7916|PRRC2A|	P.YLPFPPPYGPQGPYR*YPTPDGPSR*FPR*.V	PRRC2A
WT/D4H5	gi|149158690|ref|NP_542417.2|7916|PRRC2A|	R.FPR*VAGPR.G	PRRC2A
WT/D4H5	gi|149158690|ref|NP_542417.2|7916|PRRC2A|	R.FPR*VAGPR.G	PRRC2A
WT/D4H5	gi|149158690|ref|NP_542417.2|7916|PRRC2A|	R.FPR*VAGPR.G	PRRC2A
WT/D4H5	gi|149158690|ref|NP_542417.2|7916|PRRC2A|	R.FPR*VAGPR*GSGPPM#R*LVEPVGR.P	PRRC2A
WT/D4H5	gi|149158690|ref|NP_542417.2|7916|PRRC2A|	R.FPR*VAGPR*GSGPPMR.L	PRRC2A
WT/D4H5	gi|149158690|ref|NP_542417.2|7916|PRRC2A|	R.GM#M#PPFM#YPPYLPFPPPYGPQGPYR*YPTPDGPSR.F	PRRC2A
WT/D4H5	gi|149158690|ref|NP_542417.2|7916|PRRC2A|	R.GM#M#PPFM#YPPYLPFPPPYGPQGPYR*YPTPDGPSR.F	PRRC2A
WT/D4H5	gi|149158690|ref|NP_542417.2|7916|PRRC2A|	R.GM#M#PPFM#YPPYLPFPPPYGPQGPYR*YPTPDGPSR.F	PRRC2A
WT/D4H5	gi|149158690|ref|NP_542417.2|7916|PRRC2A|	R.GM#M#PPFM#YPPYLPFPPPYGPQGPYRYPTPDGPSR*.F	PRRC2A
WT/D4H5	gi|149158690|ref|NP_542417.2|7916|PRRC2A|	R.R*RR*HGRAQQQD.K	PRRC2A
WT/D4H5	gi|149158690|ref|NP_542417.2|7916|PRRC2A|	S.GLVPRER*SDSGGSSSEPFDRHAPAMLR.E	PRRC2A
WT/D4H5	gi|122937420|ref|NP_001073961.1|221191|PRSS54|	T.ACLGDPGSPMMCQLQQFDLWVLR*.G	PRSS54
KO/D4H5	gi|13376617|ref|NP_079348.1|80142|PTGES2|	R.LLGAAALALGGALGLYHTAR*.W	PTGES2
KO/D4H5	gi|13376617|ref|NP_079348.1|80142|PTGES2|	R.LLGAAALALGGALGLYHTAR*.W	PTGES2
KO/D4H5	gi|109633039|ref|NP_569707.2|5792|PTPRF|	P.VLAVILIILIVIAILLFKR*.K	PTPRF
KO/D4H5	gi|72534682|ref|NP_001026865.1|23543|RBFOX2|	A.DLYGGYAAYR*YAQPATATAATAAAAAAAAYSDGYGR.V	RBFOX2
WT/D4H5	gi|72534682|ref|NP_001026865.1|23543|RBFOX2|	D.LYGGYAAYR*YAQPATATAATAAAAAAAAYSDGYGR.V	RBFOX2
WT/D4H5	gi|7657504|ref|NP_055124.1|23543|RBFOX2|	R.GGINTYIPLIIPGFPYPTAATTAAAFR*GAH.L	RBFOX2
WT/D4H5	gi|7657504|ref|NP_055124.1|23543|RBFOX2|	R.GGINTYIPLIIPGFPYPTAATTAAAFR*GAH.L	RBFOX2
WT/D4H5	gi|7657504|ref|NP_055124.1|23543|RBFOX2|	R.GGINTYIPLIIPGFPYPTAATTAAAFR*GAH.L	RBFOX2
WT/D4H5	gi|72534682|ref|NP_001026865.1|23543|RBFOX2|	R.GGINTYIPLISLPLVPGFPYPTAATTAAAFR*GAH.L	RBFOX2
WT/D4H5	gi|72534682|ref|NP_001026865.1|23543|RBFOX2|	R.GGINTYIPLISLPLVPGFPYPTAATTAAAFR*GAH.L	RBFOX2
WT/D4H5	gi|72534682|ref|NP_001026865.1|23543|RBFOX2|	R.GGINTYIPLISLPLVPGFPYPTAATTAAAFR*GAH.L	RBFOX2
WT/D4H5	gi|72534682|ref|NP_001026865.1|23543|RBFOX2|	R.GGINTYIPLISLPLVPGFPYPTAATTAAAFR*GAH.L	RBFOX2
WT/D4H5	gi|72534682|ref|NP_001026865.1|23543|RBFOX2|	R.VYTADPYHALAPAASYGVGAVASLYR*GGY.S	RBFOX2
WT/D4H5	gi|72534682|ref|NP_001026865.1|23543|RBFOX2|	R.VYTADPYHALAPAASYGVGAVASLYR*GGY.S	RBFOX2
KO/D4H5	gi|72534682|ref|NP_001026865.1|23543|RBFOX2|	R.VYTADPYHALAPAASYGVGAVASLYR*GGYSR.F	RBFOX2
WT/D4H5	gi|72534682|ref|NP_001026865.1|23543|RBFOX2|	R.VYTADPYHALAPAASYGVGAVASLYR*GGYSR.F	RBFOX2
WT/D4H5	gi|72534682|ref|NP_001026865.1|23543|RBFOX2|	R.VYTADPYHALAPAASYGVGAVASLYR*GGYSR.F	RBFOX2
WT/D4H5	gi|72534682|ref|NP_001026865.1|23543|RBFOX2|	R.VYTADPYHALAPAASYGVGAVASLYR*GGYSR.F	RBFOX2
WT/D4H5	gi|72534682|ref|NP_001026865.1|23543|RBFOX2|	R.VYTADPYHALAPAASYGVGAVASLYR*GGYSR.F	RBFOX2
WT/D4H5	gi|72534682|ref|NP_001026865.1|23543|RBFOX2|	R.VYTADPYHALAPAASYGVGAVASLYR*GGYSR.F	RBFOX2
WT/D4H5	gi|72534682|ref|NP_001026865.1|23543|RBFOX2|	R.VYTADPYHALAPAASYGVGAVASLYR*GGYSR.F	RBFOX2
WT/D4H5	gi|72534682|ref|NP_001026865.1|23543|RBFOX2|	R.VYTADPYHALAPAASYGVGAVASLYRGGYSR*.F	RBFOX2
WT/D4H5	gi|72534682|ref|NP_001026865.1|23543|RBFOX2|	R.VYTADPYHALAPAASYGVGAVASLYRGGYSR*.F	RBFOX2
WT/D4H5	gi|72534682|ref|NP_001026865.1|23543|RBFOX2|	Y.AAYR*YAQPATATAATAAAAAAAAYSDGYGR.V	RBFOX2
WT/D4H5	gi|72534682|ref|NP_001026865.1|23543|RBFOX2|	Y.AAYR*YAQPATATAATAAAAAAAAYSDGYGR.V	RBFOX2
WT/D4H5	gi|72534682|ref|NP_001026865.1|23543|RBFOX2|	Y.AAYR*YAQPATATAATAAAAAAAAYSDGYGR.V	RBFOX2
WT/D4H5	gi|72534682|ref|NP_001026865.1|23543|RBFOX2|	Y.AAYR*YAQPATATAATAAAAAAAAYSDGYGR.V	RBFOX2
WT/D4H5	gi|72534682|ref|NP_001026865.1|23543|RBFOX2|	Y.AAYR*YAQPATATAATAAAAAAAAYSDGYGR.V	RBFOX2
WT/D4H5	gi|72534682|ref|NP_001026865.1|23543|RBFOX2|	Y.GGYAAYR*YAQPATATAATAAAAAAAAYSDGYGR.V	RBFOX2
WT/D4H5	gi|72534682|ref|NP_001026865.1|23543|RBFOX2|	Y.GGYAAYR*YAQPATATAATAAAAAAAAYSDGYGR.V	RBFOX2
WT/D4H5	gi|72534682|ref|NP_001026865.1|23543|RBFOX2|	Y.GGYAAYR*YAQPATATAATAAAAAAAAYSDGYGR.V	RBFOX2
KO/D4H5	gi|72534682|ref|NP_001026865.1|23543|RBFOX2|	Y.R*YAQPATATAATAAAAAAAAYSDGYGR.V	RBFOX2
KO/D4H5	gi|72534682|ref|NP_001026865.1|23543|RBFOX2|	Y.R*YAQPATATAATAAAAAAAAYSDGYGR.V	RBFOX2
KO/D4H5	gi|72534682|ref|NP_001026865.1|23543|RBFOX2|	Y.R*YAQPATATAATAAAAAAAAYSDGYGR.V	RBFOX2
KO/D4H5	gi|72534682|ref|NP_001026865.1|23543|RBFOX2|	Y.R*YAQPATATAATAAAAAAAAYSDGYGR.V	RBFOX2
KO/D4H5	gi|72534682|ref|NP_001026865.1|23543|RBFOX2|	Y.R*YAQPATATAATAAAAAAAAYSDGYGR.V	RBFOX2
WT/D4H5	gi|72534682|ref|NP_001026865.1|23543|RBFOX2|	Y.R*YAQPATATAATAAAAAAAAYSDGYGR.V	RBFOX2
WT/D4H5	gi|72534682|ref|NP_001026865.1|23543|RBFOX2|	Y.R*YAQPATATAATAAAAAAAAYSDGYGR.V	RBFOX2
WT/D4H5	gi|72534682|ref|NP_001026865.1|23543|RBFOX2|	Y.R*YAQPATATAATAAAAAAAAYSDGYGR.V	RBFOX2
WT/D4H5	gi|72534682|ref|NP_001026865.1|23543|RBFOX2|	Y.R*YAQPATATAATAAAAAAAAYSDGYGR.V	RBFOX2
WT/D4H5	gi|72534682|ref|NP_001026865.1|23543|RBFOX2|	Y.R*YAQPATATAATAAAAAAAAYSDGYGR.V	RBFOX2
WT/D4H5	gi|72534682|ref|NP_001026865.1|23543|RBFOX2|	Y.R*YAQPATATAATAAAAAAAAYSDGYGR.V	RBFOX2
WT/D4H5	gi|72534682|ref|NP_001026865.1|23543|RBFOX2|	Y.R*YAQPATATAATAAAAAAAAYSDGYGR.V	RBFOX2
KO/D4H5	gi|5803137|ref|NP_006734.1|5935|RBM3|	R.SYSR*GGGDQGYGSGR.Y	RBM3
KO/D4H5	gi|5803137|ref|NP_006734.1|5935|RBM3|	R.SYSR*GGGDQGYGSGR.Y	RBM3
KO/D4H5	gi|5803137|ref|NP_006734.1|5935|RBM3|	R.SYSR*GGGDQGYGSGR.Y	RBM3
KO/D4H5	gi|5803137|ref|NP_006734.1|5935|RBM3|	R.SYSR*GGGDQGYGSGR.Y	RBM3
WT/D4H5	gi|5803137|ref|NP_006734.1|5935|RBM3|	R.SYSR*GGGDQGYGSGR.Y	RBM3
WT/D4H5	gi|5803137|ref|NP_006734.1|5935|RBM3|	R.SYSR*GGGDQGYGSGR.Y	RBM3
WT/D4H5	gi|5803137|ref|NP_006734.1|5935|RBM3|	R.SYSR*GGGDQGYGSGR.Y	RBM3
WT/D4H5	gi|5803137|ref|NP_006734.1|5935|RBM3|	R.SYSR*GGGDQGYGSGR.Y	RBM3
KO/D4H5	gi|5803137|ref|NP_006734.1|5935|RBM3|	Y.SR*GGGDQGYGSGR.Y	RBM3
KO/D4H5	gi|5803137|ref|NP_006734.1|5935|RBM3|	Y.SR*GGGDQGYGSGR.Y	RBM3
KO/D6A8	gi|5803137|ref|NP_006734.1|5935|RBM3|	Y.SR*GGGDQGYGSGR.Y	RBM3
KO/D6A8	gi|5803137|ref|NP_006734.1|5935|RBM3|	Y.SR*GGGDQGYGSGR.Y	RBM3
WT/D4H5	gi|5803137|ref|NP_006734.1|5935|RBM3|	Y.SR*GGGDQGYGSGR.Y	RBM3
WT/D4H5	gi|5803137|ref|NP_006734.1|5935|RBM3|	Y.SR*GGGDQGYGSGR.Y	RBM3
WT/D4H5	gi|5803137|ref|NP_006734.1|5935|RBM3|	Y.SR*GGGDQGYGSGR.Y	RBM3
WT/D4H5	gi|5803137|ref|NP_006734.1|5935|RBM3|	Y.SR*GGGDQGYGSGR.Y	RBM3
WT/D4H5	gi|5803137|ref|NP_006734.1|5935|RBM3|	Y.SR*GGGDQGYGSGR.Y	RBM3
WT/D6A8	gi|151301053|ref|NP_444271.2|155435|RBM33|	K.GTVVTPVQVPLLPVPSQPR*PAVGPQR*FPGPPEFPQHTPGPVPN.S	RBM33
KO/D4H5	gi|151301053|ref|NP_444271.2|155435|RBM33|	R.DPFFLGVSGEPR*FPSHLFLE.Q	RBM33
KO/D4H5	gi|151301053|ref|NP_444271.2|155435|RBM33|	R.DPFFLGVSGEPR*FPSHLFLE.Q	RBM33
WT/D4H5	gi|151301053|ref|NP_444271.2|155435|RBM33|	R.DPFFLGVSGEPR*FPSHLFLE.Q	RBM33
WT/D4H5	gi|151301053|ref|NP_444271.2|155435|RBM33|	R.DPFFLGVSGEPR*FPSHLFLE.Q	RBM33
WT/D4H5	gi|151301053|ref|NP_444271.2|155435|RBM33|	R.DPFFLGVSGEPR*FPSHLFLE.Q	RBM33
WT/D4H5	gi|151301053|ref|NP_444271.2|155435|RBM33|	R.DPFFLGVSGEPR*FPSHLFLE.Q	RBM33
WT/D4H5	gi|151301053|ref|NP_444271.2|155435|RBM33|	R.DPFFLGVSGEPR*FPSHLFLE.Q	RBM33
WT/D6A8	gi|151301053|ref|NP_444271.2|155435|RBM33|	R.DPFFLGVSGEPR*FPSHLFLE.Q	RBM33
WT/D6A8	gi|151301053|ref|NP_444271.2|155435|RBM33|	R.DPFFLGVSGEPR*FPSHLFLE.Q	RBM33
KO/D4H5	gi|151301053|ref|NP_444271.2|155435|RBM33|	R.DPFFLGVSGEPR*FPSHLFLEQR.S	RBM33
KO/D4H5	gi|151301053|ref|NP_444271.2|155435|RBM33|	R.DPFFLGVSGEPR*FPSHLFLEQR.S	RBM33
KO/D4H5	gi|151301053|ref|NP_444271.2|155435|RBM33|	R.DPFFLGVSGEPR*FPSHLFLEQR.S	RBM33
KO/D4H5	gi|151301053|ref|NP_444271.2|155435|RBM33|	R.DPFFLGVSGEPR*FPSHLFLEQR.S	RBM33
WT/D4H5	gi|151301053|ref|NP_444271.2|155435|RBM33|	R.DPFFLGVSGEPR*FPSHLFLEQR.S	RBM33
WT/D4H5	gi|151301053|ref|NP_444271.2|155435|RBM33|	R.DPFFLGVSGEPR*FPSHLFLEQR.S	RBM33
WT/D4H5	gi|151301053|ref|NP_444271.2|155435|RBM33|	R.DPFFLGVSGEPR*FPSHLFLEQR.S	RBM33
WT/D4H5	gi|151301053|ref|NP_444271.2|155435|RBM33|	R.DPFFLGVSGEPR*FPSHLFLEQR.S	RBM33
WT/D4H5	gi|151301053|ref|NP_444271.2|155435|RBM33|	R.DPFFLGVSGEPR*FPSHLFLEQR.S	RBM33
WT/D4H5	gi|151301053|ref|NP_444271.2|155435|RBM33|	R.DPFFLGVSGEPR*FPSHLFLEQR.S	RBM33
WT/D4H5	gi|151301053|ref|NP_444271.2|155435|RBM33|	R.DPFFLGVSGEPR*FPSHLFLEQR.S	RBM33
WT/D4H5	gi|151301053|ref|NP_444271.2|155435|RBM33|	R.DPFFLGVSGEPR*FPSHLFLEQR.S	RBM33
WT/D4H5	gi|151301053|ref|NP_444271.2|155435|RBM33|	R.DPFFLGVSGEPR*FPSHLFLEQR.S	RBM33
WT/D4H5	gi|151301053|ref|NP_444271.2|155435|RBM33|	R.DPFFLGVSGEPR*FPSHLFLEQR.S	RBM33
WT/D4H5	gi|151301053|ref|NP_444271.2|155435|RBM33|	R.DPFFLGVSGEPR*FPSHLFLEQR.S	RBM33
WT/D6A8	gi|151301053|ref|NP_444271.2|155435|RBM33|	R.DPFFLGVSGEPR*FPSHLFLEQR.S	RBM33
WT/D4H5	gi|6912634|ref|NP_036555.1|23521|RPL13A|	E.VQVLVLDGR*.G	RPL13A
WT/D4H5	gi|6912634|ref|NP_036555.1|23521|RPL13A|	E.VQVLVLDGR*.G	RPL13A
WT/D4H5	gi|183396804|ref|NP_056018.2|23248|RPRD2|	K.R*PFFPPR*Y.-	RPRD2
WT/D4H5	gi|183396804|ref|NP_056018.2|23248|RPRD2|	K.R*PFFPPR*Y.-	RPRD2
WT/D4H5	gi|183396804|ref|NP_056018.2|23248|RPRD2|	K.R*PFFPPR*Y.-	RPRD2
WT/D4H5	gi|183396804|ref|NP_056018.2|23248|RPRD2|	K.R*PFFPPR*Y.-	RPRD2
WT/D6A8	gi|55742695|ref|NP_060498.2|55095|SAMD4B|	R.M#GLLSPSGIGGVSPR*HALTSPSLGGQGR.Q	SAMD4B
WT/D6A8	gi|55742695|ref|NP_060498.2|55095|SAMD4B|	R.M#GLLSPSGIGGVSPR*HALTSPSLGGQGR.Q	SAMD4B
WT/D6A8	gi|55742695|ref|NP_060498.2|55095|SAMD4B|	R.M#GLLSPSGIGGVSPR*HALTSPSLGGQGR.Q	SAMD4B
WT/D6A8	gi|55742695|ref|NP_060498.2|55095|SAMD4B|	R.MGLLSPSGIGGVSPR*HALTSPSLGGQGR.Q	SAMD4B
WT/D6A8	gi|55742695|ref|NP_060498.2|55095|SAMD4B|	R.MGLLSPSGIGGVSPR*HALTSPSLGGQGR.Q	SAMD4B
KO/D4H5	gi|281182716|ref|NP_001162580.1|9997|SCO2|	V.EAM#AR*YVQDFHPR.L	SCO2
WT/D6A8	gi|55749531|ref|NP_006833.2|10992|SF3B2|	V.AAPVGPVGPTPTVLPM#GAPVPRPR*.G	SF3B2
WT/D4H5	gi|4826998|ref|NP_005057.1|6421|SFPQ|	R.FR*SR*GGGGGGFHR.R	SFPQ
WT/D4H5	gi|4826998|ref|NP_005057.1|6421|SFPQ|	R.FR*SR*GGGGGGFHR.R	SFPQ
KO/D4H5	gi|38488692|ref|NP_078853.2|79628|SH3TC2|	T.QR*GVIYNLLGLALQGEGR.V	SH3TC2
WT/D4H5	gi|5032093|ref|NP_005619.1|6510|SLC1A5|	K.EVLDSFLDLAR*.N	SLC1A5
WT/D6A8	gi|133908629|ref|NP_003067.3|6602|SMARCD1|	R.M#TPQGPSMGPPGYGGNPSVR*PGLAQSGM#DQSR.K	SMARCD1
WT/D6A8	gi|133908629|ref|NP_003067.3|6602|SMARCD1|	R.MTPQGPSM#GPPGYGGNPSVR*PGLAQSGM#DQSR.K	SMARCD1
KO/D4H5	gi|4507125|ref|NP_003082.1|6628|SNRPB|	R.VPLAGAAGGPGIGR*AAGR*GIPAGVPM#PQAPAGLAGPVR.G	SNRPB
KO/D4H5	gi|4507125|ref|NP_003082.1|6628|SNRPB|	R.VPLAGAAGGPGIGR*AAGR*GIPAGVPM#PQAPAGLAGPVR.G	SNRPB
KO/D4H5	gi|4507125|ref|NP_003082.1|6628|SNRPB|	R.VPLAGAAGGPGIGR*AAGR*GIPAGVPM#PQAPAGLAGPVR.G	SNRPB
WT/D4H5	gi|4507125|ref|NP_003082.1|6628|SNRPB|	R.VPLAGAAGGPGIGR*AAGR*GIPAGVPM#PQAPAGLAGPVR.G	SNRPB
WT/D4H5	gi|4507125|ref|NP_003082.1|6628|SNRPB|	R.VPLAGAAGGPGIGR*AAGR*GIPAGVPM#PQAPAGLAGPVR.G	SNRPB
WT/D6A8	gi|4507125|ref|NP_003082.1|6628|SNRPB|	R.VPLAGAAGGPGIGR*AAGR*GIPAGVPM#PQAPAGLAGPVR.G	SNRPB
WT/D6A8	gi|4507125|ref|NP_003082.1|6628|SNRPB|	R.VPLAGAAGGPGIGR*AAGR*GIPAGVPM#PQAPAGLAGPVR.G	SNRPB
WT/D6A8	gi|4507125|ref|NP_003082.1|6628|SNRPB|	R.VPLAGAAGGPGIGR*AAGR*GIPAGVPMPQAPAGLAGPVR.G	SNRPB
KO/D4H5	gi|4507157|ref|NP_003096.1|6653|SORL1|	A.TCFNGEDFDR*PVVVSNCSCTR.E	SORL1
WT/D4H5	gi|21687119|ref|NP_660306.1|132671|SPATA18|	K.VQGQLFGILTAAAQEGGR*.N	SPATA18
WT/D4H5	gi|67782319|ref|NP_000338.3|6710|SPTB|	Q.EMKTLM#TQIDGVNLAANSLVESGHPR*.S	SPTB
WT/D4H5	gi|21314684|ref|NP_060540.2|23648|SSBP3|	R.QQGHPNM#GGSM#QR*M#N.P	SSBP3
WT/D4H5	gi|82659083|ref|NP_004593.2|6780|STAU1|	R.GGAYPPR*YFYPFPVPPL.L	STAU1
WT/D4H5	gi|82659083|ref|NP_004593.2|6780|STAU1|	R.GGAYPPR*YFYPFPVPPL.L	STAU1
WT/D4H5	gi|82659083|ref|NP_004593.2|6780|STAU1|	R.GGAYPPR*YFYPFPVPPL.L	STAU1
WT/D4H5	gi|82659083|ref|NP_004593.2|6780|STAU1|	R.GGAYPPR*YFYPFPVPPL.L	STAU1
WT/D4H5	gi|82659083|ref|NP_004593.2|6780|STAU1|	R.GGAYPPR*YFYPFPVPPLL.Y	STAU1
WT/D4H5	gi|82659083|ref|NP_004593.2|6780|STAU1|	R.GGAYPPR*YFYPFPVPPLL.Y	STAU1
WT/D4H5	gi|82659083|ref|NP_004593.2|6780|STAU1|	R.GGAYPPR*YFYPFPVPPLL.Y	STAU1
WT/D4H5	gi|82659083|ref|NP_004593.2|6780|STAU1|	R.GGAYPPR*YFYPFPVPPLL.Y	STAU1
KO/D4H5	gi|82659083|ref|NP_004593.2|6780|STAU1|	R.GGAYPPR*YFYPFPVPPLLY.Q	STAU1
WT/D4H5	gi|82659083|ref|NP_004593.2|6780|STAU1|	R.GGAYPPR*YFYPFPVPPLLY.Q	STAU1
WT/D4H5	gi|82659083|ref|NP_004593.2|6780|STAU1|	R.GGAYPPR*YFYPFPVPPLLY.Q	STAU1
WT/D4H5	gi|82659083|ref|NP_004593.2|6780|STAU1|	R.GGAYPPR*YFYPFPVPPLLY.Q	STAU1
WT/D4H5	gi|82659083|ref|NP_004593.2|6780|STAU1|	R.GGAYPPR*YFYPFPVPPLLY.Q	STAU1
WT/D4H5	gi|82659083|ref|NP_004593.2|6780|STAU1|	R.GGAYPPR*YFYPFPVPPLLYQ.V	STAU1
WT/D4H5	gi|82659083|ref|NP_004593.2|6780|STAU1|	R.GGAYPPR*YFYPFPVPPLLYQ.V	STAU1
WT/D4H5	gi|82659083|ref|NP_004593.2|6780|STAU1|	R.GGAYPPR*YFYPFPVPPLLYQ.V	STAU1
WT/D4H5	gi|82659083|ref|NP_004593.2|6780|STAU1|	R.GGAYPPR*YFYPFPVPPLLYQ.V	STAU1
WT/D4H5	gi|82659083|ref|NP_004593.2|6780|STAU1|	R.GGAYPPR*YFYPFPVPPLLYQ.V	STAU1
WT/D4H5	gi|82659083|ref|NP_004593.2|6780|STAU1|	R.GGAYPPR*YFYPFPVPPLLYQV.E	STAU1
KO/D4H5	gi|82659083|ref|NP_004593.2|6780|STAU1|	R.GGAYPPR*YFYPFPVPPLLYQVE.L	STAU1
WT/D4H5	gi|82659083|ref|NP_004593.2|6780|STAU1|	R.GGAYPPR*YFYPFPVPPLLYQVE.L	STAU1
WT/D4H5	gi|82659083|ref|NP_004593.2|6780|STAU1|	R.GGAYPPR*YFYPFPVPPLLYQVE.L	STAU1
WT/D4H5	gi|82659083|ref|NP_004593.2|6780|STAU1|	R.GGAYPPR*YFYPFPVPPLLYQVE.L	STAU1
WT/D4H5	gi|82659083|ref|NP_004593.2|6780|STAU1|	R.GGAYPPR*YFYPFPVPPLLYQVE.L	STAU1
WT/D4H5	gi|82659083|ref|NP_004593.2|6780|STAU1|	R.GGAYPPR*YFYPFPVPPLLYQVE.L	STAU1
WT/D4H5	gi|82659083|ref|NP_004593.2|6780|STAU1|	R.GGAYPPR*YFYPFPVPPLLYQVE.L	STAU1
WT/D4H5	gi|82659083|ref|NP_004593.2|6780|STAU1|	R.M#QSTYNYNM#R*GGAYPPR*YFYPFPVPPLL.Y	STAU1
WT/D4H5	gi|82659083|ref|NP_004593.2|6780|STAU1|	R.M#QSTYNYNM#R*GGAYPPR*YFYPFPVPPLLY.Q	STAU1
WT/D4H5	gi|82659083|ref|NP_004593.2|6780|STAU1|	R.M#QSTYNYNM#R*GGAYPPR*YFYPFPVPPLLY.Q	STAU1
WT/D4H5	gi|82659083|ref|NP_004593.2|6780|STAU1|	R.M#QSTYNYNM#R*GGAYPPR*YFYPFPVPPLLYQVE.L	STAU1
WT/D4H5	gi|82659083|ref|NP_004593.2|6780|STAU1|	R.M#QSTYNYNM#R*GGAYPPR*YFYPFPVPPLLYQVE.L	STAU1
KO/D4H5	gi|21327701|ref|NP_631961.1|8148|TAF15|	G.GGYGGDR*GGGYGGDR.G	TAF15
WT/D4H5	gi|21327701|ref|NP_631961.1|8148|TAF15|	G.GGYGGDR*GGGYGGDR.G	TAF15
WT/D4H5	gi|21327701|ref|NP_631961.1|8148|TAF15|	R.GGGYGGDR*GGYGGD.R	TAF15
WT/D4H5	gi|21327701|ref|NP_631961.1|8148|TAF15|	R.GGGYGGDR*GGYGGDR.G	TAF15
WT/D4H5	gi|21327701|ref|NP_631961.1|8148|TAF15|	R.GGGYGGDR*GGYGGDR.G	TAF15
WT/D4H5	gi|21327701|ref|NP_631961.1|8148|TAF15|	R.GGGYGGDR*GGYGGDR.G	TAF15
KO/D4H5	gi|21327701|ref|NP_631961.1|8148|TAF15|	R.GGGYGGDR*GGYGGK.M	TAF15
KO/D4H5	gi|21327701|ref|NP_631961.1|8148|TAF15|	R.GGGYGGDR*GGYGGK.M	TAF15
KO/D4H5	gi|21327701|ref|NP_631961.1|8148|TAF15|	R.GGGYGGDR*GGYGGK.M	TAF15
KO/D4H5	gi|21327701|ref|NP_631961.1|8148|TAF15|	R.GGGYGGDR*GGYGGK.M	TAF15
WT/D4H5	gi|21327701|ref|NP_631961.1|8148|TAF15|	R.GGGYGGDR*GGYGGK.M	TAF15
WT/D4H5	gi|21327701|ref|NP_631961.1|8148|TAF15|	R.GGGYGGDR*GGYGGK.M	TAF15
WT/D4H5	gi|21327701|ref|NP_631961.1|8148|TAF15|	R.GGGYGGDR*GGYGGK.M	TAF15
KO/D4H5	gi|21327701|ref|NP_631961.1|8148|TAF15|	R.GPM#TGSSGGDR*GGFK.N	TAF15
KO/D4H5	gi|21327701|ref|NP_631961.1|8148|TAF15|	R.GPM#TGSSGGDR*GGFK.N	TAF15
KO/D4H5	gi|21327701|ref|NP_631961.1|8148|TAF15|	R.GPM#TGSSGGDR*GGFK.N	TAF15
KO/D4H5	gi|21327701|ref|NP_631961.1|8148|TAF15|	R.GPM#TGSSGGDR*GGFK.N	TAF15
KO/D4H5	gi|21327701|ref|NP_631961.1|8148|TAF15|	R.GPM#TGSSGGDR*GGFK.N	TAF15
WT/D4H5	gi|21327701|ref|NP_631961.1|8148|TAF15|	R.GPM#TGSSGGDR*GGFK.N	TAF15
WT/D4H5	gi|21327701|ref|NP_631961.1|8148|TAF15|	R.GPM#TGSSGGDR*GGFK.N	TAF15
WT/D4H5	gi|21327701|ref|NP_631961.1|8148|TAF15|	R.GPM#TGSSGGDR*GGFK.N	TAF15
WT/D4H5	gi|21327701|ref|NP_631961.1|8148|TAF15|	R.GPM#TGSSGGDR*GGFK.N	TAF15
WT/D4H5	gi|21327701|ref|NP_631961.1|8148|TAF15|	R.GPM#TGSSGGDR*GGFK.N	TAF15
WT/D4H5	gi|21327701|ref|NP_631961.1|8148|TAF15|	R.GPM#TGSSGGDR*GGFK.N	TAF15
WT/D6A8	gi|21327701|ref|NP_631961.1|8148|TAF15|	R.GPM#TGSSGGDR*GGFK.N	TAF15
KO/D4H5	gi|21327701|ref|NP_631961.1|8148|TAF15|	R.GYGGSQGGGR*GR*GGYDK.D	TAF15
KO/D4H5	gi|21327701|ref|NP_631961.1|8148|TAF15|	R.SGGGYGGDR*GGGYGGDR.G	TAF15
WT/D4H5	gi|21327701|ref|NP_631961.1|8148|TAF15|	R.SGGGYGGDR*GGGYGGDR.G	TAF15
WT/D4H5	gi|21327701|ref|NP_631961.1|8148|TAF15|	R.SGGGYGGDR*GGGYGGDR.G	TAF15
WT/D4H5	gi|21327701|ref|NP_631961.1|8148|TAF15|	R.SGGGYGGDR*GGGYGGDR.G	TAF15
KO/D4H5	gi|21327701|ref|NP_631961.1|8148|TAF15|	R.SGGGYGGDR*GGGYGGDR*GGYGGK.M	TAF15
KO/D4H5	gi|21327701|ref|NP_631961.1|8148|TAF15|	R.SGGGYGGDR*GGGYGGDR*GGYGGK.M	TAF15
KO/D4H5	gi|21327701|ref|NP_631961.1|8148|TAF15|	R.SGGGYGGDR*GGGYGGDR*GGYGGK.M	TAF15
WT/D4H5	gi|21327701|ref|NP_631961.1|8148|TAF15|	R.SGGGYGGDR*GGGYGGDR*GGYGGK.M	TAF15
WT/D4H5	gi|21327701|ref|NP_631961.1|8148|TAF15|	R.SGGGYGGDR*GGGYGGDR*GGYGGK.M	TAF15
KO/D4H5	gi|21327701|ref|NP_631961.1|8148|TAF15|	R.SR*GGYGGDR*GGGSGY.G	TAF15
KO/D4H5	gi|21327701|ref|NP_631961.1|8148|TAF15|	R.SR*GGYGGDR*GGGSGYGGDR.S	TAF15
WT/D4H5	gi|21327701|ref|NP_631961.1|8148|TAF15|	R.SR*GGYGGDR*GGGSGYGGDR.S	TAF15
WT/D4H5	gi|21327701|ref|NP_631961.1|8148|TAF15|	R.SR*GGYGGDR*GGGSGYGGDR.S	TAF15
KO/D4H5	gi|21327701|ref|NP_631961.1|8148|TAF15|	S.GGGYGGDR*GGGYGGDR.G	TAF15
WT/D4H5	gi|21327701|ref|NP_631961.1|8148|TAF15|	S.GGGYGGDR*GGGYGGDR.G	TAF15
WT/D4H5	gi|21327701|ref|NP_631961.1|8148|TAF15|	Y.R*GR*GGFQGR.G	TAF15
WT/D4H5	gi|21327715|ref|NP_006697.2|10915|TCERG1|	R.M#AQQQALR*FR*GPAPPPNAVM#R.G	TCERG1
WT/D4H5	gi|8659574|ref|NP_006512.2|7030|TFE3|	K.VQTHLENPTR*YHLQQAR.R	TFE3
WT/D6A8	gi|24307933|ref|NP_009093.1|7942|TFEB|	R.IGLR*M#QLM#R.E	TFEB
WT/D6A8	gi|24307933|ref|NP_009093.1|7942|TFEB|	R.IGLR*M#QLM#R.E	TFEB
WT/D4H5	gi|4507475|ref|NP_000350.1|7051|TGM1|	G.QDLM#VSVMLINHSSSR*R.T	TGM1
WT/D4H5	gi|167234419|ref|NP_005110.2|9967|THRAP3|	R.DFR*GHNR*GY.R	THRAP3
WT/D4H5	gi|167234419|ref|NP_005110.2|9967|THRAP3|	R.DFR*GHNR*GY.R	THRAP3
WT/D4H5	gi|167234419|ref|NP_005110.2|9967|THRAP3|	Y.NR*GGYGNYR.S	THRAP3
KO/D6A8	gi|167234419|ref|NP_005110.2|9967|THRAP3|	Y.NR*GGYGNYR*SNWQNYR.Q	THRAP3
WT/D6A8	gi|223029410|ref|NP_006280.3|7094|TLN1|	Y.M#LR*NGDTM#EYR.K	TLN1
WT/D4H5	gi|156938343|ref|NP_055874.2|83660|TLN2|	K.ALDGDFSEDNR*.N	TLN2
WT/D4H5	gi|156938343|ref|NP_055874.2|83660|TLN2|	K.ALDGDFSEDNR*.N	TLN2
WT/D4H5	gi|156938343|ref|NP_055874.2|83660|TLN2|	K.ALDGDFSEDNR*.N	TLN2
WT/D4H5	gi|150456424|ref|NP_056163.1|23505|TMEM131|	S.ISATTSHFHASFFQNR*.K	TMEM131
KO/D4H5	gi|8922756|ref|NP_060736.1|55254|TMEM39A|	L.FIQYINIYKTVWWYPYNHPASCTSLNFHLIDYHLAAFITVMLARR*.L	TMEM39A
KO/D4H5	gi|4759098|ref|NP_004584.1|6434|TRA2B|	R.SYR*GGGGGGGGWR.A	TRA2B
KO/D4H5	gi|4759098|ref|NP_004584.1|6434|TRA2B|	R.SYR*GGGGGGGGWR.A	TRA2B
KO/D4H5	gi|4759098|ref|NP_004584.1|6434|TRA2B|	R.SYR*GGGGGGGGWR.A	TRA2B
KO/D4H5	gi|4759098|ref|NP_004584.1|6434|TRA2B|	R.SYR*GGGGGGGGWR.A	TRA2B
KO/D4H5	gi|4759098|ref|NP_004584.1|6434|TRA2B|	R.SYR*GGGGGGGGWR.A	TRA2B
KO/D4H5	gi|4759098|ref|NP_004584.1|6434|TRA2B|	R.SYR*GGGGGGGGWR.A	TRA2B
KO/D6A8	gi|4759098|ref|NP_004584.1|6434|TRA2B|	R.SYR*GGGGGGGGWR.A	TRA2B
WT/D4H5	gi|4759098|ref|NP_004584.1|6434|TRA2B|	R.SYR*GGGGGGGGWR.A	TRA2B
WT/D4H5	gi|4759098|ref|NP_004584.1|6434|TRA2B|	R.SYR*GGGGGGGGWR.A	TRA2B
WT/D4H5	gi|4759098|ref|NP_004584.1|6434|TRA2B|	R.SYR*GGGGGGGGWR.A	TRA2B
WT/D4H5	gi|4759098|ref|NP_004584.1|6434|TRA2B|	R.SYR*GGGGGGGGWR.A	TRA2B
WT/D4H5	gi|4759098|ref|NP_004584.1|6434|TRA2B|	R.SYR*GGGGGGGGWR.A	TRA2B
WT/D4H5	gi|4759098|ref|NP_004584.1|6434|TRA2B|	R.SYR*GGGGGGGGWR.A	TRA2B
WT/D4H5	gi|4759098|ref|NP_004584.1|6434|TRA2B|	R.SYR*GGGGGGGGWR.A	TRA2B
KO/D4H5	gi|74027249|ref|NP_056990.3|51592|TRIM33|	M.LQQQPPR*LISVQTM#QR.G	TRIM33
KO/D4H5	gi|74027249|ref|NP_056990.3|51592|TRIM33|	M.LQQQPPR*LISVQTM#QR.G	TRIM33
KO/D4H5	gi|74027249|ref|NP_056990.3|51592|TRIM33|	R.LAQNAAR*IPGIPR*HSGPQYSM#M#QPHLQR.Q	TRIM33
WT/D4H5	gi|74027249|ref|NP_056990.3|51592|TRIM33|	R.LAQNAAR*IPGIPR*HSGPQYSM#M#QPHLQR.Q	TRIM33
WT/D4H5	gi|74027249|ref|NP_056990.3|51592|TRIM33|	R.LAQNAAR*IPGIPR*HSGPQYSM#M#QPHLQR.Q	TRIM33
KO/D4H5	gi|84993742|ref|NP_001034200.1|131405|TRIM71|	E.GNAASSR*CLDCQEHLCDNCVR.A	TRIM71
KO/D4H5	gi|7662078|ref|NP_055454.1|9652|TTC37|	I.ESGNLTDEGQQYCCR*.L	TTC37
WT/D4H5	gi|55953100|ref|NP_064630.2|56995|TULP4|	R.LTVPR*YSIPTGDPPPYPEIASQLAQGR.G	TULP4
WT/D4H5	gi|55953100|ref|NP_064630.2|56995|TULP4|	R.LTVPR*YSIPTGDPPPYPEIASQLAQGR.G	TULP4
WT/D4H5	gi|55953100|ref|NP_064630.2|56995|TULP4|	R.LTVPR*YSIPTGDPPPYPEIASQLAQGR.G	TULP4
WT/D4H5	gi|55953100|ref|NP_064630.2|56995|TULP4|	R.LTVPR*YSIPTGDPPPYPEIASQLAQGR.G	TULP4
WT/D4H5	gi|55953100|ref|NP_064630.2|56995|TULP4|	R.LTVPR*YSIPTGDPPPYPEIASQLAQGR.G	TULP4
WT/D4H5	gi|55953100|ref|NP_064630.2|56995|TULP4|	R.LTVPR*YSIPTGDPPPYPEIASQLAQGR.G	TULP4
WT/D4H5	gi|55953100|ref|NP_064630.2|56995|TULP4|	R.LTVPR*YSIPTGDPPPYPEIASQLAQGR.G	TULP4
WT/D4H5	gi|55953100|ref|NP_064630.2|56995|TULP4|	R.LTVPR*YSIPTGDPPPYPEIASQLAQGR.G	TULP4
WT/D4H5	gi|55953100|ref|NP_064630.2|56995|TULP4|	R.LTVPR*YSIPTGDPPPYPEIASQLAQGR.G	TULP4
WT/D4H5	gi|55953100|ref|NP_064630.2|56995|TULP4|	R.LTVPR*YSIPTGDPPPYPEIASQLAQGR.G	TULP4
WT/D4H5	gi|55953100|ref|NP_064630.2|56995|TULP4|	R.LTVPR*YSIPTGDPPPYPEIASQLAQGR.G	TULP4
WT/D4H5	gi|55953100|ref|NP_064630.2|56995|TULP4|	R.LTVPR*YSIPTGDPPPYPEIASQLAQGR.G	TULP4
WT/D4H5	gi|55953100|ref|NP_064630.2|56995|TULP4|	R.LTVPR*YSIPTGDPPPYPEIASQLAQGR.G	TULP4
WT/D4H5	gi|55953100|ref|NP_064630.2|56995|TULP4|	R.LTVPR*YSIPTGDPPPYPEIASQLAQGR.G	TULP4
WT/D4H5	gi|55953100|ref|NP_064630.2|56995|TULP4|	R.LTVPR*YSIPTGDPPPYPEIASQLAQGR.G	TULP4
WT/D4H5	gi|55953100|ref|NP_064630.2|56995|TULP4|	R.LTVPR*YSIPTGDPPPYPEIASQLAQGR.G	TULP4
WT/D4H5	gi|55953100|ref|NP_064630.2|56995|TULP4|	R.LTVPR*YSIPTGDPPPYPEIASQLAQGR.G	TULP4
WT/D4H5	gi|55953100|ref|NP_064630.2|56995|TULP4|	R.LTVPR*YSIPTGDPPPYPEIASQLAQGR.G	TULP4
WT/D4H5	gi|55953100|ref|NP_064630.2|56995|TULP4|	R.LTVPR*YSIPTGDPPPYPEIASQLAQGR.G	TULP4
WT/D4H5	gi|55953100|ref|NP_064630.2|56995|TULP4|	R.LTVPR*YSIPTGDPPPYPEIASQLAQGR.G	TULP4
WT/D4H5	gi|55953100|ref|NP_064630.2|56995|TULP4|	R.LTVPR*YSIPTGDPPPYPEIASQLAQGR.G	TULP4
WT/D6A8	gi|55953100|ref|NP_064630.2|56995|TULP4|	R.LTVPR*YSIPTGDPPPYPEIASQLAQGR.G	TULP4
WT/D4H5	gi|188497756|ref|NP_001120792.1|9898|UBAP2L|	R.R*GGR*FSAQGM#GTFNPADYAEPA.N	UBAP2L
KO/D4H5	gi|188497756|ref|NP_001120792.1|9898|UBAP2L|	R.R*GGR*FSAQGM#GTFNPADYAEPAN.T	UBAP2L
WT/D4H5	gi|188497756|ref|NP_001120792.1|9898|UBAP2L|	R.R*GGR*FSAQGM#GTFNPADYAEPANTD.D	UBAP2L
WT/D4H5	gi|188497756|ref|NP_001120792.1|9898|UBAP2L|	R.R*GGR*FSAQGM#GTFNPADYAEPANTDDNYGN.S	UBAP2L
WT/D4H5	gi|188497756|ref|NP_001120792.1|9898|UBAP2L|	R.R*GGR*FSAQGM#GTFNPADYAEPANTDDNYGNSSGNTWNNTGHFEPDDGTSA.W	UBAP2L
WT/D4H5	gi|188497756|ref|NP_001120792.1|9898|UBAP2L|	R.R*GGR*FSAQGM#GTFNPADYAEPANTDDNYGNSSGNTWNNTGHFEPDDGTSA.W	UBAP2L
WT/D4H5	gi|188497756|ref|NP_001120792.1|9898|UBAP2L|	R.R*GGR*FSAQGM#GTFNPADYAEPANTDDNYGNSSGNTWNNTGHFEPDDGTSA.W	UBAP2L
WT/D4H5	gi|188497756|ref|NP_001120792.1|9898|UBAP2L|	R.R*GGR*FSAQGM#GTFNPADYAEPANTDDNYGNSSGNTWNNTGHFEPDDGTSAWR.T	UBAP2L
WT/D4H5	gi|188497756|ref|NP_001120792.1|9898|UBAP2L|	R.R*GGR*FSAQGM#GTFNPADYAEPANTDDNYGNSSGNTWNNTGHFEPDDGTSAWR.T	UBAP2L
KO/D4H5	gi|188497756|ref|NP_001120792.1|9898|UBAP2L|	R.R*GGR*FSAQGMGTFNPADYAEPANTDDNYGNSSGNTWNNTGHFEPDDGTSA.W	UBAP2L
WT/D4H5	gi|188497756|ref|NP_001120792.1|9898|UBAP2L|	R.R*GGR*FSAQGMGTFNPADYAEPANTDDNYGNSSGNTWNNTGHFEPDDGTSA.W	UBAP2L
KO/D4H5	gi|260064009|ref|NP_056121.2|23358|USP24|	R.HM#ISFLLGASR*.Q	USP24
KO/D6A8	gi|260064009|ref|NP_056121.2|23358|USP24|	R.HM#ISFLLGASR*.Q	USP24
WT/D4H5	gi|18379349|ref|NP_006364.2|10493|VAT1|	K.LQSR*PAAPPAPGPGQLTLR.L	VAT1
WT/D4H5	gi|18379349|ref|NP_006364.2|10493|VAT1|	K.LQSR*PAAPPAPGPGQLTLR.L	VAT1
WT/D4H5	gi|56243590|ref|NP_060853.3|55339|WDR33|	I.GSPPR*FFHMPR*FQHQAPR.Q	WDR33
WT/D4H5	gi|56243590|ref|NP_060853.3|55339|WDR33|	I.GSPPR*FFHMPR*FQHQAPR.Q	WDR33
WT/D6A8	gi|56243590|ref|NP_060853.3|55339|WDR33|	K.TPLLGDGPR*APFNQEGQSTGPPPLIPGLGQQGAQGR.I	WDR33
WT/D4H5	gi|56243590|ref|NP_060853.3|55339|WDR33|	R.FFHM#PR*FQHQAPR.Q	WDR33
KO/D6A8	gi|56243590|ref|NP_060853.3|55339|WDR33|	R.SGSNWGR*GSNM#N.S	WDR33
KO/D6A8	gi|56243590|ref|NP_060853.3|55339|WDR33|	R.SGSNWGR*GSNM#NSGPPR.R	WDR33
KO/D6A8	gi|56243590|ref|NP_060853.3|55339|WDR33|	R.SGSNWGR*GSNM#NSGPPR.R	WDR33
KO/D6A8	gi|56243590|ref|NP_060853.3|55339|WDR33|	R.SGSNWGR*GSNM#NSGPPR.R	WDR33
KO/D6A8	gi|56243590|ref|NP_060853.3|55339|WDR33|	R.SGSNWGR*GSNM#NSGPPR.R	WDR33
WT/D6A8	gi|56243590|ref|NP_060853.3|55339|WDR33|	R.SGSNWGR*GSNM#NSGPPR.R	WDR33
WT/D6A8	gi|56243590|ref|NP_060853.3|55339|WDR33|	R.SGSNWGR*GSNM#NSGPPR.R	WDR33
WT/D6A8	gi|56243590|ref|NP_060853.3|55339|WDR33|	R.SGSNWGR*GSNM#NSGPPR.R	WDR33
KO/D6A8	gi|56243590|ref|NP_060853.3|55339|WDR33|	R.SGSNWGR*GSNMNSGPPR.R	WDR33
KO/D6A8	gi|38373695|ref|NP_003378.3|7456|WIPF1|	K.TEQAGR*NALLSDISK.G	WIPF1
KO/D4H5	gi|40255272|ref|NP_919269.2|165904|XIRP1|	Q.EPTR*PQPGGGDVR*AAR.W	XIRP1
KO/D4H5	gi|146134388|ref|NP_062535.2|56252|YLPM1|	D.GPR*PR*YEGHPAEGTK.S	YLPM1
WT/D4H5	gi|146134388|ref|NP_062535.2|56252|YLPM1|	E.GNRGNSSSYRGPGQSR*M#EDTR.D	YLPM1
WT/D4H5	gi|146134388|ref|NP_062535.2|56252|YLPM1|	E.RGHEEFPLDGRNAPMER*.E	YLPM1
KO/D4H5	gi|146134388|ref|NP_062535.2|56252|YLPM1|	K.GPR*FEGNR*PD.G	YLPM1
KO/D4H5	gi|146134388|ref|NP_062535.2|56252|YLPM1|	K.GPR*FEGNR*PD.G	YLPM1
KO/D4H5	gi|146134388|ref|NP_062535.2|56252|YLPM1|	K.GPR*FEGNR*PD.G	YLPM1
KO/D4H5	gi|146134388|ref|NP_062535.2|56252|YLPM1|	K.GPR*FEGNR*PD.G	YLPM1
WT/D4H5	gi|146134388|ref|NP_062535.2|56252|YLPM1|	K.GPR*FEGNR*PD.G	YLPM1
WT/D4H5	gi|146134388|ref|NP_062535.2|56252|YLPM1|	K.GPR*FEGNR*PD.G	YLPM1
WT/D4H5	gi|146134388|ref|NP_062535.2|56252|YLPM1|	K.GPR*FEGNR*PD.G	YLPM1
WT/D4H5	gi|146134388|ref|NP_062535.2|56252|YLPM1|	K.GPR*FEGNR*PD.G	YLPM1
WT/D4H5	gi|146134388|ref|NP_062535.2|56252|YLPM1|	K.GPR*FEGNR*PD.G	YLPM1
WT/D4H5	gi|146134388|ref|NP_062535.2|56252|YLPM1|	K.GPR*FEGNR*PD.G	YLPM1
WT/D4H5	gi|146134388|ref|NP_062535.2|56252|YLPM1|	K.GPR*FEGNR*PD.G	YLPM1
KO/D4H5	gi|146134388|ref|NP_062535.2|56252|YLPM1|	K.GPR*FEGNRPD.G	YLPM1
KO/D4H5	gi|146134388|ref|NP_062535.2|56252|YLPM1|	K.GPR*FEGNRPD.G	YLPM1
KO/D4H5	gi|146134388|ref|NP_062535.2|56252|YLPM1|	K.GPR*FEGNRPD.G	YLPM1
WT/D4H5	gi|146134388|ref|NP_062535.2|56252|YLPM1|	K.GPR*FEGNRPD.G	YLPM1
WT/D4H5	gi|146134388|ref|NP_062535.2|56252|YLPM1|	K.GPR*FEGNRPD.G	YLPM1
WT/D4H5	gi|146134388|ref|NP_062535.2|56252|YLPM1|	K.GPR*FEGNRPD.G	YLPM1
KO/D4H5	gi|146134388|ref|NP_062535.2|56252|YLPM1|	K.GPR*FEGNRPDGPR*PR.Y	YLPM1
KO/D4H5	gi|146134388|ref|NP_062535.2|56252|YLPM1|	K.GPR*FEGNRPDGPR*PR.Y	YLPM1
KO/D4H5	gi|146134388|ref|NP_062535.2|56252|YLPM1|	K.GPR*FEGNRPDGPR*PR.Y	YLPM1
WT/D4H5	gi|146134388|ref|NP_062535.2|56252|YLPM1|	K.GPR*FEGNRPDGPR*PR.Y	YLPM1
KO/D4H5	gi|146134388|ref|NP_062535.2|56252|YLPM1|	K.GPRFEGNR*PDGPR*PR*YEGHPAEGTK.S	YLPM1
WT/D4H5	gi|146134388|ref|NP_062535.2|56252|YLPM1|	K.GPRFEGNR*PDGPR*PR*YEGHPAEGTK.S	YLPM1
WT/D4H5	gi|146134388|ref|NP_062535.2|56252|YLPM1|	K.GPRFEGNR*PDGPR*PR*YEGHPAEGTK.S	YLPM1
WT/D4H5	gi|146134388|ref|NP_062535.2|56252|YLPM1|	K.WGM#IPR*GPASQFYITPSTSLSPR*QSGPQWK.G	YLPM1
WT/D4H5	gi|146134388|ref|NP_062535.2|56252|YLPM1|	K.WGM#IPR*GPASQFYITPSTSLSPR*QSGPQWK.G	YLPM1
WT/D4H5	gi|146134388|ref|NP_062535.2|56252|YLPM1|	K.WGM#IPR*GPASQFYITPSTSLSPR*QSGPQWK.G	YLPM1
WT/D4H5	gi|146134388|ref|NP_062535.2|56252|YLPM1|	R.CEGPR*PK.G	YLPM1
WT/D4H5	gi|146134388|ref|NP_062535.2|56252|YLPM1|	R.EKVPGGLQGSQDR*GAAG.S	YLPM1
KO/D4H5	gi|146134388|ref|NP_062535.2|56252|YLPM1|	R.GPASQFYITPSTSLSPR*QSGPQ.W	YLPM1
KO/D4H5	gi|146134388|ref|NP_062535.2|56252|YLPM1|	R.GPASQFYITPSTSLSPR*QSGPQWK.G	YLPM1
KO/D4H5	gi|146134388|ref|NP_062535.2|56252|YLPM1|	R.GPASQFYITPSTSLSPR*QSGPQWK.G	YLPM1
KO/D4H5	gi|146134388|ref|NP_062535.2|56252|YLPM1|	R.GPASQFYITPSTSLSPR*QSGPQWK.G	YLPM1
WT/D4H5	gi|146134388|ref|NP_062535.2|56252|YLPM1|	R.GPASQFYITPSTSLSPR*QSGPQWK.G	YLPM1
WT/D4H5	gi|146134388|ref|NP_062535.2|56252|YLPM1|	R.GPASQFYITPSTSLSPR*QSGPQWK.G	YLPM1
WT/D4H5	gi|146134388|ref|NP_062535.2|56252|YLPM1|	R.GPASQFYITPSTSLSPR*QSGPQWK.G	YLPM1
KO/D4H5	gi|146134388|ref|NP_062535.2|56252|YLPM1|	R.GPR*FDGPR.R	YLPM1
KO/D4H5	gi|146134388|ref|NP_062535.2|56252|YLPM1|	R.GPR*FDGPR.R	YLPM1
KO/D4H5	gi|146134388|ref|NP_062535.2|56252|YLPM1|	R.GPR*FDGPR.R	YLPM1
KO/D4H5	gi|146134388|ref|NP_062535.2|56252|YLPM1|	R.GPR*FDGPR.R	YLPM1
KO/D4H5	gi|146134388|ref|NP_062535.2|56252|YLPM1|	R.GPR*FDGPR.R	YLPM1
KO/D4H5	gi|146134388|ref|NP_062535.2|56252|YLPM1|	R.GPR*FDGPR.R	YLPM1
KO/D4H5	gi|146134388|ref|NP_062535.2|56252|YLPM1|	R.GPR*FDGPR.R	YLPM1
KO/D4H5	gi|146134388|ref|NP_062535.2|56252|YLPM1|	R.GPR*FDGPR.R	YLPM1
WT/D4H5	gi|146134388|ref|NP_062535.2|56252|YLPM1|	R.GPR*FDGPR.R	YLPM1
WT/D4H5	gi|146134388|ref|NP_062535.2|56252|YLPM1|	R.GPR*FDGPR.R	YLPM1
WT/D4H5	gi|146134388|ref|NP_062535.2|56252|YLPM1|	R.GPR*FDGPR.R	YLPM1
WT/D4H5	gi|146134388|ref|NP_062535.2|56252|YLPM1|	R.GPR*FDGPR.R	YLPM1
WT/D4H5	gi|146134388|ref|NP_062535.2|56252|YLPM1|	R.GPR*FDGPR.R	YLPM1
WT/D4H5	gi|146134388|ref|NP_062535.2|56252|YLPM1|	R.GPR*FDGPR.R	YLPM1
WT/D4H5	gi|146134388|ref|NP_062535.2|56252|YLPM1|	R.R*EDSREKM#NRGEGSR*.D	YLPM1
WT/D4H5	gi|146134388|ref|NP_062535.2|56252|YLPM1|	T.APRHM#MR*LDIR.S	YLPM1
WT/D4H5	gi|146134388|ref|NP_062535.2|56252|YLPM1|	V.M#VLSQRQHEIILKAAQELKMLR*.E	YLPM1
KO/D4H5	gi|21735419|ref|NP_055959.1|23174|ZCCHC14|	K.NDHVRR*FLSTSSPPQQLQSPSPGNP.S	ZCCHC14
KO/D4H5	gi|62526045|ref|NP_001014972.1|27332|ZNF638|	H.R*FAGHESYQNM#GPQR.M	ZNF638
KO/D4H5	gi|62526045|ref|NP_001014972.1|27332|ZNF638|	H.R*FAGHESYQNM#GPQR.M	ZNF638
KO/D4H5	gi|62526045|ref|NP_001014972.1|27332|ZNF638|	H.R*FAGHESYQNM#GPQR.M	ZNF638
WT/D4H5	gi|62526045|ref|NP_001014972.1|27332|ZNF638|	H.R*FAGHESYQNM#GPQR.M	ZNF638

## Sheet: Suppl Data S1B
Accession #	Gene Symbol	KO Rep 1	KO Rep 2	KO Rep 3	WT Rep 1	WT Rep 2	WT Rep 3	Average - KO	Average - WT	WT/(KO+0.5)
P97479	Myo7a	0	0	0	34	45	86	0	55	110
Q3TKT4	Smarca4	0	0	0	42	33	42	0	39	78
Q569Z5	Ddx46	0	0	0	46	34	31	0	37	74
Q8BI84	Mia3	0	1	0	57	42	49	0.333333	49.3333	59.2
A2BH40	Arid1a	0	0	0	32	27	29	0	29.3333	58.6667
Q6PDG5	Smarcc2	0	0	0	29	25	23	0	25.6667	51.3333
P59242	Cgn	0	0	0	26	22	28	0	25.3333	50.6667
Q8BGC0	Htatsf1	0	0	0	26	22	21	0	23	46
Q8BT14-3	Cnot4	0	0	0	21	21	26	0	22.6667	45.3333
Q62203	Sf3a2	0	0	0	25	23	19	0	22.3333	44.6667
Q3TC46	Patl1	0	0	0	23	20	22	0	21.6667	43.3333
O08739	Ampd3	0	0	0	8	18	28	0	18	36
E9Q634	Myo1e	3	1	3	65	79	90	2.33333	78	27.5294
Q02780-3	Nfia	0	0	0	15	13	12	0	13.3333	26.6667
P39061-1	Col18a1	0	0	0	13	12	15	0	13.3333	26.6667
P97496	Smarcc1	0	0	0	14	12	11	0	12.3333	24.6667
Q8K4L3-3	Svil	2	1	3	55	50	74	2	59.6667	23.8667
Q8JZX4	Rbm17	1	1	0	32	24	27	0.666667	27.6667	23.7143
Q99JR8	Smarcd2	0	0	0	14	8	9	0	10.3333	20.6667
Q9R0L6	Pcm1	0	0	1	6	8	37	0.333333	17	20.4
E9Q4N7	Arid1b	0	0	0	9	10	10	0	9.66667	19.3333
Q99KG3	Rbm10	0	0	0	11	7	10	0	9.33333	18.6667
Q8C4S8	Dennd2a	0	0	0	9	6	13	0	9.33333	18.6667
Q9Z2N8	Actl6a	0	0	0	10	10	8	0	9.33333	18.6667
Q4VAA7	Snx33	0	0	0	5	8	12	0	8.33333	16.6667
Q61103	Dpf2	0	0	1	17	10	14	0.333333	13.6667	16.4
P61969	Lmo4	0	0	0	10	6	8	0	8	16
Q61553	Fscn1	0	0	0	8	6	10	0	8	16
Q8CGZ0	Cherp	3	1	1	41	32	30	1.66667	34.3333	15.8462
Q8R1G6	Pdlim2	1	1	1	26	21	22	1	23	15.3333
Q9Z0H3-2	Smarcb1	0	0	0	12	3	8	0	7.66667	15.3333
O54941	Smarce1	0	0	0	8	8	7	0	7.66667	15.3333
O09053	Wrn	0	0	0	4	7	12	0	7.66667	15.3333
Q91ZR2	Snx18	0	0	0	6	6	11	0	7.66667	15.3333
O70400	Pdlim1	1	0	0	14	10	13	0.333333	12.3333	14.8
Q925B0	Pawr	0	0	0	6	7	9	0	7.33333	14.6667
P70255	Nfic	2	3	2	45	35	42	2.33333	40.6667	14.3529
F8VQB6	Myo10	0	0	0	7	3	11	0	7	14
Q9ET54	Palld	0	0	0	3	6	12	0	7	14
P97447	Fhl1	0	0	0	7	5	9	0	7	14
Q8BL80	Arhgap22	0	0	0	5	3	13	0	7	14
Q9D554	Sf3a3	2	2	5	48	46	40	3	44.6667	12.7619
Q8BJL0	Smarcal1	0	0	0	5	6	8	0	6.33333	12.6667
Q6PFQ7	Rasa4	0	0	0	7	6	6	0	6.33333	12.6667
Q8K4Z5	Sf3a1	8	8	3	96	80	67	6.33333	81	11.8537
Q99NB9	Sf3b1	15	12	8	168	140	116	11.6667	141.333	11.6164
Q8K1I7	Wipf1	0	0	0	6	7	4	0	5.66667	11.3333
P57784	Snrpa1	2	1	3	32	28	24	2	28	11.2
Q91VH2	Snx9	1	1	1	12	15	22	1	16.3333	10.8889
Q641K5	Nuak1	0	0	0	4	4	8	0	5.33333	10.6667
Q5SFM8	Rbm27	0	0	2	9	15	13	0.666667	12.3333	10.5714
Q8BU30	Iars1	0	0	0	5	5	5	0	5	10
O54833	Csnk2a2	0	0	0	3	4	8	0	5	10
Q6NV83-2	U2surp	9	2	3	61	48	44	4.66667	51	9.87097
Q9QY06	Myo9b	1	2	1	8	13	33	1.33333	18	9.81818
Q08509	Eps8	2	2	7	39	36	44	3.66667	39.6667	9.52
Q6P9Z1	Smarcd3	0	0	0	5	4	5	0	4.66667	9.33333
Q9QZL0	Ripk3	0	0	0	5	4	5	0	4.66667	9.33333
Q6ZPE2	Sbf1	2	0	2	14	12	22	1.33333	16	8.72727
Q62193	Rpa2	3	0	1	16	16	16	1.33333	16	8.72727
O35646	Capn6	0	0	0	3	2	8	0	4.33333	8.66667
Q62394	Znf185	0	0	0	4	3	6	0	4.33333	8.66667
Q9QXA5	Lsm4	0	0	0	6	4	3	0	4.33333	8.66667
Q9WUH2	Lhx9	0	0	0	4	4	5	0	4.33333	8.66667
Q99JY0	Hadhb	1	0	1	9	8	12	0.666667	9.66667	8.28571
Q8VEE4	Rpa1	8	2	4	43	42	43	4.66667	42.6667	8.25806
Q3UEB3-2	Puf60	4	0	3	23	21	26	2.33333	23.3333	8.23529
Q64337	Sqstm1	1	0	2	11	13	13	1	12.3333	8.22222
Q9QZQ1	Afdn	1	1	3	15	13	25	1.66667	17.6667	8.15385
Q9WUU8-3	Tnip1	6	4	1	36	33	30	3.66667	33	7.92
Q9DBH0	Wwp2	2	1	1	17	15	11	1.33333	14.3333	7.81818
Q9CQI7	Snrpb2	2	2	0	16	14	13	1.33333	14.3333	7.81818
Q8C863	Itch	1	0	0	9	3	7	0.333333	6.33333	7.6
Q9JMD0	Znf207	2	1	2	16	16	16	1.66667	16	7.38462
Q8CH18	Ccar1	0	0	0	6	3	2	0	3.66667	7.33333
P10107	Anxa1	0	0	0	4	1	6	0	3.66667	7.33333
Q60760	Grb10	0	0	0	3	3	5	0	3.66667	7.33333
Q80VP0	Tecpr1	0	0	0	1	2	8	0	3.66667	7.33333
Q9JLC8	Sacs	0	0	1	2	7	9	0.333333	6	7.2
Q6P5D8	Smchd1	3	0	2	14	12	20	1.66667	15.3333	7.07692
P70662	Ldb1	2	4	8	43	35	31	4.66667	36.3333	7.03226
Q99LB2	Dhrs4	1	0	1	9	6	9	0.666667	8	6.85714
O55203	Ldb2	0	0	0	4	3	3	0	3.33333	6.66667
A2A6A1	Gpatch8	0	0	0	4	3	3	0	3.33333	6.66667
Q91YD9	Wasl	0	0	0	3	3	4	0	3.33333	6.66667
Q9CQ71	Rpa3	0	0	0	2	4	4	0	3.33333	6.66667
P27048	Snrpb	2	3	3	22	24	17	2.66667	21	6.63158
Q9Z0U1	Tjp2	12	4	9	58	48	69	8.33333	58.3333	6.60377
O88207-2	Col5a1	2	0	0	1	3	19	0.666667	7.66667	6.57143
Q921M3	Sf3b3	19	13	11	113	89	86	14.3333	96	6.47191
Q99NH0	Ankrd17	2	2	2	19	11	18	2	16	6.4
G5E8K5-2	Ank3	0	0	1	2	5	9	0.333333	5.33333	6.4
Q8C8U0	Ppfibp1	0	0	1	3	5	8	0.333333	5.33333	6.4
Q9DCT8	Crip2	1	0	0	6	5	5	0.333333	5.33333	6.4
Q62376	Snrnp70	4	0	1	14	15	12	1.66667	13.6667	6.30769
Q3UTJ2-2	Sorbs2	3	8	4	31	37	33	5	33.6667	6.12121
O35900	Lsm2	0	0	1	4	7	4	0.333333	5	6
Q60848	Hells	0	0	0	2	2	5	0	3	6
P17918	Pcna	0	0	0	3	2	4	0	3	6
Q7TPM9	Mtmr10	0	0	0	4	1	4	0	3	6
Q91WR3-2	Ascc2	0	0	0	1	3	5	0	3	6
P63085	Mapk1	0	0	0	3	2	4	0	3	6
Q8K298	Anln	0	0	0	3	1	5	0	3	6
Q9CQ65	Mtap	0	0	0	2	1	6	0	3	6
Q02013	Aqp1	0	0	0	3	3	3	0	3	6
Q9WVA3	Bub3	11	6	8	53	51	52	8.33333	52	5.88679
P97863	Nfib	7	2	5	33	25	32	4.66667	30	5.80645
E9PZJ8	Ascc3	2	1	2	11	13	13	1.66667	12.3333	5.69231
P97434	Mprip	8	17	12	62	67	88	12.3333	72.3333	5.63636
O70326	Grem1	1	0	0	4	4	6	0.333333	4.66667	5.6
P70227	Itpr3	4	4	6	19	25	42	4.66667	28.6667	5.54839
P45481	Crebbp	1	0	1	7	6	6	0.666667	6.33333	5.42857
Q6A4J8	Usp7	0	0	0	2	4	2	0	2.66667	5.33333
Q8CIW5	Twnk	0	0	0	2	3	3	0	2.66667	5.33333
P59708	Sf3b6	2	1	2	12	11	11	1.66667	11.3333	5.23077
Q6PDQ2	Chd4	2	0	1	4	6	13	1	7.66667	5.11111
P62305	Snrpe	2	1	1	11	9	8	1.33333	9.33333	5.09091
Q9Z321	Top3b	1	2	2	15	6	11	1.66667	10.6667	4.92308
Q8BG95	Ppp1r12b	0	0	0	2	2	3	0	2.33333	4.66667
Q9R087	Gpc6	0	0	0	3	1	3	0	2.33333	4.66667
Q8CBY1	Samd4a	0	0	0	2	2	3	0	2.33333	4.66667
Q62181	Sema3c	0	0	0	3	1	3	0	2.33333	4.66667
Q80YS6	Afap1	0	0	0	3	0	4	0	2.33333	4.66667
Q61187	Tsg101	0	0	0	2	3	2	0	2.33333	4.66667
Q6ZQ73	Cand2	0	0	0	2	3	2	0	2.33333	4.66667
P62309	Snrpg	0	0	0	3	2	2	0	2.33333	4.66667
Q8BFW7	Lpp	0	0	0	1	2	4	0	2.33333	4.66667
P62313	Lsm6	0	0	0	2	2	3	0	2.33333	4.66667
Q3U962	Col5a2	0	0	0	0	0	7	0	2.33333	4.66667
Q6NXY1	Tbc1d31	0	0	0	0	0	7	0	2.33333	4.66667
G5E870	Trip12	1	0	0	4	3	4	0.333333	3.66667	4.4
Q8BTV2	Cpsf7	2	2	4	15	13	13	2.66667	13.6667	4.31579
Q62189	Snrpa	3	2	0	13	8	7	1.66667	9.33333	4.30769
Q60737	Csnk2a1	1	0	1	4	4	7	0.666667	5	4.28571
P70257-1	Nfix	5	2	5	19	19	18	4	18.6667	4.14815
Q8BMS1	Hadha	5	4	3	18	14	23	4	18.3333	4.07407
Q99MU3	Adar	0	0	1	4	4	2	0.333333	3.33333	4
Q7TMM9	Tubb2a	0	0	0	1	1	4	0	2	4
Q9CQ19	Myl9	0	0	0	0	3	3	0	2	4
Q8K482	Emilin2	0	0	0	3	1	2	0	2	4
Q91ZV0	Mia2	0	0	0	2	1	3	0	2	4
O54774	Ap3d1	0	0	0	2	2	2	0	2	4
Q08093	Cnn2	0	0	0	1	1	4	0	2	4
Q5SUQ9	Ctc1	0	0	0	0	2	4	0	2	4
Q6P4T2	Snrnp200	0	0	0	2	2	2	0	2	4
Q8BH44	Coro2b	0	0	0	2	2	2	0	2	4
P11440	Cdk1	0	0	0	2	2	2	0	2	4
P41778	Pbx1	0	0	0	2	1	3	0	2	4
A2AJI0	Map7d1	0	0	0	1	1	4	0	2	4
Q8QZY9	Sf3b4	3	1	1	10	8	7	1.66667	8.33333	3.84615
P62317	Snrpd2	7	2	2	17	15	16	3.66667	16	3.84
P62315	Snrpd1	3	2	3	16	10	10	2.66667	12	3.78947
Q8BFZ3	Actbl2	1	3	2	9	13	6	2	9.33333	3.73333
Q8K1N2	Phldb2	0	0	2	3	2	8	0.666667	4.33333	3.71429
Q99LE6	Abcf2	2	0	0	3	5	5	0.666667	4.33333	3.71429
Q8BKX1	Baiap2	8	4	18	38	36	41	10	38.3333	3.65079
Q9Z2D1	Mtmr2	0	0	1	3	1	5	0.333333	3	3.6
Q9JJ28	Flii	9	5	6	16	22	38	6.66667	25.3333	3.53488
P55096	Abcd3	1	1	2	7	4	8	1.33333	6.33333	3.45455
P47857	Pfkm	0	0	0	2	1	2	0	1.66667	3.33333
Q8BNV1	Trmt2a	0	0	0	1	2	2	0	1.66667	3.33333
Q9D735	Trir	0	0	0	1	2	2	0	1.66667	3.33333
Q921W0	Chmp1a	0	0	0	0	3	2	0	1.66667	3.33333
P53996	Cnbp	0	0	0	1	2	2	0	1.66667	3.33333
Q6P8I4	Pcnp	0	0	0	2	1	2	0	1.66667	3.33333
Q9D0D4	Dimt1	0	0	0	1	2	2	0	1.66667	3.33333
Q3UWW6	Gas2l3	0	0	0	1	1	3	0	1.66667	3.33333
P69905		0	0	0	2	2	1	0	1.66667	3.33333
Q9QZF2	Gpc1	0	0	0	2	0	3	0	1.66667	3.33333
O35286	Dhx15	19	11	15	58	42	51	15	50.3333	3.24731
P23242	Gja1	3	1	1	10	6	5	1.66667	7	3.23077
P62320	Snrpd3	5	1	4	14	12	11	3.33333	12.3333	3.21739
Q923T9	Camk2g	5	2	4	12	11	17	3.66667	13.3333	3.2
P62307	Snrpf	1	0	0	3	2	3	0.333333	2.66667	3.2
Q9D7I8	Fam83d	0	0	1	2	2	4	0.333333	2.66667	3.2
P39876	Timp3	2	2	3	12	7	8	2.33333	9	3.17647
Q7TPW1	Nexn	3	4	1	8	8	14	2.66667	10	3.15789
Q640N1	Aebp1	2	0	0	3	4	4	0.666667	3.66667	3.14286
Q91WK0	Lrrfip2	1	1	1	2	3	9	1	4.66667	3.11111
Q8R010	Aimp2	2	0	1	5	4	5	1	4.66667	3.11111
P23116	Eif3a	1	1	2	7	4	6	1.33333	5.66667	3.09091
Q91W18	Tdrd3	1	1	3	9	6	5	1.66667	6.66667	3.07692
Q9CXK9	Rbm33	11	12	11	44	32	33	11.3333	36.3333	3.07042
Q64213	Sf1	3	2	1	7	7	9	2	7.66667	3.06667
P51655	Gpc4	0	3	4	6	9	11	2.33333	8.66667	3.05882
Q8VDD5	Myh9	70	218	100	195	316	679	129.333	396.667	3.0552
Q60605-2	Myl6	6	4	2	7	13	20	4	13.3333	2.96296
Q00547	Hmmr	3	0	5	9	10	9	2.66667	9.33333	2.94737
E9Q557	Dsp	2	1	1	3	12	1	1.33333	5.33333	2.90909
Q3UMU9	Hdgfl2	2	1	0	4	3	6	1	4.33333	2.88889
O08810	Eftud2	0	1	1	7	3	0	0.666667	3.33333	2.85714
Q8BJH1	Zc2hc1a	1	0	1	2	3	5	0.666667	3.33333	2.85714
Q99N05	Ms4a4d	0	1	1	3	4	3	0.666667	3.33333	2.85714
P17426	Ap2a1	4	2	1	6	6	12	2.33333	8	2.82353
Q99PL5	Rrbp1	4	4	3	15	8	12	3.66667	11.6667	2.8
Q8CI11	Gnl3	0	0	1	3	1	3	0.333333	2.33333	2.8
P30999	Ctnnd1	0	0	1	1	2	4	0.333333	2.33333	2.8
Q91YE6	Ipo9	1	0	0	4	1	2	0.333333	2.33333	2.8
Q6PHZ2	Camk2d	2	2	2	8	6	7	2	7	2.8
Q7TSC1	Prrc2a	27	19	24	68	64	63	23.3333	65	2.72727
Q99K43	Prc1	3	0	1	4	6	5	1.33333	5	2.72727
P70271	Pdlim4	1	3	3	5	8	10	2.33333	7.66667	2.70588
P16546	Sptan1	0	0	0	2	1	1	0	1.33333	2.66667
Q62074	Prkci	1	2	0	4	3	5	1	4	2.66667
P62046	Lrch1	0	0	0	0	2	2	0	1.33333	2.66667
Q9DBC3	Cmtr1	0	0	0	1	1	2	0	1.33333	2.66667
P97742	Cpt1a	0	0	0	2	1	1	0	1.33333	2.66667
P70388	Rad50	0	0	0	1	1	2	0	1.33333	2.66667
P81122	Irs2	0	0	0	1	1	2	0	1.33333	2.66667
O70325	Gpx4	0	0	0	2	1	1	0	1.33333	2.66667
Q61216	Mre11	0	0	0	1	1	2	0	1.33333	2.66667
Q80SY4	Mib1	0	0	0	0	2	2	0	1.33333	2.66667
P46935	Nedd4	6	3	7	15	14	17	5.33333	15.3333	2.62857
P13864	Dnmt1	7	3	2	11	7	17	4	11.6667	2.59259
Q921G6	Lrch4	1	0	1	2	2	5	0.666667	3	2.57143
Q7TT50	Cdc42bpb	0	1	3	4	2	8	1.33333	4.66667	2.54545
Q6AW69	Cgnl1	2	3	1	5	4	10	2	6.33333	2.53333
P11983	Tcp1	1	5	3	12	6	8	3	8.66667	2.47619
O70551	Srpk1	1	2	2	6	5	5	1.66667	5.33333	2.46154
Q8BT07	Cep55	3	0	2	5	4	7	1.66667	5.33333	2.46154
Q8BHL4	Gprc5a	0	0	1	1	1	4	0.333333	2	2.4
O55125	Nipsnap1	1	0	0	1	2	3	0.333333	2	2.4
P83870	Phf5a	2	2	2	6	6	6	2	6	2.4
Q02257	Jup	5	0	1	1	16	1	2	6	2.4
P28740-2	Kif2a	1	1	2	3	4	6	1.33333	4.33333	2.36364
O08992	Sdcbp	2	0	0	3	3	2	0.666667	2.66667	2.28571
Q9CZJ2	Hspa12b	1	1	0	3	3	2	0.666667	2.66667	2.28571
Q9D8Z1	Ascc1	0	1	1	3	3	2	0.666667	2.66667	2.28571
Q99LI9	Clp1	4	3	3	9	9	8	3.33333	8.66667	2.26087
Q8R4U7	Luzp1	1	1	1	2	2	6	1	3.33333	2.22222
Q9CYZ8	Ssbp2	1	1	1	4	4	2	1	3.33333	2.22222
Q61879	Myh10	52	111	75	123	135	270	79.3333	176	2.20459
P35601	Rfc1	4	2	3	8	6	9	3	7.66667	2.19048
Q3TJD7	Pdlim7	5	7	9	15	14	20	7	16.3333	2.17778
P35441	Thbs1	3	2	2	4	7	7	2.33333	6	2.11765
Q9CZX0-2	Elp3	3	0	5	7	5	8	2.66667	6.66667	2.10526
Q5SYD0	Myo1d	33	22	27	56	54	58	27.3333	56	2.01198
P58771	Tpm1	2	0	0	0	0	7	0.666667	2.33333	2
P80317	Cct6a	1	1	0	2	2	3	0.666667	2.33333	2
Q3UMQ8	Naf1	2	0	0	2	2	3	0.666667	2.33333	2
Q61543	Glg1	0	1	1	2	0	5	0.666667	2.33333	2
Q8BJS4	Sun2	1	0	0	2	2	1	0.333333	1.66667	2
Q9JJE7	Fads3	1	0	0	1	2	2	0.333333	1.66667	2
Q9WTX2	Prkra	0	0	1	3	0	2	0.333333	1.66667	2
Q61510	Trim25	4	5	1	9	6	8	3.33333	7.66667	2
Q99PV0	Prpf8	3	3	1	5	4	8	2.33333	5.66667	2
Q6P1F6	Ppp2r2a	4	3	1	5	5	9	2.66667	6.33333	2
Q7TNV0	Dek	1	2	1	2	2	7	1.33333	3.66667	2
Q6PDH0	Phldb1	1	1	1	2	3	4	1	3	2
O54781	Srpk2	0	0	0	0	1	2	0	1	2
Q0KL02	Trio	0	0	0	2	0	1	0	1	2
Q8BIK4	Dock9	0	0	0	1	0	2	0	1	2
P26231	Ctnna1	0	0	0	0	1	2	0	1	2
Q3V1H1	Ckap2	0	0	0	1	0	2	0	1	2
Q91Z67	Srgap2	0	0	0	0	0	3	0	1	2
Q60960	Kpna1	0	0	0	0	2	1	0	1	2
Q01405	Sec23a	0	0	0	0	2	1	0	1	2
Q9QZB7	Actr10	0	0	0	0	1	2	0	1	2
O55222	Ilk	0	0	0	0	1	2	0	1	2
Q9JL15	Lgals8	0	0	0	0	0	3	0	1	2
P80315	Cct4	2	1	2	5	3	5	1.66667	4.33333	2
Q9R0Y5	Ak1	0	3	2	5	4	4	1.66667	4.33333	2
Q08943	Ssrp1	3	0	2	1	6	6	1.66667	4.33333	2
P28301	Lox	10	8	9	19	18	19	9	18.6667	1.96491
Q7TT37	Elp1	8	4	7	11	9	19	6.33333	13	1.90244
P63013-2	Prrx1	9	4	5	11	13	13	6	12.3333	1.89744
Q922F4	Tubb6	3	2	3	6	4	8	2.66667	6	1.89474
Q8VHX6	Flnc	5	8	16	15	20	22	9.66667	19	1.86885
Q9WV32	Arpc1b	12	7	10	17	18	22	9.66667	19	1.86885
Q9CQF3	Nudt21	19	16	14	36	32	26	16.3333	31.3333	1.86139
Q9D0F6	Rfc5	3	5	3	7	7	9	3.66667	7.66667	1.84
Q99KP6	Prpf19	2	2	0	3	3	4	1.33333	3.33333	1.81818
Q8K4G5	Ablim1	30	24	24	46	49	48	26	47.6667	1.79874
Q8R1A4	Dock7	88	80	100	145	154	185	89.3333	161.333	1.79592
P17182	Eno1	5	2	6	13	5	8	4.33333	8.66667	1.7931
Q9WUK4	Rfc2	0	2	1	3	3	2	1	2.66667	1.77778
P62141	Ppp1cb	7	6	5	13	8	13	6	11.3333	1.74359
Q61792	Lasp1	2	2	2	4	4	5	2	4.33333	1.73333
P28656	Nap1l1	4	0	2	5	4	4	2	4.33333	1.73333
P21956	Mfge8	0	4	2	4	4	5	2	4.33333	1.73333
Q62432	Smad2	1	0	1	2	2	2	0.666667	2	1.71429
P15379	Cd44	1	0	1	1	2	3	0.666667	2	1.71429
P14873	Map1b	9	0	0	6	4	8	3	6	1.71429
Q9CVB6	Arpc2	11	4	10	11	12	22	8.33333	15	1.69811
Q05793	Hspg2	29	14	15	29	29	42	19.3333	33.3333	1.68067
P25206	Mcm3	5	4	6	11	6	10	5	9	1.63636
Q8BX02	Kank2	0	2	2	3	3	3	1.33333	3	1.63636
Q9EP71	Rai14	26	41	35	46	49	73	34	56	1.62319
Q9WVM1	Racgap1	5	2	2	5	6	6	3	5.66667	1.61905
P58252	Eef2	19	9	11	23	16	26	13	21.6667	1.60494
Q60875	Arhgef2	5	2	4	6	4	10	3.66667	6.66667	1.6
Q99J62	Rfc4	5	3	3	8	4	8	3.66667	6.66667	1.6
Q9CYR0	Ssbp1	6	4	6	10	9	9	5.33333	9.33333	1.6
O35682	Myadm	3	1	2	2	5	5	2	4	1.6
P52293	Kpna2	1	0	0	2	0	2	0.333333	1.33333	1.6
Q9Z1Q9	Vars1	0	1	0	1	0	3	0.333333	1.33333	1.6
O35071	Kif1c	1	0	0	2	0	2	0.333333	1.33333	1.6
E9Q3L2	Pi4ka	1	0	0	1	1	2	0.333333	1.33333	1.6
Q8BKC5	Ipo5	1	0	0	1	1	2	0.333333	1.33333	1.6
Q9Z2C4	Mtmr1	0	1	0	1	0	3	0.333333	1.33333	1.6
P13020-2	Gsn	27	42	29	39	47	73	32.6667	53	1.59799
Q8R323	Rfc3	6	4	3	9	6	8	4.33333	7.66667	1.58621
Q91VJ5	Pqbp1	3	0	2	2	3	5	1.66667	3.33333	1.53846
Q9QXS6-3	Dbn1	19	8	12	24	18	20	13	20.6667	1.53086
Q9QWT9	Kifc1	4	3	2	6	4	6	3	5.33333	1.52381
P48678	Lmna	6	24	4	17	22	15	11.3333	18	1.52113
