# Supplementary material for: The NFIB/CARM1 partnership is a driver in preclinical models of small cell lung cancer
Source: Nat Commun. 2023 Jan 23;14:363. doi: 10.1038/s41467-023-35864-y (PMC9870865; doi:10.1038/s41467-023-35864-y)
Supplement: Supplementary file 4 — Supplementary Data 2 [file 41467_2023_35864_MOESM4_ESM.xlsx]

## Sheet: Suppl Data S2A
NFIB ChIP-seq peaks (YYY)
PeakID	Chr	Start	End	ClosestGeneID	ClosestGeneSymbol	Dist2ClosestTSS	Location
peak_1	chr22	44758540	44760455	NM_001099294	KIAA1644	-49810	upstream
peak_2	chr6	119861993	119862808	NR_046100	LOC285762	-49527	upstream
peak_3	chr11	35915191	35916476	NM_001304263	LDLRAD3	-49055	upstream
peak_4	chr22	44756194	44757568	NM_001099294	KIAA1644	-47464	upstream
peak_5	chr7	36087429	36088529	NR_108089	LOC101928618	-46391	upstream
peak_6	chr18	68098165	68099002	NR_110764	LOC101060542	-46339	upstream
peak_7	chr16	80971162	80973158	NR_131947	PRCAT47	-44670	upstream
peak_8	chr11	12087325	12089172	NM_001282668	MICAL2	-42951	upstream
peak_9	chr7	155711517	155712404	NM_001291913	LOC389602	-42922	upstream
peak_10	chr11	73979539	73980932	NR_120556	LOC101928580	-41475	upstream
peak_11	chr20	6144922	6146562	NM_017671	FERMT1	-40732	upstream
peak_12	chr7	17639071	17640524	NR_110013	LOC101927630	-40539	upstream
peak_13	chr5	172141633	172142581	NM_001287812	LOC101928093	-39925	upstream
peak_14	chr1	225922782	225925711	NM_001130440	SRP9	-39804	upstream
peak_15	chr8	131495306	131496261	NM_001247996	ASAP1	-39401	upstream
peak_16	chr3	172280384	172281708	NM_001190942	TNFSF10	-39088	upstream
peak_17	chr8	122612094	122613209	NR_002835	HAS2-AS1	-38377	upstream
peak_18	chr20	52237818	52239112	NM_006526	ZNF217	-38183	upstream
peak_19	chr17	41661952	41663370	NM_001079675	ETV4	-38153	upstream
peak_20	chr6	11270231	11272231	NM_182966	NEDD9	-37317	upstream
peak_21	chr18	68089131	68090205	NR_110764	LOC101060542	-37305	upstream
peak_22	chr19	9165276	9166688	NM_001004456	OR1M1	-37233	upstream
peak_23	chr6	30749143	30751142	NM_003897	IER3	-36817	upstream
peak_24	chr3	188993848	188995370	NR_046722	TPRG1-AS2	-35466	upstream
peak_25	chr17	66374128	66375479	NM_001278433	PRKAR1A	-34285	upstream
peak_26	chr6	1135752	1137633	NR_027115	LOC285768	-34186	upstream
peak_27	chr6	46956831	46958119	NM_015234	ADGRF5	-34157	upstream
peak_28	chr16	80871082	80872489	NM_152342	CDYL2	-32908	upstream
peak_29	chr17	53531916	53532828	NM_012329	MMD	-32576	upstream
peak_30	chr1	235132237	235134725	NR_125945	LOC101927851	-32492	upstream
peak_31	chr12	104575792	104577262	NM_001093771	TXNRD1	-32295	upstream
peak_32	chr7	95257763	95259116	NM_002612	PDK4	-31839	upstream
peak_33	chr10	82258338	82259306	NR_120662	LOC102723703	-31700	upstream
peak_34	chr20	57732146	57734379	NM_178457	ZNF831	-31696	upstream
peak_35	chr16	66541662	66542780	NR_109960	BEAN1-AS1	-31358	upstream
peak_36	chr12	124853003	124855228	NR_106940	MIR6880	-31216	upstream
peak_37	chr1	212685952	212687883	NR_125985	LOC101929565	-31153	upstream
peak_38	chr5	133801345	133803043	NR_105044	LOC102546229	-30608	upstream
peak_39	chr11	94469966	94471437	NM_001301007	AMOTL1	-30071	upstream
peak_40	chr10	116473962	116475725	NM_001003407	ABLIM1	-29549	upstream
peak_41	chr7	131270752	131271624	NM_001018111	PODXL	-29377	upstream
peak_42	chr2	42074943	42075770	NR_033996	LOC388942	-28925	upstream
peak_43	chr1	232679946	232681035	NM_020808	SIPA1L2	-28704	upstream
peak_44	chr9	89733293	89734896	NM_001001709	C9orf170	-28663	upstream
peak_45	chr1	12537966	12538937	NR_003022	SNORA59B	-28363	upstream
peak_46	chr8	120189163	120192291	NM_052886	MAL2	-28319	upstream
peak_47	chr1	159721561	159722742	NM_017823	DUSP23	-28017	upstream
peak_48	chr3	188985542	188986947	NR_046722	TPRG1-AS2	-27160	upstream
peak_49	chr10	74003306	74005217	NR_045564	ASCC1	-26415	upstream
peak_50	chr2	47193569	47195953	NM_001171508	MCFD2	-24576	upstream
peak_51	chr1	232902783	232904026	NR_110683	LOC101927683	-24323	upstream
peak_52	chr7	41042948	41044119	NR_110831	LINC01450	-23412	upstream
peak_53	chr1	204404133	204405603	NM_032833	PPP1R15B	-23189	upstream
peak_54	chr10	47055394	47060539	NM_001278794	NPY4R	-22995	upstream
peak_55	chr6	14093031	14094506	NM_001251901	CD83	-22981	upstream
peak_56	chr8	128517234	128521932	NR_024393	CASC8	-22851	upstream
peak_57	chr19	18570429	18572288	NM_001170938	ISYNA1	-21319	upstream
peak_58	chr1	8107605	8108468	NM_018948	ERRFI1	-21213	upstream
peak_59	chr12	123401766	123402912	NM_024667	VPS37B	-21055	upstream
peak_60	chr3	150062580	150063647	NR_110187	LINC01214	-21047	upstream
peak_61	chr3	177137753	177139404	NR_047568	LINC00578	-20305	upstream
peak_62	chr5	168026679	168028156	NM_024594	PANK3	-20066	upstream
peak_63	chr10	134330191	134331362	NM_005539	INPP5A	-19991	upstream
peak_64	chr5	173193170	173194030	NR_108027	LINC01484	-19959	upstream
peak_65	chr12	53363285	53364640	NM_001256293	KRT8	-19636	upstream
peak_66	chr2	46635520	46637114	NR_103805	LOC101805491	-19215	upstream
peak_67	chr5	32193396	32194932	NM_022130	GOLPH3	-18972	upstream
peak_68	chr7	20390326	20392127	NR_110119	LOC101927811	-18942	upstream
peak_69	chr9	118706253	118707851	NR_024032	LINC00474	-18877	upstream
peak_70	chr6	166419276	166420545	NR_026860	LINC00473	-17750	upstream
peak_71	chr4	142270978	142271995	NR_121625	LOC100507639	-17208	upstream
peak_72	chr7	47644132	47645153	NR_108090	LINC01447	-16384	upstream
peak_73	chr1	185613884	185616169	NR_110793	LINC01350	-16265	upstream
peak_74	chr9	123492831	123494268	NM_001080497	MEGF9	-16067	upstream
peak_75	chr2	106071191	106072750	NM_201557	FHL2	-15962	upstream
peak_76	chr11	35948604	35949938	NM_001304263	LDLRAD3	-15593	upstream
peak_77	chr5	178069228	178070181	NM_020666	CLK4	-15175	upstream
peak_78	chr2	227537744	227538731	NR_049887	MIR5702	-14236	upstream
peak_79	chr2	67115612	67117910	NR_110169	LOC101060019	-13658	upstream
peak_80	chr11	8204231	8205373	NM_001135109	RIC3	-13642	upstream
peak_81	chr9	112528164	112529286	NM_053016	PALM2	-13291	upstream
peak_82	chr9	101691143	101692797	NM_001855	COL15A1	-13198	upstream
peak_83	chr8	75722088	75723592	NM_015886	PI15	-13180	upstream
peak_84	chr9	129553528	129554460	NM_001135776	ZBTB43	-12825	upstream
peak_85	chr16	24537175	24538159	NM_032626	RBBP6	-12749	upstream
peak_86	chr16	19407496	19409312	NM_001308161	TMC5	-12549	upstream
peak_87	chr2	95999159	96000511	NM_001034914	KCNIP3	-12257	upstream
peak_88	chr10	69853416	69854314	NM_001256267	MYPN	-11560	upstream
peak_89	chr22	40904820	40906430	NR_109965	LOC101927257	-11374	upstream
peak_90	chr17	53509988	53511707	NM_012329	MMD	-10648	upstream
peak_91	chr10	91021895	91024184	NM_000235	LIPA	-10100	upstream
peak_92	chr16	69429969	69431104	NM_005652	TERF2	-10079	upstream
peak_93	chr11	82762412	82764039	NR_033347	SNORA70E	-9773	upstream
peak_94	chr1	242000845	242001819	NM_130398	EXO1	-9674	upstream
peak_95	chr2	42190354	42191758	NM_001242815	C2orf91	-9412	upstream
peak_96	chr1	224453911	224455221	NR_031574	MIR320B2	-9069	upstream
peak_97	chr8	119973338	119974783	NM_002546	TNFRSF11B	-8956	upstream
peak_98	chr11	47878968	47880408	NM_015231	NUP160	-8912	upstream
peak_99	chr10	92689714	92691537	NM_014391	ANKRD1	-8683	upstream
peak_100	chr1	231962907	231964685	NR_002227	DISC2	-8645	upstream
peak_101	chr22	40908123	40909171	NR_109965	LOC101927257	-8633	upstream
peak_102	chr16	87821219	87826414	NR_120309	LOC102724467	-8466	upstream
peak_103	chr22	37592661	37594817	NM_031910	C1QTNF6	-8332	upstream
peak_104	chr21	44860221	44861621	NR_026960	LINC00319	-8283	upstream
peak_105	chrX	18718883	18721938	NR_046642	PPEF1-AS1	-8078	upstream
peak_106	chr5	124819697	124821380	NR_109887	LOC101927460	-7574	upstream
peak_107	chr7	22712384	22713680	NR_122075	LOC401312	-7233	upstream
peak_108	chr16	4994292	4996592	NM_002705	PPL	-7157	upstream
peak_109	chr2	211413348	211414362	NM_001875	CPS1	-6961	upstream
peak_110	chr15	91403513	91405133	NM_002569	FURIN	-6689	upstream
peak_111	chr19	45244347	45245757	NM_005178	BCL3	-6221	upstream
peak_112	chr7	41025646	41026909	NR_110831	LINC01450	-6110	upstream
peak_113	chr3	177527694	177528801	NR_110826	KCCAT211	-5852	upstream
peak_114	chr6	30803983	30806184	NR_130726	LINC00243	-5548	upstream
peak_115	chr1	207063297	207065432	NM_001185156	IL24	-5356	upstream
peak_116	chr1	200348026	200349978	NR_040064	LINC00862	-5107	upstream
peak_117	chr9	33233770	33235170	NM_014471	SPINK4	-5026	upstream
peak_118	chr7	115857904	115858882	NM_152829	TES	-4123	promoter
peak_119	chr11	66737772	66739146	NM_001136485	C11orf86	-3608	promoter
peak_120	chr2	11529485	11530560	NR_047499	LINC00570	-3547	promoter
peak_121	chr13	37002076	37002765	NM_001111046	CCNA1	-3202	promoter
peak_122	chr3	195865201	195866339	NR_034088	LINC00885	-3168	promoter
peak_123	chr2	56219147	56220212	NR_029629	MIR216A	-2954	promoter
peak_124	chr12	13024818	13025872	NR_003932	RPL13AP20	-2539	promoter
peak_125	chr9	136008944	136011272	NM_001271774	RALGDS	-2401	promoter
peak_126	chr10	63805362	63806779	NM_001244638	ARID5B	-2191	promoter
peak_127	chr5	131589111	131591195	NM_001131027	PDLIM4	-2156	promoter
peak_128	chrX	24163241	24165733	NM_001178086	ZFX	-2029	promoter
peak_129	chr12	120153550	120154915	NR_031589	MIR1178	-2022	promoter
peak_130	chr12	13250754	13252094	NM_001206843	GSG1	-2015	promoter
peak_131	chr12	113342029	113343037	NM_002534	OAS1	-1702	promoter
peak_132	chr11	66703554	66704511	NR_036121	MIR3163	-1578	promoter
peak_133	chr9	128058941	128059823	NM_001282681	GAPVD1	-1346	promoter
peak_134	chr22	40438587	40440181	NM_001024843	TNRC6B	-640	promoter
peak_135	chr11	114165259	114166311	NM_006169	NNMT	-224	promoter
peak_136	chrX	117478806	117479891	NM_001184965	WDR44	-145	promoter
peak_137	chr1	153363157	153364131	NM_002964	S100A8	0	promoter
peak_138	chr1	155096806	155100581	NM_004428	EFNA1	0	promoter
peak_139	chr1	211812671	211813804	NR_131925	LOC105748977	0	promoter
peak_140	chr1	221508273	221510006	NR_024236	C1orf140	0	promoter
peak_141	chr1	234858762	234861612	NR_038856	LINC01132	0	promoter
peak_142	chr3	193852146	193854403	NM_005524	HES1	0	promoter
peak_143	chr5	14579320	14582059	NM_019018	FAM105A	0	promoter
peak_144	chr5	111563736	111565079	NR_110559	LOC101927023	0	promoter
peak_145	chr5	121814497	121815439	NR_051996	MGC32805	0	promoter
peak_146	chr5	172197913	172199961	NM_004417	DUSP1	0	promoter
peak_147	chr6	13407478	13408911	NM_001242630	GFOD1	0	promoter
peak_148	chr6	64281004	64282601	NM_003463	PTP4A1	0	promoter
peak_149	chr6	166401150	166402104	NR_026860	LINC00473	0	promoter
peak_150	chr7	87856004	87857004	NM_001256892	SRI	0	promoter
peak_151	chr8	142238056	142239189	NM_001286648	SLC45A4	0	promoter
peak_152	chr11	82744160	82746393	NM_001286059	RAB30	0	promoter
peak_153	chr12	104679403	104681127	NM_001261445	TXNRD1	0	promoter
peak_154	chr14	77506347	77507681	NR_110554	LOC283575	0	promoter
peak_155	chr16	87810338	87814623	NR_120309	LOC102724467	0	promoter
peak_156	chr21	44897526	44898550	NR_026863	LINC00313	0	promoter
peak_157	chr8	124194299	124195235	NM_001288587	FAM83A	34	promoter
peak_158	chr11	36318117	36319495	NM_001160167	PRR5L	393	promoter
peak_159	chr9	118685911	118686908	NR_024032	LINC00474	469	promoter
peak_160	chr1	65991884	65994165	NM_001198688	LEPR	513	intron
peak_161	chr3	12394941	12396097	NM_015869	PPARG	1941	intron
peak_162	chr2	211423346	211424870	NM_001875	CPS1	2024	intron
peak_163	chr2	42157537	42158813	NR_110262	LOC101929723	2050	TES
peak_164	chr12	46780031	46781442	NR_125381	LOC100288798	2142	intron
peak_165	chr1	32166363	32167591	NM_001856	COL16A1	2177	intron
peak_166	chr18	55891105	55891971	NM_001144966	NEDD4L	2352	intron
peak_167	chr16	73128978	73130351	NR_027756	HCCAT5	2731	TES
peak_168	chr15	74531912	74533019	NM_025055	CCDC33	3283	intron
peak_169	chr12	104612972	104614324	NM_001093771	TXNRD1	3416	intron
peak_170	chr20	34684360	34685920	NM_001258329	EPB41L1	3729	intron
peak_171	chr5	149316913	149320139	NM_000440	PDE6A	4217	intron
peak_172	chr15	74838069	74839141	NM_001307939	ARID3B	4552	intron
peak_173	chr1	92365867	92366887	NM_001195684	TGFBR3	4672	intron
peak_174	chr1	235092331	235094165	NR_125945	LOC101927851	5581	TES
peak_175	chr1	230984773	230986139	NM_001136495	C1orf198	5643	intron
peak_176	chr1	201456670	201459450	NM_001193572	CSRP1	6251	exon
peak_177	chr2	43259090	43260340	NR_110585	LOC102723854	6342	intron
peak_178	chr1	159885380	159886885	NM_001277224	TAGLN2	6622	TES
peak_179	chr6	112033341	112034540	NM_153047	FYN	6725	intron
peak_180	chr6	47001964	47003372	NM_025048	ADGRF1	6727	intron
peak_181	chr7	158807821	158808940	NR_024394	LINC00689	6777	intron
peak_182	chr2	234608566	234609352	NM_001072	UGT1A6	7055	intron
peak_183	chr22	31225706	31227578	NM_001282741	OSBP2	7204	intron
peak_184	chr1	234658620	234660320	NR_038426	LINC01354	7205	TES
peak_185	chr1	47496464	47497431	NM_178033	CYP4X1	7225	exon
peak_186	chr15	50548569	50550756	NM_001306146	HDC	7406	exon
peak_187	chr15	41157987	41158788	NM_133639	RHOV	7699	downstream
peak_188	chr17	73092046	73092785	NM_004695	SLC16A5	8011	intron
peak_189	chr15	42222200	42223554	NR_120332	EHD4-AS1	8586	TES
peak_190	chr1	68638752	68640446	NR_031664	MIR1262	8847	downstream
peak_191	chr10	22716628	22717975	NR_036533	LOC100499489	8883	downstream
peak_192	chr15	91249258	91250686	NR_120372	CRTC3-AS1	9685	intron
peak_193	chr5	171870168	171871739	NM_001017995	SH3PXD2B	9788	intron
peak_194	chr12	52673593	52675366	NM_002281	KRT81	9933	TES
peak_195	chr5	158768587	158769509	NR_037889	LOC285626	10062	intron
peak_196	chr6	134627982	134628905	NM_001143676	SGK1	10291	intron
peak_197	chr1	234793444	234794781	NR_125944	LOC101927787	11410	intron
peak_198	chr6	7997750	7999264	NR_027712	PIP5K1P1	11416	downstream
peak_199	chr20	48924888	48926220	NR_109950	LINC01271	11659	TES
peak_200	chr6	14270631	14273770	NR_108096	LINC01108	11915	downstream
peak_201	chr20	44407246	44408453	NM_080614	WFDC3	12094	intron
peak_202	chr3	16938739	16939725	NM_001144382	PLCL2	12288	intron
peak_203	chr1	151952349	151954293	NM_002966	S100A10	12421	TES
peak_204	chr1	154390305	154393136	NM_001206866	IL6R	12637	intron
peak_205	chr8	27729732	27730690	NR_036249	MIR4287	12943	downstream
peak_206	chr20	43357096	43358157	NM_003881	WISP2	13212	TES
peak_207	chr6	39182494	39183989	NM_003740	KCNK5	13262	intron
peak_208	chr9	93822554	93824095	NR_033912	LOC100129316	13319	TES
peak_209	chr7	22616702	22618478	NR_038393	LOC100506178	13747	TES
peak_210	chr13	99158649	99160299	NM_003576	STK24	14080	intron
peak_211	chr1	173158973	173160497	NM_001297562	TNFSF4	14200	intron
peak_212	chr18	3618091	3618824	NR_119377	DLGAP1-AS2	14357	downstream
peak_213	chr10	116539296	116540411	NR_120628	LOC101927692	14750	TES
peak_214	chr1	197099840	197101070	NM_001206846	ASPM	14754	intron
peak_215	chr2	36598138	36600862	NM_016441	CRIM1	14769	intron
peak_216	chr6	151202799	151204129	NM_001242768	MTHFD1L	15331	exon
peak_217	chr16	19516808	19517942	NM_016641	GDE1	15508	intron
peak_218	chr1	100126998	100129590	NM_017734	PALMD	15568	exon
peak_219	chr16	54287634	54288866	NR_126340	LOC100996338	15925	intron
peak_220	chr19	54511621	54512549	NM_031897	CACNG6	16080	intron
peak_221	chr12	98833580	98834497	NR_033801	SLC9A7P1	16426	downstream
peak_222	chr22	46084294	46085547	NM_001167621	ATXN10	16617	intron
peak_223	chr10	18446547	18449163	NM_001167945	CACNB2	16806	intron
peak_224	chr12	64255783	64257153	NM_020762	SRGAP1	17243	intron
peak_225	chr15	78508383	78509798	NM_001199377	ACSBG1	17251	intron
peak_226	chr5	146239670	146240773	NM_001271948	PPP2R2B	17575	intron
peak_227	chr1	22090975	22092070	NM_001032730	USP48	17618	intron
peak_228	chr14	81439603	81441450	NM_001018036	TSHR	17735	intron
peak_229	chr21	39511511	39513308	NR_026838	DSCR8	17967	intron
peak_230	chr1	198626425	198627548	NR_052021	PTPRC	18328	intron
peak_231	chr3	160413297	160414381	NM_025047	ARL14	18350	downstream
peak_232	chr5	911511	915547	NM_001166260	TRIP13	18543	TES
peak_233	chr3	101587122	101588236	NM_031419	NFKBIZ	18765	downstream
peak_234	chr8	126463807	126464877	NM_001282985	TRIB1	19357	downstream
peak_235	chr10	93348668	93351617	NR_024467	HECTD2-AS1	19600	intron
peak_236	chr22	45980912	45981898	NR_131244	LINC01589	19629	downstream
peak_237	chr10	21483152	21484919	NR_046284	NEBL-AS1	19922	downstream
peak_238	chrX	23821345	23822736	NM_002970	SAT1	20071	downstream
peak_239	chr11	34674660	34677576	NM_001206616	EHF	20650	intron
peak_240	chr12	116844012	116844984	NR_039683	MIR4472-2	21139	downstream
peak_241	chr9	117670112	117671107	NM_001244	TNFSF8	21768	intron
peak_242	chr5	59040660	59042663	NM_001197218	PDE4D	21775	intron
peak_243	chr7	47716758	47717928	NM_001123065	C7orf65	21917	downstream
peak_244	chr17	71284489	71285953	NM_012121	CDC42EP4	22190	intron
peak_245	chr2	160895768	160896661	NM_001007267	PLA2R1	22465	intron
peak_246	chr3	106935309	106936682	NR_028303	LINC00882	22803	intron
peak_247	chr2	85684742	85686156	NM_198482	SH2D6	22825	downstream
peak_248	chr9	97545181	97546166	NM_001193329	C9orf3	23251	intron
peak_249	chr7	73891869	73892975	NM_001199207	GTF2IRD1	23750	intron
peak_250	chr16	24657188	24658256	NR_122072	LINC01567	24127	downstream
peak_251	chr6	11207003	11208164	NM_182966	NEDD9	24751	intron
peak_252	chr8	134228239	134229920	NM_001204869	WISP1	24958	intron
peak_253	chr1	169028041	169031105	NR_104091	LINC00970	25138	exon
peak_254	chr1	164716889	164718628	NR_038072	LOC100505795	25250	downstream
peak_255	chr8	129188601	129189858	NR_031613	MIR1208	26240	downstream
peak_256	chr22	35984932	35986283	NM_005368	MB	27101	downstream
peak_257	chr8	67433705	67435735	NM_152765	C8orf46	28215	TES
peak_258	chr16	53766159	53767092	NM_001080432	FTO	28285	intron
peak_259	chr19	3450414	3452147	NM_001136503	SMIM24	28393	downstream
peak_260	chr10	116134124	116135498	NM_001001936	AFAP1L2	29039	intron
peak_261	chr9	33320226	33321425	NM_147134	NFX1	29809	intron
peak_262	chr2	38946710	38948676	NM_001031684	SRSF7	29960	downstream
peak_263	chr7	18580380	18581802	NM_001204147	HDAC9	31481	intron
peak_264	chr12	11732946	11733977	NR_033890	LINC01252	31983	downstream
peak_265	chr3	189579777	189581420	NR_030642	MIR944	32067	downstream
peak_266	chr7	111169065	111170203	NM_032549	IMMP2L	32144	intron
peak_267	chr12	130612563	130613781	NR_033834	FZD10-AS1	32442	downstream
peak_268	chr5	90575614	90577032	NR_103548	LUCAT1	33187	downstream
peak_269	chr18	12015143	12016242	NM_014214	IMPA2	33717	intron
peak_270	chr12	683363	685735	NM_001294345	NINJ2	33844	intron
peak_271	chr7	23373048	23376020	NM_138446	MALSU1	34109	downstream
peak_272	chr9	89597880	89599566	NR_049794	LOC100506834	34268	intron
peak_273	chr6	150724364	150725363	NM_001164694	IYD	34337	TES
peak_274	chr5	172295708	172297296	NM_001031711	ERGIC1	34486	intron
peak_275	chr9	86046353	86047917	NM_001244960	FRMD3	34740	intron
peak_276	chr2	118880853	118882086	NM_016133	INSIG2	34804	downstream
peak_277	chr2	36958732	36960224	NM_001177972	VIT	34900	intron
peak_278	chr3	177195961	177196917	NR_047568	LINC00578	36253	intron
peak_279	chr6	11194275	11195913	NM_182966	NEDD9	37002	TES
peak_280	chr6	139757549	139758539	NR_033919	LOC645434	37194	downstream
peak_281	chr15	59537329	59538431	NM_033195	LDHAL6B	38315	downstream
peak_282	chr21	39830150	39831003	NM_001136155	ERG	39425	intron
peak_283	chr4	157851997	157853087	NM_016205	PDGFC	39459	intron
peak_284	chr1	208375851	208378101	NM_025179	PLXNA2	39564	intron
peak_285	chr3	160513928	160515268	NM_139245	PPM1L	39933	intron
peak_286	chr9	113298496	113301725	NM_153366	SVEP1	40435	intron
peak_287	chr21	44630048	44632472	NM_000394	CRYAA	40931	downstream
peak_288	chr22	46330251	46331430	NM_058238	WNT7B	41578	intron
peak_289	chrX	39913928	39914651	NM_001123385	BCOR	42068	exon
peak_290	chr21	36217767	36218851	NM_001122607	RUNX1	42136	intron
peak_291	chr10	69912845	69914740	NM_001256268	MYPN	43656	intron
peak_292	chr12	25981667	25983193	NR_036188	MIR4302	43819	downstream
peak_293	chr5	169577696	169579066	NM_012188	FOXI1	44780	downstream
peak_294	chr10	2010398	2011509	NR_040253	LINC00700	45033	downstream
peak_295	chr7	111156434	111157302	NM_032549	IMMP2L	45045	intron
peak_296	chr7	139430699	139432592	NM_001113239	HIPK2	45101	intron
peak_297	chr15	59547699	59549416	NM_033195	LDHAL6B	48685	downstream
peak_298	chr22	30592159	30593321	NM_001257135	LIF	49519	downstream
peak_299	chr11	112192010	112193178	NR_126004	LOC283140	50539	intron
peak_300	chr9	2570442	2571648	NR_015375	VLDLR-AS1	50725	intron
peak_301	chr1	8319463	8320286	NR_125998	LOC102724539	50732	downstream
peak_302	chr4	7807069	7808240	NR_026892	AFAP1-AS1	51253	downstream
peak_303	chr9	17630220	17631303	NM_003026	SH3GL2	51269	intron
peak_304	chr16	11627842	11628938	NM_004862	LITAF	51291	downstream
peak_305	chr9	71447268	71448713	NM_138333	FAM122A	52305	downstream
peak_306	chr7	107589087	107590585	NM_002291	LAMB1	53219	intron
peak_307	chr6	3389483	3391727	NM_001286455	SLC22A23	53520	intron
peak_308	chr10	7396392	7397320	NM_001018039	SFMBT2	53983	intron
peak_309	chr1	92294976	92297697	NM_001195683	TGFBR3	54139	intron
peak_310	chr20	36736526	36739237	NM_004613	TGM2	54463	downstream
peak_311	chr9	75191939	75192976	NM_138691	TMC1	55223	exon
peak_312	chr10	90284945	90286282	NM_001031709	RNLS	56800	intron
peak_313	chr16	69515675	69517155	NM_030579	CYB5B	57178	downstream
peak_314	chr1	202251801	202253887	NM_001310326	UBE2T	57207	downstream
peak_315	chr1	208357160	208358563	NM_025179	PLXNA2	59102	intron
peak_316	chr2	183231286	183232032	NM_001258313	PDE1A	59743	intron
peak_317	chr2	56088983	56090382	NM_001039348	EFEMP1	60916	TES
peak_318	chr15	91134413	91136220	NM_001042574	CRTC3	61296	intron
peak_319	chr8	128678657	128684066	NR_117102	CASC11	62147	downstream
peak_320	chr10	87400951	87403163	NR_038986	GRID1-AS1	63464	downstream
peak_321	chr16	53801852	53803244	NM_001080432	FTO	63978	intron
peak_322	chr11	10944034	10945170	NR_034137	ZBED5-AS1	64271	downstream
peak_323	chr22	46307193	46308527	NM_058238	WNT7B	64481	downstream
peak_324	chr1	204262855	204264409	NM_014935	PLEKHA6	64648	intron
peak_325	chr1	244882599	244883726	NM_001297746	DESI2	66250	downstream
peak_326	chr3	186143546	186144975	NR_033844	LOC253573	66475	downstream
peak_327	chr11	35373339	35374534	NM_004171	SLC1A2	66571	intron
peak_328	chr1	94244820	94246059	NM_001261408	BCAR3	66647	intron
peak_329	chr1	90355291	90356594	NM_018103	LRRC8D	67812	intron
peak_330	chr8	75162573	75163826	NM_020647	JPH1	69736	intron
peak_331	chr5	111016079	111017342	NM_001142483	NREP	74606	downstream
peak_332	chr17	63746300	63747439	NM_001037325	CEP112	75222	exon
peak_333	chr5	60704084	60705035	NM_020928	ZSWIM6	75985	intron
peak_334	chr9	118994341	118995778	NM_002581	PAPPA	78271	intron
peak_335	chr20	11771886	11773074	NR_110635	LINC00687	78289	downstream
peak_336	chr15	48857956	48859475	NM_000138	FBN1	78510	intron
peak_337	chr7	54905551	54906998	NR_110040	LOC100996654	78546	downstream
peak_338	chr9	113510275	113511377	NM_001166280	MUSK	79225	intron
peak_339	chr5	94033647	94034698	NM_032290	ANKRD32	79257	TES
peak_340	chr14	70465621	70466700	NM_001130417	SLC8A3	80234	downstream
peak_341	chr9	98555647	98557165	NR_023390	LINC00476	81094	downstream
peak_342	chr4	90674316	90675396	NM_001146054	SNCA	82731	intron
peak_343	chr8	128341980	128343906	NR_117099	CASC21	85099	intron
peak_344	chr5	17304112	17307252	NM_006317	BASP1	86443	downstream
peak_345	chr12	46865900	46868220	NR_125381	LOC100288798	88011	intron
peak_346	chr7	138575109	138577181	NM_001164665	KIAA1549	88883	intron
peak_347	chr3	174666992	174668065	NM_207015	NAALADL2	89882	intron
peak_348	chr10	123259905	123261119	NM_001144913	FGFR2	92362	exon
peak_349	chr11	86288551	86289989	NM_001014811	ME3	93251	intron
peak_350	chr10	22908759	22910136	NM_005028	PIP4K2A	93367	intron
peak_351	chr17	49029146	49029965	NM_001251971	SPAG9	94364	downstream
peak_352	chr3	174672885	174674164	NM_207015	NAALADL2	95775	intron
peak_353	chr9	137667589	137668658	NR_103451	LOC101448202	95806	downstream
peak_354	chr5	82863378	82864636	NM_001126336	VCAN	95886	intron
peak_355	chr10	7352919	7354057	NM_001018039	SFMBT2	97246	intron
peak_356	chr10	63520397	63521597	NM_173554	C10orf107	97679	exon
peak_357	chr11	114030465	114031362	NM_001018011	ZBTB16	99178	intron
peak_358	chr2	183189207	183190041	NM_001258313	PDE1A	101734	intron
peak_359	chr11	114033258	114034505	NM_001018011	ZBTB16	101971	intron
peak_360	chr20	51691034	51692722	NM_173485	TSHZ2	102089	intron
peak_361	chr10	7344051	7345463	NM_001018039	SFMBT2	105840	intron
peak_362	chr1	48534998	48536627	NR_026749	SKINTL	111473	downstream
peak_363	chr1	92230502	92232049	NM_001195683	TGFBR3	119787	intron
peak_364	chr16	72961307	72962239	NM_006885	ZFHX3	120035	intron
peak_365	chr2	183165041	183165981	NM_001258313	PDE1A	125794	intron
peak_366	chr7	116440939	116442067	NM_000245	MET	128481	TES
peak_367	chr4	152461728	152463260	NM_001109977	FAM160A1	131331	intron
peak_368	chr3	189021877	189023532	NM_198485	TPRG1	132115	intron
peak_369	chr18	45529106	45530920	NM_001039360	ZBTB7C	132760	downstream
peak_370	chr1	208280774	208282184	NM_025179	PLXNA2	135481	intron
peak_371	chr15	71570864	71572910	NM_024817	THSD4	137077	intron
peak_372	chr3	189041975	189043557	NM_198485	TPRG1	152213	TES
peak_373	chr15	71586377	71589445	NM_024817	THSD4	152590	intron
peak_374	chr2	28884247	28885649	NM_001170585	PLB1	165310	downstream
peak_375	chr17	55499746	55500675	NM_170721	MSI2	165373	intron
peak_376	chr8	70571367	70572504	NM_001128205	SULF1	166340	exon
peak_377	chr7	83654395	83655392	NM_006080	SEMA3A	168825	intron
peak_378	chr1	197408879	197411911	NM_001193640	CRB1	171546	exon
peak_379	chr8	37159550	37161126	NR_031672	MIR1268A	180080	intron
peak_380	chr1	66647501	66649527	NM_001037340	PDE4B	189203	intron
peak_381	chr11	36167689	36168717	NM_001304263	LDLRAD3	202159	intron
peak_382	chr10	105408278	105409790	NM_014631	SH3PXD2A	205374	intron
peak_383	chr5	92694724	92696093	NR_109825	NR2F1-AS1	210956	downstream
peak_384	chr3	67925470	67927760	NR_109992	SUCLG2-AS1	220350	intron
peak_385	chr9	129949343	129950510	NM_001190728	RALGPS1	224840	intron
peak_386	chr1	184591123	184592126	NM_030806	C1orf21	234974	exon
peak_387	chr1	184592384	184593875	NM_030806	C1orf21	236235	exon
peak_388	chr2	69480041	69481728	NM_032208	ANTXR1	239766	TES
peak_389	chr9	73215829	73217359	NM_020952	TRPM3	266615	intron
peak_390	chr1	66726070	66729293	NM_001037340	PDE4B	267772	intron
peak_391	chr1	66735426	66738074	NM_001037340	PDE4B	277128	intron
peak_392	chr5	58186608	58188047	NM_138453	RAB3C	307670	downstream
peak_393	chr2	46190791	46192146	NM_005400	PRKCE	311749	intron
peak_394	chr14	68606560	68607690	NM_133510	RAD51B	320065	intron
peak_395	chr3	124147093	124148861	NM_003947	KALRN	333536	intron
peak_396	chr10	12749182	12750217	NM_020397	CAMK1D	357641	intron
peak_397	chr10	12762013	12763274	NM_020397	CAMK1D	370472	intron
peak_398	chr6	129638869	129639987	NM_000426	LAMA2	434584	intron
peak_399	chr2	72594632	72595535	NM_015189	EXOC6B	457642	intron
peak_400	chr10	122835997	122838846	NR_049879	MIR5694	491407	downstream
peak_401	chr1	219103711	219105393	NR_031644	MIR548F3	492737	intron
peak_402	chr5	95828119	95829041	NR_130776	LOC101929710	530415	intron
peak_403	chr5	95844922	95846273	NR_130776	LOC101929710	547218	intron
peak_404	chr4	143012021	143013420	NM_001101669	INPP4B	754184	intron
peak_405	chr7	40938573	40939417	NM_001193311	SUGCT	763999	downstream
peak_406	chr4	173883497	173884373	NM_001034845	GALNTL6	1148923	intron
peak_407	chr4	173899801	173900751	NM_001034845	GALNTL6	1165227	intron
peak_408	chr6	64515872	64517076	NM_001142800	EYS	1900042	exon
peak_409	chr1	56183985	56185165
peak_410	chr1	56277746	56278691
peak_411	chr1	94790530	94792499
peak_412	chr1	175239198	175240150
peak_413	chr1	182089198	182090630
peak_414	chr1	221565488	221568533
peak_415	chr1	229038377	229040026
peak_416	chr1	233004338	233005390
peak_417	chr2	19172131	19173703
peak_418	chr2	23491180	23492438
peak_419	chr2	53703778	53704729
peak_420	chr2	65006116	65007115
peak_421	chr2	65822431	65823636
peak_422	chr2	65839370	65840506
peak_423	chr2	67787786	67789519
peak_424	chr2	71973528	71974749
peak_425	chr2	72177264	72178595
peak_426	chr2	136992829	136994208
peak_427	chr2	151044328	151045613
peak_428	chr2	221089529	221090339
peak_429	chr2	236241330	236242482
peak_430	chr3	41012816	41013830
peak_431	chr3	55202949	55204598
peak_432	chr3	55402797	55404906
peak_433	chr3	187559136	187560178
peak_434	chr3	189110432	189111989
peak_435	chr3	189208029	189209256
peak_436	chr4	24211670	24212623
peak_437	chr4	24220268	24221546
peak_438	chr4	24262500	24263455
peak_439	chr4	24322465	24323334
peak_440	chr4	34182796	34184154
peak_441	chr4	84128527	84129554
peak_442	chr4	120650076	120652054
peak_443	chr5	28300617	28303067
peak_444	chr5	43767240	43776539
peak_445	chr5	57483807	57484718
peak_446	chr5	57530878	57531846
peak_447	chr5	81701238	81702852
peak_448	chr5	86204891	86206411
peak_449	chr5	158944864	158946900
peak_450	chr5	159008379	159009577
peak_451	chr5	161750134	161752979
peak_452	chr5	171022465	171024235
peak_453	chr6	3911911	3914889
peak_454	chr6	4320017	4321740
peak_455	chr6	9139360	9142018
peak_456	chr6	9248140	9249225
peak_457	chr6	19465780	19466632
peak_458	chr6	75459092	75460714
peak_459	chr6	113753730	113755361
peak_460	chr7	13780806	13782350
peak_461	chr7	17029294	17030200
peak_462	chr7	17134034	17135375
peak_463	chr7	17138735	17139760
peak_464	chr7	25809571	25810861
peak_465	chr7	36076482	36077473
peak_466	chr7	55034683	55035715
peak_467	chr7	116065935	116067226
peak_468	chr8	8457082	8459012
peak_469	chr8	79109439	79110550
peak_470	chr8	140383219	140384135
peak_471	chr9	81485781	81487382
peak_472	chr9	107826506	107827497
peak_473	chr9	111235248	111236688
peak_474	chr9	121098148	121099868
peak_475	chr10	29429917	29431391
peak_476	chr10	30100393	30101649
peak_477	chr10	65470891	65473649
peak_478	chr10	112169909	112171347
peak_479	chr11	91714560	91715872
peak_480	chr11	95253692	95255572
peak_481	chr11	128080101	128081149
peak_482	chr12	19806884	19808792
peak_483	chr12	19897132	19898518
peak_484	chr12	20036638	20037711
peak_485	chr12	38778548	38780669
peak_486	chr12	80536940	80537939
peak_487	chr13	34617962	34619147
peak_488	chr13	44874740	44876039
peak_489	chr13	44880368	44881313
peak_490	chr13	44883614	44885778
peak_491	chr13	49356375	49358008
peak_492	chr13	64009462	64010819
peak_493	chr13	73707469	73708345
peak_494	chr14	30692343	30694236
peak_495	chr14	42661902	42663021
peak_496	chr15	39180383	39181844
peak_497	chr15	39186395	39188320
peak_498	chr15	39480859	39481768
peak_499	chr15	39654596	39656680
peak_500	chr15	39683100	39684058
peak_501	chr15	39696673	39697609
peak_502	chr15	68290286	68292682
peak_503	chr15	70487044	70489678
peak_504	chr15	70722208	70722986
peak_505	chr15	70766612	70768033
peak_506	chr15	95334859	95336244
peak_507	chr15	101253216	101256793
peak_508	chr18	22448562	22449328
peak_509	chr19	13781455	13782709
peak_510	chr20	5676308	5677374
peak_511	chr20	49050100	49051977
peak_512	chr20	50555083	50556370
peak_513	chr20	52422143	52423004
peak_514	chr20	55362033	55364049
peak_515	chr21	28419426	28420705
peak_516	chr21	37151732	37152693
peak_517	chrX	13128003	13129811
peak_518	chrX	39753655	39755812
peak_519	chrX	44557529	44558210
peak_520	chrX	66138804	66140246
peak_521	chrX	141076686	141078321
peak_522	chrX	142182000	142182975
peak_523	chrX	150994184	150995247
peak_524	chr1	1695476	1696147	NM_001198995	NADK	-5396	upstream
peak_525	chr1	7537062	7537984	NM_015215	CAMTA1	691679	intron
peak_526	chr1	8963727	8964601	NM_001428	ENO1	-24577	upstream
peak_527	chr1	11194237	11195248	NR_046600	MTOR-AS1	-8707	upstream
peak_528	chr1	11238047	11239321	NM_021146	ANGPTL7	-10025	upstream
peak_529	chr1	12513569	12515659	NM_015378	VPS13D	223474	intron
peak_530	chr1	12545330	12547133	NR_003022	SNORA59B	-20167	upstream
peak_531	chr1	12599690	12600889	NR_003022	SNORA59B	32391	downstream
peak_532	chr1	21664277	21666295	NM_001113348	ECE1	5739	intron
peak_533	chr1	32135088	32136276	NM_012392	PEF1	-24251	upstream
peak_534	chr1	32234964	32236359	NM_001294335	ADGRB2	-5301	upstream
peak_535	chr1	32531783	32532720	NM_018056	TMEM39B	-5783	upstream
peak_536	chr1	41363667	41365708	NM_133467	CITED4	-35650	upstream
peak_537	chr1	41567464	41568528	NM_001172222	SCMH1	57077	intron
peak_538	chr1	41941748	41943383	NM_001302269	EDN2	6971	TES
peak_539	chr1	41947693	41949709	NM_001302269	EDN2	645	exon
peak_540	chr1	42631153	42632122	NM_033553	GUCA2A	-759	promoter
peak_541	chr1	44791505	44794466	NM_001301698	ERI3	26485	intron
peak_542	chr1	47478677	47479652	NM_178033	CYP4X1	-9588	upstream
peak_543	chr1	56293311	56294477
peak_544	chr1	56538915	56540693
peak_545	chr1	57271958	57273352	NM_001004303	C1orf168	12017	intron
peak_546	chr1	61544108	61547984	NM_001145512	NFIA	0	promoter
peak_547	chr1	61647910	61651647	NM_001134673	NFIA	99931	intron
peak_548	chr1	61691796	61694449	NR_104180	NFIA-AS1	24741	downstream
peak_549	chr1	61708944	61710734	NR_104180	NFIA-AS1	8456	TES
peak_550	chr1	62208478	62210742	NM_176877	INADL	330	promoter
peak_551	chr1	65977747	65981014	NM_001198688	LEPR	-10358	upstream
peak_552	chr1	68094339	68096791
peak_553	chr1	68110841	68113970	NM_001199741	GADD45A	-36890	upstream
peak_554	chr1	68679032	68681695	NM_001193334	WLS	16534	intron
peak_555	chr1	73100170	73103121
peak_556	chr1	78613607	78614432	NM_017655	GIPC2	102019	downstream
peak_557	chr1	78701878	78703980	NR_027310	MGC27382	6596	intron
peak_558	chr1	78768410	78771311	NR_027310	MGC27382	73128	intron
peak_559	chr1	88182938	88184879
peak_560	chr1	90071052	90072232	NR_033981	FLJ27354	26221	downstream
peak_561	chr1	92207582	92209149	NM_001195683	TGFBR3	142687	intron
peak_562	chr1	92309561	92312779	NM_001195683	TGFBR3	39057	intron
peak_563	chr1	94049726	94051406	NM_001308251	BCAR3	0	promoter
peak_564	chr1	94129633	94130920	NM_001261409	BCAR3	16006	intron
peak_565	chr1	94131830	94133079	NM_001261409	BCAR3	13847	intron
peak_566	chr1	94135407	94136531	NM_001261409	BCAR3	10395	intron
peak_567	chr1	94136939	94139464	NM_001261409	BCAR3	7462	intron
peak_568	chr1	97639279	97640488	NR_046590	DPYD-AS1	77801	intron
peak_569	chr1	98223347	98225225	NR_046591	DPYD-AS2	-37252	upstream
peak_570	chr1	100108749	100112006	NM_017734	PALMD	0	promoter
peak_571	chr1	108114370	108116200	NM_001079874	VAV3	114926	exon
peak_572	chr1	108189944	108192144	NM_001079874	VAV3	38982	intron
peak_573	chr1	108212316	108213682	NM_001079874	VAV3	17444	intron
peak_574	chr1	109044936	109046427	NM_001143987	NBPF6	52033	downstream
peak_575	chr1	110187137	110187948	NM_000850	GSTM4	-10750	upstream
peak_576	chr1	110324426	110326774	NM_024526	EPS8L3	-17783	upstream
peak_577	chr1	110732578	110733745	NR_046546	KCNC4-AS1	18864	downstream
peak_578	chr1	113536430	113537465	NR_103743	SLC16A1-AS1	37394	downstream
peak_579	chr1	116831032	116834226
peak_580	chr1	116851435	116853053
peak_581	chr1	119177463	119179446
peak_582	chr1	119191517	119194157
peak_583	chr1	119201553	119205224
peak_584	chr1	119916588	119917715	NR_046780	HAO2-IT1	5020	TES
peak_585	chr1	151519095	151520336	NR_030280	MIR554	824	TES
peak_586	chr1	151960501	151961600	NM_002966	S100A10	5114	intron
peak_587	chr1	154499389	154500798	NM_001098475	TDRD10	24695	intron
peak_588	chr1	156678764	156680497	NM_001199723	CRABP2	-3157	promoter
peak_589	chr1	158114604	158116460	NR_033946	LOC646268	-4175	promoter
peak_590	chr1	161883125	161884168	NM_007348	ATF6	147092	intron
peak_591	chr1	164774289	164775351	NR_038072	LOC100505795	-30412	upstream
peak_592	chr1	168235491	168236728	NM_005149	TBX19	-13550	upstream
peak_593	chr1	168365687	168367092	NR_030284	MIR557	20926	downstream
peak_594	chr1	168374523	168375913	NR_037851	LOC100505918	15981	intron
peak_595	chr1	168751624	168754003	NR_024160	LINC00626	-2176	promoter
peak_596	chr1	168972631	168974399	NR_104091	LINC00970	81844	intron
peak_597	chr1	169902555	169904198	NM_020423	SCYL3	-39456	upstream
peak_598	chr1	169911199	169912389	NM_020423	SCYL3	-48100	upstream
peak_599	chr1	172264928	172265980	NM_001136127	DNM3	454311	intron
peak_600	chr1	172327026	172329380	NM_001136127	DNM3	516409	intron
peak_601	chr1	172861766	172863257
peak_602	chr1	172945051	172946377
peak_603	chr1	173091474	173092892
peak_604	chr1	197119928	197121596	NM_001206846	ASPM	-4105	promoter
peak_605	chr1	197432120	197433904	NM_001193640	CRB1	194787	intron
peak_606	chr1	198082129	198083611	NM_133494	NEK7	-42497	upstream
peak_607	chr1	198094841	198096565	NM_133494	NEK7	-29543	upstream
peak_608	chr1	199240919	199242668
peak_609	chr1	200411431	200412508	NM_001281293	ZNF281	-32246	upstream
peak_610	chr1	201562042	201563510
peak_611	chr1	201885446	201886972	NM_198149	SHISA4	27642	downstream
peak_612	chr1	205285625	205289476	NM_030952	NUAK2	1443	intron
peak_613	chr1	206895668	206898635	NM_004759	MAPKAPK2	37304	intron
peak_614	chr1	207266942	207267993	NM_001017367	C4BPB	4315	intron
peak_615	chr1	209340918	209343179
peak_616	chr1	210438502	210439537	NR_024337	SERTAD4-AS1	-31037	upstream
peak_617	chr1	211811730	211812621	NR_131925	LOC105748977	-529	promoter
peak_618	chr1	211816491	211818719	NR_131925	LOC105748977	3342	intron
peak_619	chr1	211914850	211916081	NM_014873	LPGAT1	88033	TES
peak_620	chr1	215287248	215288626	NM_001017425	KCNK2	30689	intron
peak_621	chr1	215712938	215714525	NM_016121	KCTD3	-26210	upstream
peak_622	chr1	218553091	218554606	NR_046268	TGFB2-AS1	-34072	upstream
peak_623	chr1	218796335	218797967	NR_031644	MIR548F3	185361	intron
peak_624	chr1	221079692	221080951	NR_046901	HLX-AS1	-26211	upstream
peak_625	chr1	222070262	222071344
peak_626	chr1	222950604	222951968	NM_032890	DISP1	-36463	upstream
peak_627	chr1	229195057	229196065
peak_628	chr1	229205622	229206616
peak_629	chr1	229356494	229358032	NR_039659	MIR4454	-45947	upstream
peak_630	chr1	231737284	231738747	NR_034037	LINC00582	9089	intron
peak_631	chr1	232423384	232424646
peak_632	chr1	232613171	232614153	NM_020808	SIPA1L2	37090	intron
peak_633	chr1	232710189	232711811
peak_634	chr1	232748952	232750411
peak_635	chr1	232755952	232757260
peak_636	chr1	234818924	234820585	NR_125944	LOC101927787	36890	downstream
peak_637	chr1	235097522	235098944	NR_125945	LOC101927851	802	intron
peak_638	chr1	238835206	238836193
peak_639	chr1	244374565	244376678
peak_640	chr2	555313	556143
peak_641	chr2	10544430	10546377	NM_001258359	HPCAL1	35541	intron
peak_642	chr2	15870418	15871152	NR_110201	LOC101926966	39513	downstream
peak_643	chr2	19434871	19435742
peak_644	chr2	26496767	26497582	NM_000183	HADHB	29152	intron
peak_645	chr2	33516100	33517012	NM_000627	LTBP1	156437	intron
peak_646	chr2	33746452	33747711	NM_015376	RASGRP3	7511	exon
peak_647	chr2	36712420	36713325	NM_016441	CRIM1	129051	intron
peak_648	chr2	38143440	38144663	NM_001170791	RMDN2	-7799	upstream
peak_649	chr2	38375361	38376238	NR_027252	CYP1B1-AS1	17115	intron
peak_650	chr2	39366564	39368034	NM_005633	SOS1	-18961	upstream
peak_651	chr2	39368560	39369670	NM_005633	SOS1	-20957	upstream
peak_652	chr2	42192579	42194620	NM_001242815	C2orf91	-11637	upstream
peak_653	chr2	46165484	46166755	NM_005400	PRKCE	286442	intron
peak_654	chr2	46188286	46190340	NM_005400	PRKCE	309244	intron
peak_655	chr2	46219089	46220281	NM_005400	PRKCE	340047	intron
peak_656	chr2	46324661	46325506	NM_005400	PRKCE	445619	intron
peak_657	chr2	46361510	46362624	NM_005400	PRKCE	482468	intron
peak_658	chr2	53161153	53162169
peak_659	chr2	54655176	54656957	NM_003128	SPTBN1	-26497	upstream
peak_660	chr2	54896680	54897764	NM_178313	SPTBN1	111150	downstream
peak_661	chr2	62176532	62178229	NM_152516	COMMD1	43730	intron
peak_662	chr2	64384674	64385560	NM_020651	PELI1	-13070	upstream
peak_663	chr2	64630962	64632073	NM_014181	LGALSL	-49254	upstream
peak_664	chr2	65663104	65664191	NM_181784	SPRED2	-3449	promoter
peak_665	chr2	67112718	67113832	NR_110169	LOC101060019	-17736	upstream
peak_666	chr2	67876122	67877392
peak_667	chr2	67893292	67895704
peak_668	chr2	68073211	68074079	NR_110271	LOC101927701	-20518	upstream
peak_669	chr2	68122008	68123446
peak_670	chr2	68181046	68182147
peak_671	chr2	70207009	70208155	NM_152792	ASPRV1	-17613	upstream
peak_672	chr2	72109794	72110950
peak_673	chr2	72161290	72162984
peak_674	chr2	72408520	72410797	NM_001277742	CYP26B1	-33530	upstream
peak_675	chr2	72498632	72499907	NM_015189	EXOC6B	553270	intron
peak_676	chr2	72921575	72922661	NM_015189	EXOC6B	130516	intron
peak_677	chr2	84699360	84700110	NM_003849	SUCLG1	-12775	upstream
peak_678	chr2	85333666	85334426	NM_031283	TCF7L1	-26157	upstream
peak_679	chr2	85737900	85739427	NR_038942	PARTICL	26582	downstream
peak_680	chr2	85968794	85970271	NM_032827	ATOH8	-10638	upstream
peak_681	chr2	85998679	86000099	NR_106719	MIR6071	10701	downstream
peak_682	chr2	86299101	86300265	NM_015425	POLR1A	33013	intron
peak_683	chr2	87333023	87333572	NR_026846	LOC285074	-29488	upstream
peak_684	chr2	106005050	106006266	NM_001039492	FHL2	9309	intron
peak_685	chr2	111942022	111943864	NM_001204106	BCL2L11	63532	downstream
peak_686	chr2	113626552	113627733	NM_000576	IL1B	-32197	upstream
peak_687	chr2	121672262	121673297	NM_005270	GLI2	117396	intron
peak_688	chr2	142801565	142802384	NM_018557	LRP1B	86886	intron
peak_689	chr2	144187168	144188147	NM_018460	ARHGAP15	300270	intron
peak_690	chr2	144211347	144212347	NM_018460	ARHGAP15	324449	intron
peak_691	chr2	150056206	150057558	NM_177964	LYPD6B	161226	intron
peak_692	chr2	150222548	150223394	NM_194317	LYPD6	35520	intron
peak_693	chr2	150468095	150469219	NM_015702	MMADHC	-23766	upstream
peak_694	chr2	150473285	150474188	NM_015702	MMADHC	-28956	upstream
peak_695	chr2	150599459	150600523	NR_110240	LOC101929231	155588	exon
peak_696	chr2	150845811	150846742
peak_697	chr2	151022462	151023357
peak_698	chr2	153473815	153474781	NM_017892	PRPF40A	99194	downstream
peak_699	chr2	154022769	154023661
peak_700	chr2	157635642	157636829
peak_701	chr2	161289993	161290878	NR_039946	MIR4785	-25601	upstream
peak_702	chr2	161991112	161992405	NM_133484	TANK	-1061	promoter
peak_703	chr2	164636485	164637311	NM_018086	FIGN	-43973	upstream
peak_704	chr2	165398554	165399747	NM_001303422	GRB14	25313	intron
peak_705	chr2	166602230	166603040	NM_004482	GALNT3	47763	TES
peak_706	chr2	166930464	166931583	NM_001165963	SCN1A	-316	promoter
peak_707	chr2	169948432	169949371	NM_001142271	DHRS9	10816	exon
peak_708	chr2	174715415	174716924
peak_709	chr2	175480323	175481378	NM_003387	WIPF1	17929	intron
peak_710	chr2	176282701	176283821
peak_711	chr2	176464434	176465808
peak_712	chr2	188409119	188409884	NM_001032281	TFPI	9335	intron
peak_713	chr2	189493811	189495546	NR_045562	GULP1	336422	downstream
peak_714	chr2	196396124	196397127
peak_715	chr2	201199821	201200978	NM_001282744	SPATS2L	26149	intron
peak_716	chr2	201201600	201202567	NM_001282744	SPATS2L	27928	intron
peak_717	chr2	201542212	201543575	NR_001557	AOX2P	-16871	upstream
peak_718	chr2	208012351	208013337	NM_001270944	KLF7	-13491	upstream
peak_719	chr2	209113436	209115589	NM_001282387	IDH1	3438	intron
peak_720	chr2	210340888	210342206	NM_001039538	MAP2	52118	intron
peak_721	chr2	211411111	211412193	NM_001875	CPS1	-9130	upstream
peak_722	chr2	213092254	213093114	NM_001042599	ERBB4	310238	intron
peak_723	chr2	216083082	216083874
peak_724	chr2	218190739	218191636	NR_026597	DIRC3	429680	intron
peak_725	chr2	221141129	221143060
peak_726	chr2	225225233	225226260	NM_001122779	FAM124B	40451	downstream
peak_727	chr2	225230721	225231743	NM_001122779	FAM124B	34968	downstream
peak_728	chr2	225712962	225713812	NM_001290263	DOCK10	97970	intron
peak_729	chr2	225799074	225800592	NM_001290263	DOCK10	11190	intron
peak_730	chr2	226139246	226140815
peak_731	chr2	226198962	226199988
peak_732	chr2	227075883	227076661	NR_046102	LOC646736	68374	downstream
peak_733	chr2	228092608	228093597	NM_000091	COL4A3	63328	intron
peak_734	chr2	236239450	236240512
peak_735	chr3	1443295	1444127	NM_001289080	CNTN6	308954	exon
peak_736	chr3	4577743	4578550	NM_001099952	ITPR1	42712	intron
peak_737	chr3	4783179	4783929	NR_004428	EGOT	9345	downstream
peak_738	chr3	8547124	8548035	NM_001278235	LMCD1	3632	intron
peak_739	chr3	8644577	8645560	NR_024065	LINC00312	31110	downstream
peak_740	chr3	9182139	9184564	NR_121663	LOC101927416	-49613	upstream
peak_741	chr3	12391527	12393367	NM_015869	PPARG	0	promoter
peak_742	chr3	15672289	15673142	NM_001281725	BTD	28814	intron
peak_743	chr3	20095773	20096631	NM_003884	KAT2B	14250	intron
peak_744	chr3	24404329	24405306	NM_000461	THRB	131007	intron
peak_745	chr3	24669649	24670668
peak_746	chr3	24745719	24747069
peak_747	chr3	27541296	27541994	NM_001258379	SLC4A7	-15386	upstream
peak_748	chr3	27656840	27657708
peak_749	chr3	29332452	29333373	NM_001177712	RBMS3	9650	intron
peak_750	chr3	30559286	30560534
peak_751	chr3	32463274	32464354	NM_138410	CMTM7	30112	intron
peak_752	chr3	33523324	33524213	NM_001128161	UBP1	-41428	upstream
peak_753	chr3	40918832	40920050
peak_754	chr3	41973621	41975376	NM_017886	ULK4	28284	intron
peak_755	chr3	45095793	45096900	NM_001308394	CLEC3B	24172	downstream
peak_756	chr3	46164909	46167276
peak_757	chr3	50200692	50202201	NM_004186	SEMA3F	7845	intron
peak_758	chr3	50214617	50215331	NR_030291	MIR566	3859	TES
peak_759	chr3	54354171	54355226	NM_018398	CACNA2D3	197479	exon
peak_760	chr3	54387334	54388700	NM_018398	CACNA2D3	230642	intron
peak_761	chr3	54389991	54391184	NM_018398	CACNA2D3	233299	intron
peak_762	chr3	55398114	55399323
peak_763	chr3	55558045	55559336	NM_003392	WNT5A	-36376	upstream
peak_764	chr3	56846788	56848118	NM_019555	ARHGEF3	-10794	upstream
peak_765	chr3	58025638	58026345	NM_001164317	FLNB	31512	intron
peak_766	chr3	58149674	58151692	NM_001256560	DNASE1L3	45038	downstream
peak_767	chr3	61613221	61614102	NM_002841	PTPRG	65979	intron
peak_768	chr3	69607805	69608788
peak_769	chr3	70898767	70899756
peak_770	chr3	72172659	72173802	NR_104116	LINC00877	-23054	upstream
peak_771	chr3	72709885	72710968
peak_772	chr3	77886522	77887363
peak_773	chr3	79892020	79892953
peak_774	chr3	79921415	79922272
peak_775	chr3	89609510	89610563
peak_776	chr3	98964624	98965790
peak_777	chr3	104481318	104482497
peak_778	chr3	105448207	105449141	NM_170662	CBLB	138746	intron
peak_779	chr3	105743793	105744774
peak_780	chr3	105902221	105903663
peak_781	chr3	107515415	107516183	NR_015414	LINC00635	80732	downstream
peak_782	chr3	107705681	107706702
peak_783	chr3	112529712	112531009	NM_001008784	CD200R1L	33788	TES
peak_784	chr3	122707000	122708040	NM_001256346	SEMA5B	4080	intron
peak_785	chr3	123985046	123986068	NM_003947	KALRN	171489	intron
peak_786	chr3	124114372	124115954	NR_106731	MIR6083	21194	downstream
peak_787	chr3	124270863	124271721	NM_007064	KALRN	-31785	upstream
peak_788	chr3	124277468	124278722	NM_007064	KALRN	-24784	upstream
peak_789	chr3	124490717	124491778	NR_036088	MIR544B	39432	downstream
peak_790	chr3	124721956	124723012	NM_020733	HEG1	51790	intron
peak_791	chr3	125028198	125029057	NM_021964	ZNF148	65141	intron
peak_792	chr3	125040829	125041664	NM_021964	ZNF148	52534	intron
peak_793	chr3	134070467	134072425	NR_106885	MIR6827	14279	downstream
peak_794	chr3	136713333	136715104	NM_144717	IL20RB	36627	exon
peak_795	chr3	139252346	139254404	NM_001130992	RBP1	4267	intron
peak_796	chr3	141084778	141086766	NM_001080412	ZBTB38	41724	intron
peak_797	chr3	145881160	145882127	NM_000935	PLOD2	-1879	promoter
peak_798	chr3	146030872	146031997
peak_799	chr3	149119081	149120153	NM_014220	TM4SF1	-23514	upstream
peak_800	chr3	149335642	149337501	NM_001168280	WWTR1	38311	intron
peak_801	chr3	154744403	154745571
peak_802	chr3	159547146	159548063	NM_001197109	SCHIP1	-9587	upstream
peak_803	chr3	160587293	160588175	NM_139245	PPM1L	113298	intron
peak_804	chr3	161133028	161134291	NR_102265	LOC101243545	-9924	upstream
peak_805	chr3	167531839	167533092	NM_005025	SERPINI1	78329	intron
peak_806	chr3	170206064	170207176	NM_020949	SLC7A14	96687	intron
peak_807	chr3	171522239	171523641	NM_001130081	PLD1	4643	intron
peak_808	chr3	172277632	172278608	NM_001190942	TNFSF10	-36336	upstream
peak_809	chr3	172364171	172366269	NM_001146276	NCEH1	62739	exon
peak_810	chr3	174157239	174159350
peak_811	chr3	177332558	177333423	NR_047568	LINC00578	172850	intron
peak_812	chr3	177336522	177337714	NR_047568	LINC00578	176814	intron
peak_813	chr3	177541497	177543342	NR_110826	KCCAT211	6845	intron
peak_814	chr3	177663656	177665388	NR_110826	KCCAT211	129004	downstream
peak_815	chr3	185266733	185267979	NM_139248	LIPH	2390	intron
peak_816	chr3	185702320	185703480	NR_033752	LOC344887	24563	TES
peak_817	chr3	186818879	186820131	NM_052969	RPL39L	37132	downstream
peak_818	chr3	187631385	187632699
peak_819	chr3	189026007	189027333	NM_198485	TPRG1	136245	intron
peak_820	chr3	189039762	189040922	NM_198485	TPRG1	150000	TES
peak_821	chr3	189175907	189177127
peak_822	chr3	189226192	189227560
peak_823	chr3	189428121	189429481	NM_001114979	TP63	78906	intron
peak_824	chr3	191191312	191192286	NM_001083308	PYDC2	12361	downstream
peak_825	chr3	191924875	191925954	NR_046596	FGF12-AS1	-30465	upstream
peak_826	chr3	192569356	192570227	NM_178496	MB21D2	65723	intron
peak_827	chr3	193699934	193700900	NR_027764	DPPA2P3	11127	downstream
peak_828	chr3	194823061	194823911	NR_104188	XXYLT1-AS1	7745	downstream
peak_829	chr3	194924914	194926426	NM_001308069	XXYLT1	42223	intron
peak_830	chr3	195895406	195896524	NR_034088	LINC00885	25900	downstream
peak_831	chr4	5372957	5374206	NM_001306082	STK32B	319714	intron
peak_832	chr4	13989744	13991560
peak_833	chr4	14113118	14114054	NR_033931	LINC01085	0	promoter
peak_834	chr4	14702847	14704155	NR_126435	LINC00504	185638	intron
peak_835	chr4	16142068	16143024	NM_153365	TAPT1	85137	downstream
peak_836	chr4	24139023	24140474
peak_837	chr4	31284704	31285924
peak_838	chr4	40333006	40334024	NM_017581	CHRNA9	-3322	promoter
peak_839	chr4	40397615	40398453	NM_017581	CHRNA9	60270	downstream
peak_840	chr4	40920009	40920939	NM_001166050	APBB2	295696	intron
peak_841	chr4	41144140	41146162	NM_001166050	APBB2	70473	exon
peak_842	chr4	41509135	41510208	NM_001112717	LIMCH1	146334	intron
peak_843	chr4	41642705	41643632	NM_001112719	LIMCH1	27917	intron
peak_844	chr4	43436613	43437853
peak_845	chr4	45695286	45696248
peak_846	chr4	54568561	54569644	NR_125918	LOC100506444	6494	intron
peak_847	chr4	62240049	62241082
peak_848	chr4	62725608	62727476	NM_015236	ADGRL3	362770	intron
peak_849	chr4	62788241	62789393	NM_015236	ADGRL3	425403	intron
peak_850	chr4	65912010	65913158	NR_033976	LOC401134	-41793	upstream
peak_851	chr4	73219961	73220828	NM_014243	ADAMTS3	213688	intron
peak_852	chr4	73309477	73310601	NM_014243	ADAMTS3	123915	intron
peak_853	chr4	83412213	83413410	NM_001292017	ENOPH1	60581	downstream
peak_854	chr4	83436834	83437565	NM_001080506	TMEM150C	45561	intron
peak_855	chr4	84503357	84504191	NM_032717	AGPAT9	45888	intron
peak_856	chr4	86728446	86729366	NM_001287805	ARHGAP24	-19680	upstream
peak_857	chr4	87139802	87140774	NR_110879	LOC101929064	98844	TES
peak_858	chr4	93020872	93021675
peak_859	chr4	93022586	93023557
peak_860	chr4	94103579	94104492	NM_001286838	GRID2	878030	intron
peak_861	chr4	95331533	95332343	NM_001256429	PDLIM5	-40665	upstream
peak_862	chr4	106983377	106984294	NR_125928	LOC101929577	-39743	upstream
peak_863	chr4	109993527	109994340	NM_001256074	COL25A1	229183	intron
peak_864	chr4	110127513	110128844	NM_001256074	COL25A1	94679	intron
peak_865	chr4	112610193	112610970
peak_866	chr4	112694873	112695644
peak_867	chr4	119744266	119745427	NM_014822	SEC24D	11899	intron
peak_868	chr4	125042290	125043524
peak_869	chr4	126289280	126290359	NM_001291285	FAT4	51714	intron
peak_870	chr4	128338867	128339827
peak_871	chr4	142312700	142313624
peak_872	chr4	143618257	143619066	NM_001101669	INPP4B	148538	intron
peak_873	chr4	147256935	147257674	NM_001029998	SLC10A7	185449	intron
peak_874	chr4	148038185	148039194
peak_875	chr4	148368727	148369528	NM_001166055	EDNRA	-32541	upstream
peak_876	chr4	148499042	148499939	NM_018241	TMEM184C	-38600	upstream
peak_877	chr4	152728181	152729061	NM_004564	GATB	-46007	upstream
peak_878	chr4	157442349	157443296
peak_879	chr4	157505039	157505911
peak_880	chr4	166891666	166893747	NM_001204760	TLL1	97257	intron
peak_881	chr4	170272774	170273774	NM_001199397	NEK1	260004	downstream
peak_882	chr4	174157953	174158831	NM_017423	GALNT7	68050	intron
peak_883	chr4	175474701	175475641	NM_000860	HPGD	-30653	upstream
peak_884	chr4	177543152	177544279
peak_885	chr4	182883251	182884223
peak_886	chr5	14574807	14576937	NM_019018	FAM105A	-4954	promoter
peak_887	chr5	15006306	15011464
peak_888	chr5	16787175	16789837	NM_012334	MYO10	146548	intron
peak_889	chr5	17312213	17314242	NM_006317	BASP1	94544	downstream
peak_890	chr5	17324636	17328682	NM_006317	BASP1	106967	downstream
peak_891	chr5	17339730	17342117	NR_033975	LOC401177	45302	downstream
peak_892	chr5	26386708	26392580
peak_893	chr5	28373937	28377285
peak_894	chr5	29113560	29117290	NR_130777	LOC101929660	-26320	upstream
peak_895	chr5	32626558	32630991	NM_006713	SUB1	40954	downstream
peak_896	chr5	32777111	32782087	NM_000908	NPR3	65674	exon
peak_897	chr5	32785268	32789365	NM_000908	NPR3	73831	exon
peak_898	chr5	32886298	32890540
peak_899	chr5	35917960	35920900	NM_001042625	CAPSL	17837	intron
peak_900	chr5	36455856	36461660
peak_901	chr5	40088163	40090793	NR_104633	LINC00603	35771	downstream
peak_902	chr5	43409376	43414075	NM_148672	CCL28	0	promoter
peak_903	chr5	43421465	43423471	NM_148672	CCL28	-8973	upstream
peak_904	chr5	52728482	52729817	NM_006350	FST	-46447	upstream
peak_905	chr5	57315095	57316245
peak_906	chr5	57486836	57487857
peak_907	chr5	58217817	58222737	NM_001197223	PDE4D	73022	downstream
peak_908	chr5	58878831	58880226	NM_006203	PDE4D	2098	intron
peak_909	chr5	64624206	64625760	NM_197941	ADAMTS6	151944	exon
peak_910	chr5	66177006	66178128	NM_015183	MAST4	52403	intron
peak_911	chr5	67850252	67851437
peak_912	chr5	71560749	71562485	NM_001286748	MRPS27	53599	intron
peak_913	chr5	81682311	81683721
peak_914	chr5	81844797	81845719
peak_915	chr5	90235722	90237794	NM_032119	ADGRV1	381106	intron
peak_916	chr5	91976710	91977726
peak_917	chr5	92172307	92173516
peak_918	chr5	92435287	92437371
peak_919	chr5	92867548	92868753	NR_109825	NR2F1-AS1	38296	intron
peak_920	chr5	93576145	93577416	NM_001145678	KIAA0825	376893	intron
peak_921	chr5	93805255	93806331	NM_173665	KIAA0825	147978	downstream
peak_922	chr5	110245185	110246276
peak_923	chr5	110990566	110991640	NR_040093	STARD4-AS1	142643	intron
peak_924	chr5	111077897	111079282	NM_001142483	NREP	12666	intron
peak_925	chr5	111674076	111675252	NM_022140	EPB41L4A	79758	intron
peak_926	chr5	112665981	112667409	NM_002387	MCC	-35370	upstream
peak_927	chr5	123392385	123393432	NR_125774	LINC01170	380781	TES
peak_928	chr5	123396381	123398071	NR_125774	LINC01170	376142	intron
peak_929	chr5	124241843	124243208
peak_930	chr5	124379099	124380357	NR_109882	LOC101927421	6576	intron
peak_931	chr5	124511180	124512756	NR_109882	LOC101927421	138657	intron
peak_932	chr5	124994743	124995903
peak_933	chr5	125337690	125339706
peak_934	chr5	131698536	131700611	NR_037500	MIR3936	680	TES
peak_935	chr5	134469598	134472371	NM_001277348	C5orf66	100629	intron
peak_936	chr5	135958088	135959034
peak_937	chr5	137150728	137151905	NR_002713	NPY6R	13847	TES
peak_938	chr5	141212256	141213208	NM_001278615	PCDH1	32559	downstream
peak_939	chr5	142253722	142255108	NR_046680	ARHGAP26-AS1	-5248	upstream
peak_940	chr5	142874502	142876201
peak_941	chr5	142886121	142887361
peak_942	chr5	149896835	149897866	NM_001543	NDST1	9162	intron
peak_943	chr5	149992378	149996193	NM_001166209	SYNPO	-1013	promoter
peak_944	chr5	162936053	162937252	NM_013283	MAT2B	3520	intron
peak_945	chr5	163615537	163616444
peak_946	chr5	163617946	163618983
peak_947	chr5	163779721	163780783
peak_948	chr5	168566160	168567928	NM_001271946	SLIT3	160205	intron
peak_949	chr5	168568943	168570341	NM_001271946	SLIT3	157792	intron
peak_950	chr5	168587141	168589123	NM_001271946	SLIT3	139010	intron
peak_951	chr5	168776910	168779155	NM_001271946	SLIT3	-48778	upstream
peak_952	chr5	169948627	169950755	NM_001034837	KCNIP1	17588	intron
peak_953	chr5	171864199	171865221	NM_001017995	SH3PXD2B	16306	intron
peak_954	chr5	172330647	172332615	NR_026683	LOC100268168	53163	downstream
peak_955	chr5	174920108	174921852	NM_022754	SFXN1	14595	intron
peak_956	chr5	175205222	175206874	NM_006650	CPLX2	-16736	upstream
peak_957	chr6	1940125	1941552	NM_001253846	GMDS	234673	intron
peak_958	chr6	3500265	3501447	NM_001286456	SLC22A23	-43473	upstream
peak_959	chr6	7991829	7993406	NR_027712	PIP5K1P1	5495	TES
peak_960	chr6	9246385	9247520
peak_961	chr6	10032921	10034444
peak_962	chr6	10194817	10196497
peak_963	chr6	11434693	11435915
peak_964	chr6	12286399	12289163	NM_001168319	EDN1	-1366	promoter
peak_965	chr6	14286218	14287442	NR_108096	LINC01108	-534	promoter
peak_966	chr6	15399791	15401135	NM_001267040	JARID2	150706	intron
peak_967	chr6	16947219	16948408
peak_968	chr6	21220212	21221330	NM_017774	CDKAL1	685525	intron
peak_969	chr6	22470996	22471934
peak_970	chr6	25253274	25254419	NR_110862	LOC101928663	7216	intron
peak_971	chr6	25312267	25313355	NM_001173977	LRRC16A	32612	intron
peak_972	chr6	37212135	37213199	NM_145316	TMEM217	12214	intron
peak_973	chr6	42114637	42115454	NM_001164446	C6orf132	-3923	promoter
peak_974	chr6	45413136	45414209	NM_001278478	RUNX2	22823	intron
peak_975	chr6	46861002	46862332	NR_110658	LOC101926962	-8876	upstream
peak_976	chr6	46893048	46894285	NM_001098518	ADGRF5	-3335	promoter
peak_977	chr6	47451401	47452416	NM_012120	CD2AP	5877	intron
peak_978	chr6	48929110	48930255
peak_979	chr6	49881356	49883342	NM_001166478	DEFB133	33815	downstream
peak_980	chr6	52386740	52387749	NM_012288	TRAM2	54113	intron
peak_981	chr6	52415911	52417411	NM_012288	TRAM2	24451	intron
peak_982	chr6	52782947	52783728	NM_000847	GSTA3	-8452	upstream
peak_983	chr6	55747052	55748527	NM_021073	BMP5	-6678	upstream
peak_984	chr6	64196821	64197824
peak_985	chr6	64246824	64248144	NM_003463	PTP4A1	-33773	upstream
peak_986	chr6	64710343	64711508	NM_001142800	EYS	1705610	intron
peak_987	chr6	75700988	75702239
peak_988	chr6	75892479	75893526	NM_004370	COL12A1	22097	exon
peak_989	chr6	75913133	75914397	NM_004370	COL12A1	1226	intron
peak_990	chr6	76168165	76169259	NR_039670	MIR4463	30043	downstream
peak_991	chr6	80852583	80854022	NM_000056	BCKDHB	36240	intron
peak_992	chr6	83586626	83587984	NM_001304437	UBE3D	187576	downstream
peak_993	chr6	85592519	85593605
peak_994	chr6	85823320	85824399
peak_995	chr6	86168231	86169879	NM_001204813	NT5E	8930	intron
peak_996	chr6	86208423	86209255	NM_001204813	NT5E	49122	TES
peak_997	chr6	108273363	108274467	NM_007214	SEC63	5015	intron
peak_998	chr6	109010108	109011333	NM_001455	FOXO3	128040	TES
peak_999	chr6	112271489	112273962
peak_1000	chr6	113810936	113812099
peak_1001	chr6	122013059	122013832
peak_1002	chr6	128784966	128785635	NM_001291982	PTPRK	56184	intron
peak_1003	chr6	133916090	133917013	NR_109982	TARID	293131	intron
peak_1004	chr6	135889312	135890085	NR_026805	LINC00271	70374	intron
peak_1005	chr6	137017637	137018828	NR_125858	LOC101928461	67386	downstream
peak_1006	chr6	140383021	140384343	NR_121622	LOC100507477	85566	intron
peak_1007	chr6	144094500	144096157	NM_001100164	PHACTR2	95399	exon
peak_1008	chr6	144479167	144479908	NM_003764	STX11	7514	intron
peak_1009	chr6	147225927	147227151	NR_034115	STXBP5-AS1	298599	intron
peak_1010	chr6	147295155	147296152	NR_034115	STXBP5-AS1	229598	intron
peak_1011	chr6	149121290	149122318	NM_005715	UST	53020	intron
peak_1012	chr6	149139105	149140971	NM_005715	UST	70835	intron
peak_1013	chr6	149774780	149776333	NM_207360	ZC3H12D	29815	intron
peak_1014	chr6	150729784	150731261	NM_001164694	IYD	39757	TES
peak_1015	chr6	150913267	150914106	NM_001029884	PLEKHG1	-6893	upstream
peak_1016	chr6	151197179	151198266	NM_001242768	MTHFD1L	9711	exon
peak_1017	chr6	158410473	158411521	NM_003898	SYNJ2	7586	intron
peak_1018	chr6	158428983	158429874	NR_046796	SYNJ2-IT1	6845	downstream
peak_1019	chr6	158721274	158722204	NM_001007466	TULP4	-11488	upstream
peak_1020	chr6	160696356	160697221	NM_003058	SLC22A2	-16394	upstream
peak_1021	chr6	165986834	165987802	NM_001130690	PDE10A	87786	intron
peak_1022	chr7	5457142	5459307	NM_001080495	TNRC18	3870	intron
peak_1023	chr7	8856994	8858635
peak_1024	chr7	12981442	12983051
peak_1025	chr7	13563234	13564256
peak_1026	chr7	18591845	18593801	NM_001204147	HDAC9	42946	intron
peak_1027	chr7	19016178	19018377	NM_178425	HDAC9	480294	intron
peak_1028	chr7	20446885	20448758	NM_002214	ITGB8	76161	intron
peak_1029	chr7	23799451	23800414	NM_001260504	STK31	49507	intron
peak_1030	chr7	24267956	24269488
peak_1031	chr7	24270374	24271872
peak_1032	chr7	25844526	25845991	NR_046486	RNU6-16P	34639	downstream
peak_1033	chr7	25884953	25887955	NR_046486	RNU6-16P	-4324	promoter
peak_1034	chr7	26692975	26694250	NM_001302625	C7orf71	14272	downstream
peak_1035	chr7	27299657	27300537	NR_120507	EVX1-AS	-12810	upstream
peak_1036	chr7	28195159	28196195	NR_034097	JAZF1-AS1	-23881	upstream
peak_1037	chr7	32132641	32133998	NM_001191059	PDE1C	-21594	upstream
peak_1038	chr7	33534677	33535557	NM_001033604	BBS9	365526	intron
peak_1039	chr7	33880039	33882338
peak_1040	chr7	35064669	35065795	NM_015283	DPY19L1	11858	intron
peak_1041	chr7	36342570	36344437	NM_001199707	KIAA0895	62345	downstream
peak_1042	chr7	37588443	37589728
peak_1043	chr7	37771738	37773145	NM_181791	GPR141	-6851	upstream
peak_1044	chr7	41045594	41047284	NR_110831	LINC01450	-26058	upstream
peak_1045	chr7	42030210	42031204	NM_000168	GLI3	245414	intron
peak_1046	chr7	46972006	46973758
peak_1047	chr7	47400961	47402046	NM_022748	TNS3	219696	intron
peak_1048	chr7	47444763	47447181	NM_022748	TNS3	174561	intron
peak_1049	chr7	47630930	47632084	NM_022748	TNS3	-9189	upstream
peak_1050	chr7	69236789	69239137	NM_001127232	AUTS2	172885	intron
peak_1051	chr7	73413832	73414612	NM_000501	ELN	-27507	upstream
peak_1052	chr7	80455336	80457678	NM_006379	SEMA3C	90989	exon
peak_1053	chr7	83651588	83652954	NM_006080	SEMA3A	171263	intron
peak_1054	chr7	84654306	84655321	NM_152754	SEMA3D	95926	intron
peak_1055	chr7	85359087	85359923
peak_1056	chr7	92545675	92546937	NR_110086	LOC101927497	79879	TES
peak_1057	chr7	93366077	93367783	NR_039796	MIR4652	19838	downstream
peak_1058	chr7	93539358	93540454	NM_021955	GNGT1	3539	TES
peak_1059	chr7	93543525	93544672	NM_004126	GNG11	-6344	upstream
peak_1060	chr7	99424283	99425709	NM_001278921	CYP3A43	0	promoter
peak_1061	chr7	99862087	99863082	NR_028038	GATS	6773	intron
peak_1062	chr7	101045071	101045926	NM_001278563	COL26A1	38971	intron
peak_1063	chr7	105710179	105711272	NM_182715	SYPL1	41519	downstream
peak_1064	chr7	105712063	105713500	NM_182715	SYPL1	39291	downstream
peak_1065	chr7	107591869	107593781	NM_002291	LAMB1	50023	exon
peak_1066	chr7	114574465	114575406	NM_001166346	MDFIC	12257	downstream
peak_1067	chr7	114619238	114620057	NM_001166345	MDFIC	57030	exon
peak_1068	chr7	115131537	115132633
peak_1069	chr7	115993451	115995554
peak_1070	chr7	116442146	116443395	NM_000245	MET	129688	TES
peak_1071	chr7	116450102	116451061	NM_000245	MET	137644	downstream
peak_1072	chr7	117221915	117223042	NM_000492	CFTR	101899	intron
peak_1073	chr7	117227937	117229096	NM_000492	CFTR	107921	intron
peak_1074	chr7	124206270	124207388
peak_1075	chr7	124341684	124342675	NM_005302	GPR37	63404	downstream
peak_1076	chr7	129914884	129917186	NM_001869	CPA2	8182	exon
peak_1077	chr7	129932256	129933338	NM_001163446	CPA4	0	promoter
peak_1078	chr7	134119513	134120563	NM_001628	AKR1B1	23325	downstream
peak_1079	chr7	137919248	137920687
peak_1080	chr7	140095810	140096824	NM_001287498	SLC37A3	1526	intron
peak_1081	chr7	144473312	144475598	NM_001042482	TPK1	57548	intron
peak_1082	chr7	151122486	151124342	NR_037468	MIR3907	6383	downstream
peak_1083	chr7	155653270	155654449	NM_000193	SHH	-48304	upstream
peak_1084	chr8	8127600	8128491	NR_024361	FAM86B3P	41509	downstream
peak_1085	chr8	8500085	8501316
peak_1086	chr8	10510198	10511126	NM_178857	RP1L1	1491	intron
peak_1087	chr8	13050920	13052493	NM_182643	DLC1	319936	intron
peak_1088	chr8	13104021	13105153	NM_182643	DLC1	267276	intron
peak_1089	chr8	17663195	17663986	NM_001001924	MTUS1	-4770	promoter
peak_1090	chr8	19148769	19149870	NM_001174160	SH2D4A	-21211	upstream
peak_1091	chr8	19465717	19466704	NM_001130518	CSGALNACT1	-5662	upstream
peak_1092	chr8	22844237	22845249	NM_001160036	RHOBTB2	0	promoter
peak_1093	chr8	22846548	22847729	NM_001160036	RHOBTB2	1619	intron
peak_1094	chr8	27805473	27806600	NM_173833	SCARA5	43769	intron
peak_1095	chr8	29630722	29631431	NR_125816	LOC101929450	24898	downstream
peak_1096	chr8	29877037	29878315	NM_001284239	SARAF	62409	downstream
peak_1097	chr8	36737031	36738564	NM_001031836	KCNU1	95190	intron
peak_1098	chr8	36930325	36931713	NR_031672	MIR1268A	-47758	upstream
peak_1099	chr8	49788320	49789189	NM_003068	SNAI2	44810	downstream
peak_1100	chr8	49846008	49847517	NM_003068	SNAI2	-12010	upstream
peak_1101	chr8	51051952	51052758	NM_001287814	SNTG1	227614	intron
peak_1102	chr8	53666219	53667500	NM_001083617	RB1CC1	-39194	upstream
peak_1103	chr8	55437400	55438319
peak_1104	chr8	58773440	58775062
peak_1105	chr8	58969929	58970774	NM_147189	FAM110B	62817	intron
peak_1106	chr8	58999043	59000256	NM_147189	FAM110B	91931	intron
peak_1107	chr8	61531965	61533114	NM_001242644	RAB2A	102497	intron
peak_1108	chr8	66938459	66939427	NM_033105	DNAJC5B	4669	intron
peak_1109	chr8	69741221	69743372	NM_052958	C8orf34	498265	downstream
peak_1110	chr8	69765039	69767088	NM_052958	C8orf34	522083	downstream
peak_1111	chr8	69805134	69806205	NR_039986	LINC01592	210220	downstream
peak_1112	chr8	69832840	69833829	NR_039986	LINC01592	182596	intron
peak_1113	chr8	69937638	69939002	NR_039986	LINC01592	77423	intron
peak_1114	chr8	70555718	70556775	NM_001128205	SULF1	150691	intron
peak_1115	chr8	70565592	70566709	NM_001128205	SULF1	160565	intron
peak_1116	chr8	75651097	75652079	NR_031744	MIR2052	33170	downstream
peak_1117	chr8	75729671	75730696	NM_015886	PI15	-6076	upstream
peak_1118	chr8	76029976	76031347
peak_1119	chr8	77489842	77490969	NR_024360	ZFHX4-AS1	104541	downstream
peak_1120	chr8	77964581	77966569
peak_1121	chr8	78156451	78157570
peak_1122	chr8	78477698	78479213
peak_1123	chr8	80211856	80213026
peak_1124	chr8	81278541	81280111
peak_1125	chr8	81664899	81666500	NM_001033723	ZNF704	120516	intron
peak_1126	chr8	81679866	81680726	NM_001033723	ZNF704	106290	intron
peak_1127	chr8	89727470	89728579
peak_1128	chr8	90112377	90113753
peak_1129	chr8	90157434	90158359
peak_1130	chr8	91871018	91872071	NM_022351	NECAB1	67098	intron
peak_1131	chr8	93966185	93967107	NM_001191036	TRIQK	10710	exon
peak_1132	chr8	94080256	94081151	NR_107051	MIR8084	38278	downstream
peak_1133	chr8	97622706	97624457	NM_016134	CPQ	-32998	upstream
peak_1134	chr8	97632444	97633456	NM_016134	CPQ	-23999	upstream
peak_1135	chr8	97951317	97952537	NM_016134	CPQ	293863	intron
peak_1136	chr8	97999775	98000988	NM_016134	CPQ	342321	intron
peak_1137	chr8	98768552	98769503	NM_018407	LAPTM4B	-18306	upstream
peak_1138	chr8	98775286	98776456	NM_018407	LAPTM4B	-11353	upstream
peak_1139	chr8	102303053	102304781
peak_1140	chr8	102844392	102845433	NM_032041	NCALD	-40954	upstream
peak_1141	chr8	108235301	108236160	NM_001146	ANGPT1	274094	downstream
peak_1142	chr8	110587618	110588790	NM_001278938	EBAG9	34764	downstream
peak_1143	chr8	118052892	118053930	NM_001172813	SLC30A8	89703	intron
peak_1144	chr8	118949289	118950243	NM_000127	EXT1	173815	intron
peak_1145	chr8	120099341	120100392	NM_006438	COLEC10	19918	intron
peak_1146	chr8	120132682	120133563	NM_006438	COLEC10	53259	downstream
peak_1147	chr8	120164891	120165977	NM_006438	COLEC10	85468	downstream
peak_1148	chr8	120547223	120548147	NR_045555	ENPP2	57101	downstream
peak_1149	chr8	121023093	121024340	NM_001283012	DEPTOR	137199	intron
peak_1150	chr8	121653236	121654616	NM_021021	SNTB1	169693	intron
peak_1151	chr8	122709096	122710297
peak_1152	chr8	122766692	122767571
peak_1153	chr8	124576015	124577019	NM_001242463	FBXO32	-22523	upstream
peak_1154	chr8	134368215	134369621
peak_1155	chr8	142299990	142301059	NM_001286646	SLC45A4	-35263	upstream
peak_1156	chr8	144300429	144301654	NM_001301772	GPIHBP1	5362	TES
peak_1157	chr9	13410286	13411220	NR_033863	FLJ41200	20108	intron
peak_1158	chr9	14030131	14030951
peak_1159	chr9	16342988	16344414
peak_1160	chr9	16704778	16705871	NM_017637	BNC2	164915	intron
peak_1161	chr9	18393114	18394480
peak_1162	chr9	18404937	18405917
peak_1163	chr9	18437135	18438505	NM_052866	ADAMTSL1	-35574	upstream
peak_1164	chr9	18658461	18659656	NM_052866	ADAMTSL1	184383	intron
peak_1165	chr9	18665832	18667974	NM_052866	ADAMTSL1	191754	intron
peak_1166	chr9	21548731	21550125	NR_027054	MIR31HG	9572	intron
peak_1167	chr9	27539463	27540869	NM_024761	MOB3B	-9614	upstream
peak_1168	chr9	33442564	33444369	NM_004925	AQP3	3262	exon
peak_1169	chr9	34161970	34163975	NM_001171201	UBAP1	-15028	upstream
peak_1170	chr9	34773198	34774751	NM_001141917	FAM205A	-43664	upstream
peak_1171	chr9	72667152	72669779	NM_153267	MAMDC2	8656	intron
peak_1172	chr9	72706278	72707689	NM_153267	MAMDC2	47782	intron
peak_1173	chr9	77439345	77440186	NM_001177311	TRPM6	62077	intron
peak_1174	chr9	87756793	87758259
peak_1175	chr9	87815635	87816774
peak_1176	chr9	87838914	87840537
peak_1177	chr9	89346129	89348144
peak_1178	chr9	89899769	89900943
peak_1179	chr9	89984658	89985722
peak_1180	chr9	90116477	90117927	NM_001288729	DAPK1	3028	intron
peak_1181	chr9	90133368	90134481	NM_001288729	DAPK1	19919	intron
peak_1182	chr9	90254876	90256063	NM_001288729	DAPK1	141427	exon
peak_1183	chr9	90574483	90575694	NM_001039803	CDK20	14001	downstream
peak_1184	chr9	93959240	93960599	NM_001698	AUH	163607	downstream
peak_1185	chr9	97768297	97769121	NM_001193329	C9orf3	246367	intron
peak_1186	chr9	100325502	100327197	NM_003275	TMOD1	61582	exon
peak_1187	chr9	101567542	101568753	NM_024642	GALNT12	-1228	promoter
peak_1188	chr9	104829474	104830671
peak_1189	chr9	110494469	110496460
peak_1190	chr9	110501525	110503382
peak_1191	chr9	110512742	110514468
peak_1192	chr9	110815580	110816705
peak_1193	chr9	111798007	111799036	NR_029506	MIR32	9542	downstream
peak_1194	chr9	112491058	112493346	NM_053016	PALM2	-49231	upstream
peak_1195	chr9	113317116	113318879	NM_153366	SVEP1	23281	intron
peak_1196	chr9	113337239	113338910	NM_153366	SVEP1	3250	intron
peak_1197	chr9	117541238	117542404	NM_001204344	TNFSF15	12406	TES
peak_1198	chr9	117548078	117549015	NM_001204344	TNFSF15	5795	exon
peak_1199	chr9	117614117	117615105	NM_005118	TNFSF15	-45710	upstream
peak_1200	chr9	117646743	117647633	NM_001252290	TNFSF8	45242	downstream
peak_1201	chr9	118492465	118493713	NR_109805	LOC101928775	12805	downstream
peak_1202	chr9	118904239	118905212	NM_002581	PAPPA	-10859	upstream
peak_1203	chr9	118918650	118919800	NM_002581	PAPPA	2580	intron
peak_1204	chr9	118970789	118972236	NM_002581	PAPPA	54719	intron
peak_1205	chr9	118981676	118982773	NM_002581	PAPPA	65606	exon
peak_1206	chr9	123485543	123486566	NM_001080497	MEGF9	-8779	upstream
peak_1207	chr9	123704131	123705303	NM_001190945	TRAF1	-12681	upstream
peak_1208	chr9	125128155	125129186	NM_001271166	PTGS1	-3623	promoter
peak_1209	chr9	125811590	125812514	NM_005294	GPR21	15669	downstream
peak_1210	chr9	125830880	125831893	NM_005294	GPR21	34959	downstream
peak_1211	chr9	128091108	128092071	NM_001282681	GAPVD1	29940	intron
peak_1212	chr9	130335309	130337453	NM_001035534	FAM129B	3833	intron
peak_1213	chr9	130485488	130487668	NM_144965	TTC16	7131	exon
peak_1214	chr9	131369329	131370921	NM_052844	WDR34	48208	downstream
peak_1215	chr9	131814599	131815417	NM_032809	FAM73B	15347	intron
peak_1216	chr9	132248889	132249671	NR_038955	LINC00963	-1268	promoter
peak_1217	chr9	132513899	132514759	NM_004878	PTGES	585	intron
peak_1218	chr9	138186506	138187328	NM_173520	C9orf62	-47767	upstream
peak_1219	chr9	139000991	139002197	NM_001256526	C9orf69	8080	TES
peak_1220	chr10	3824986	3826624	NM_001160124	KLF6	849	intron
peak_1221	chr10	3977191	3978834
peak_1222	chr10	5992081	5993910	NM_001256765	IL15RA	25664	TES
peak_1223	chr10	6954017	6955015
peak_1224	chr10	7359667	7361475	NM_001018039	SFMBT2	89828	intron
peak_1225	chr10	12370569	12372358	NM_020397	CAMK1D	-19184	upstream
peak_1226	chr10	12647421	12648305	NR_039700	MIR4480	26670	downstream
peak_1227	chr10	12916806	12917793	NM_031455	CCDC3	125911	downstream
peak_1228	chr10	18294364	18295566	NR_038419	SLC39A12-AS1	3925	intron
peak_1229	chr10	18597016	18598105	NM_201590	CACNB2	-31509	upstream
peak_1230	chr10	19787105	19788810	NM_001142308	MALRD1	449406	exon
peak_1231	chr10	21174338	21175207	NM_006393	NEBL	11324	intron
peak_1232	chr10	21581419	21582411
peak_1233	chr10	21691336	21692329
peak_1234	chr10	22013212	22014302	NM_001195626	MLLT10	189639	intron
peak_1235	chr10	23369795	23372180	NM_012228	MSRB2	-12247	upstream
peak_1236	chr10	23384897	23386732	NM_012228	MSRB2	471	promoter
peak_1237	chr10	28342987	28344628	NM_173496	MPP7	226439	exon
peak_1238	chr10	28408652	28409676	NM_173496	MPP7	161391	exon
peak_1239	chr10	29980322	29981099	NM_003174	SVIL	43631	intron
peak_1240	chr10	33561861	33562954	NM_001024628	NRP1	60879	intron
peak_1241	chr10	34987697	34988481	NM_001184792	PARD3	115772	intron
peak_1242	chr10	35782011	35783017	NM_001282852	CCNY	156210	intron
peak_1243	chr10	52320751	52321769	NM_147156	SGMS1	61968	intron
peak_1244	chr10	52364942	52365713	NM_147156	SGMS1	18024	intron
peak_1245	chr10	54637002	54637861
peak_1246	chr10	60194985	60196542	NM_001270782	TFAM	50083	downstream
peak_1247	chr10	60197117	60198801	NM_001270782	TFAM	52215	downstream
peak_1248	chr10	62825934	62827967	NR_108052	LINC00845	49902	downstream
peak_1249	chr10	63367860	63368660
peak_1250	chr10	63853451	63854410	NM_001244638	ARID5B	44482	exon
peak_1251	chr10	63855064	63856976	NM_001244638	ARID5B	46095	TES
peak_1252	chr10	64873622	64874384	NM_001282405	NRBF2	-18623	upstream
peak_1253	chr10	74078879	74080320	NM_001002762	DNAJB12	34587	downstream
peak_1254	chr10	75335784	75336669	NM_152586	USP54	-352	promoter
peak_1255	chr10	75646183	75648603	NM_001204492	CAMK2G	-11835	upstream
peak_1256	chr10	76951319	76952465	NM_001184823	VDAC2	-17447	upstream
peak_1257	chr10	78011471	78012642	NM_032024	C10orf11	468953	intron
peak_1258	chr10	80922339	80923318	NM_020338	ZMIZ1	93548	intron
peak_1259	chr10	81923108	81924110	NM_001012973	PLAC9	30851	downstream
peak_1260	chr10	89345360	89346577	NM_001178118	MINPP1	77771	downstream
peak_1261	chr10	89453476	89454588	NM_001015880	PAPSS2	34001	intron
peak_1262	chr10	89969271	89970594
peak_1263	chr10	90145070	90146677	NM_001031709	RNLS	196405	intron
peak_1264	chr10	90233514	90234967	NM_001031709	RNLS	108115	intron
peak_1265	chr10	91038820	91039735	NM_001547	IFIT2	-21971	upstream
peak_1266	chr10	92643882	92645925	NM_006413	RPP30	12174	exon
peak_1267	chr10	93884006	93885519	NM_001178137	CPEB3	117517	intron
peak_1268	chr10	94651428	94652788	NM_019053	EXOC6	43204	intron
peak_1269	chr10	102118563	102120262	NM_005063	SCD	11792	intron
peak_1270	chr10	104987684	104988611	NM_001143909	RPEL1	-17033	upstream
peak_1271	chr10	105043678	105044365	NM_032727	INA	6759	intron
peak_1272	chr10	112215653	112217268	NM_004419	DUSP5	-40357	upstream
peak_1273	chr10	112388679	112390220	NM_001134363	RBM20	-13935	upstream
peak_1274	chr10	112599884	112601277	NR_026932	PDCD4-AS1	29385	downstream
peak_1275	chr10	112616915	112618025	NR_026932	PDCD4-AS1	12637	downstream
peak_1276	chr10	112675869	112677007	NM_001195306	BBIP1	1687	intron
peak_1277	chr10	114501237	114502469	NM_145206	VTI1A	294482	intron
peak_1278	chr10	114818344	114819598	NM_001146274	TCF7L2	108336	intron
peak_1279	chr10	116407833	116408786	NM_002313	ABLIM1	9272	intron
peak_1280	chr10	116483574	116484778	NM_001003407	ABLIM1	-39161	upstream
peak_1281	chr10	116486407	116487388	NR_120628	LOC101927692	-37159	upstream
peak_1282	chr10	117709350	117710483	NM_207303	ATRNL1	856227	TES
peak_1283	chr10	117710506	117711396	NM_207303	ATRNL1	857383	TES
peak_1284	chr10	120759928	120761029	NM_199461	NANOS1	-28199	upstream
peak_1285	chr10	122851557	122852799	NR_049879	MIR5694	506967	downstream
peak_1286	chr10	122938334	122939171
peak_1287	chr10	123262720	123263891	NM_001144913	FGFR2	89590	exon
peak_1288	chr10	128146685	128147854	NR_073453	LINC00601	-36238	upstream
peak_1289	chr10	130894049	130895382
peak_1290	chr10	132416189	132417537
peak_1291	chr10	132732150	132733872	NR_036180	MIR378C	27059	downstream
peak_1292	chr11	8250446	8251722	NM_002315	LMO1	33703	intron
peak_1293	chr11	8748784	8750004	NR_120590	LOC102724784	-40321	upstream
peak_1294	chr11	8760527	8762380	NR_120590	LOC102724784	-27945	upstream
peak_1295	chr11	12577512	12579366	NM_018222	PARVA	178487	downstream
peak_1296	chr11	19976964	19978401	NM_001244963	NAV2	242084	intron
peak_1297	chr11	27222519	27224177	NR_125768	BBOX1-AS1	16138	intron
peak_1298	chr11	34706527	34707522	NM_001206616	EHF	52517	downstream
peak_1299	chr11	34771453	34772477
peak_1300	chr11	37745401	37746612
peak_1301	chr11	38469641	38471260
peak_1302	chr11	38481811	38483113
peak_1303	chr11	40535406	40536351	NM_001258419	LRRC4C	944835	intron
peak_1304	chr11	44001213	44002393	NM_001145033	C11orf96	37108	downstream
peak_1305	chr11	46294015	46296670	NM_052854	CREB3L1	-2519	promoter
peak_1306	chr11	47437141	47438337	NM_001128225	SLC39A13	7096	TES
peak_1307	chr11	47968140	47969453	NM_001098503	PTPRJ	-32657	upstream
peak_1308	chr11	61142883	61144203	NM_001161454	CYB561A3	-13129	upstream
peak_1309	chr11	61145302	61146772	NM_001173990	TMEM216	-13060	upstream
peak_1310	chr11	61308959	61310244	NM_001145077	LRRC10B	32688	downstream
peak_1311	chr11	61310747	61312829	NM_001145077	LRRC10B	34476	downstream
peak_1312	chr11	65077646	65079470	NM_006779	CDC42EP2	-2819	promoter
peak_1313	chr11	65089398	65090276	NM_006779	CDC42EP2	7110	TES
peak_1314	chr11	66741140	66742253	NM_001136485	C11orf86	-501	promoter
peak_1315	chr11	67777322	67778581	NM_000694	ALDH3B1	0	promoter
peak_1316	chr11	72124986	72125821	NM_001258392	CLPB	19907	intron
peak_1317	chr11	75981125	75982325
peak_1318	chr11	76841174	76842782	NM_001127180	MYO7A	1859	exon
peak_1319	chr11	86693901	86694669	NR_038905	LOC100506368	27239	intron
peak_1320	chr11	88081837	88084082	NM_001114173	CTSC	-10897	upstream
peak_1321	chr11	90470369	90471456	NR_104190	DISC1FP1	485970	intron
peak_1322	chr11	91705834	91706979
peak_1323	chr11	91711447	91712539
peak_1324	chr11	92039983	92041006	NM_001008781	FAT3	-44256	upstream
peak_1325	chr11	93299274	93301693	NM_020179	SMCO4	-22729	upstream
peak_1326	chr11	95245116	95247385
peak_1327	chr11	98581277	98582350
peak_1328	chr11	99564395	99565441	NM_175566	CNTN5	137520	intron
peak_1329	chr11	100315565	100316812
peak_1330	chr11	105082320	105083468
peak_1331	chr11	111198311	111199666	NR_039712	MIR4491	-18816	upstream
peak_1332	chr11	112163223	112164973	NR_126004	LOC283140	21752	exon
peak_1333	chr11	119239074	119239975	NM_171997	USP2	-4183	promoter
peak_1334	chr11	122214705	122215604
peak_1335	chr11	123045135	123045968	NM_024769	CLMP	20039	intron
peak_1336	chr11	123308307	123309690
peak_1337	chr11	125984634	125986359
peak_1338	chr11	128077516	128078879
peak_1339	chr11	130766876	130768331	NM_001301089	SNX19	18051	intron
peak_1340	chr11	134255375	134256559	NM_018644	B3GAT1	25253	intron
peak_1341	chr12	678997	681876	NM_001294345	NINJ2	37703	intron
peak_1342	chr12	1326012	1327051	NM_001301248	ERC1	189099	intron
peak_1343	chr12	1427137	1428800	NM_001301248	ERC1	290224	intron
peak_1344	chr12	1714237	1715891	NM_030775	WNT5B	-10331	upstream
peak_1345	chr12	10312780	10313848	NM_001079815	TMEM52B	-9350	upstream
peak_1346	chr12	10544754	10546074	NM_007360	KLRK1	-2102	promoter
peak_1347	chr12	11121123	11122372	NM_176890	TAS2R50	17139	downstream
peak_1348	chr12	12812989	12816252	NM_006143	GPR19	32869	TES
peak_1349	chr12	12997784	12998692	NR_003932	RPL13AP20	-29719	upstream
peak_1350	chr12	15362099	15363533	NM_001190726	RERG	10878	intron
peak_1351	chr12	18294083	18295166
peak_1352	chr12	19457065	19457907	NM_001256787	PLEKHA5	98807	intron
peak_1353	chr12	20680061	20681718	NM_001244683	PDE3A	-43080	upstream
peak_1354	chr12	20700160	20701796	NM_001244683	PDE3A	-23002	upstream
peak_1355	chr12	22568228	22570214	NM_001286173	C2CD5	127266	downstream
peak_1356	chr12	25736284	25739131	NM_001145729	LMNTD1	-30068	upstream
peak_1357	chr12	25987821	25989131	NR_036188	MIR4302	37881	downstream
peak_1358	chr12	26676324	26677331	NM_002223	ITPR2	308800	intron
peak_1359	chr12	28075062	28076412	NM_198966	PTHLH	46482	downstream
peak_1360	chr12	29947337	29949208	NM_175861	TMTC1	-9646	upstream
peak_1361	chr12	29949299	29950514	NM_175861	TMTC1	-11608	upstream
peak_1362	chr12	43354844	43356353
peak_1363	chr12	44446998	44448295	NM_001286211	TMEM117	217335	intron
peak_1364	chr12	46553587	46555542	NM_001278389	SLC38A1	104736	downstream
peak_1365	chr12	46825130	46826173	NR_125381	LOC100288798	47241	intron
peak_1366	chr12	47268022	47269230	NM_001143824	SLC38A4	-48243	upstream
peak_1367	chr12	48161940	48162884	NM_017842	SLC48A1	-4083	promoter
peak_1368	chr12	50262410	50263762	NM_181708	BCDIN3D	-25499	upstream
peak_1369	chr12	51166562	51168536	NM_005171	ATF1	8774	intron
peak_1370	chr12	52729006	52730182	NM_002282	KRT83	-13825	upstream
peak_1371	chr12	54238238	54240268
peak_1372	chr12	56544073	56545011	NM_001199629	MYL6B	-1193	promoter
peak_1373	chr12	60894564	60895415
peak_1374	chr12	63095910	63097929	NM_020700	PPM1H	230736	intron
peak_1375	chr12	75513676	75515036	NM_001260497	KCNC2	88492	intron
peak_1376	chr12	80446601	80447767
peak_1377	chr12	80450244	80451314
peak_1378	chr12	84378436	84379837
peak_1379	chr12	87120704	87121583	NM_013244	MGAT4C	111098	intron
peak_1380	chr12	88947489	88948773	NM_000899	KITLG	25477	intron
peak_1381	chr12	89319427	89320380
peak_1382	chr12	89511003	89512085
peak_1383	chr12	89573554	89574872
peak_1384	chr12	90417799	90418979
peak_1385	chr12	91721385	91722390
peak_1386	chr12	93521314	93522301	NR_120492	LOC102724933	-45841	upstream
peak_1387	chr12	94450917	94452163
peak_1388	chr12	94484757	94487734
peak_1389	chr12	96822136	96823432	NM_001170464	CDK17	-27771	upstream
peak_1390	chr12	104571042	104573093	NM_001093771	TXNRD1	-36464	upstream
peak_1391	chr12	105065283	105066171	NM_001173982	CHST11	214592	intron
peak_1392	chr12	105289949	105291075	NM_032148	SLC41A2	31397	intron
peak_1393	chr12	105746387	105747381	NM_001145199	C12orf75	21974	intron
peak_1394	chr12	106499623	106501438	NM_014840	NUAK1	32373	exon
peak_1395	chr12	113353783	113355079	NM_002534	OAS1	9045	exon
peak_1396	chr12	114370006	114370938	NM_001146698	RBM19	33238	intron
peak_1397	chr12	117096200	117097177
peak_1398	chr12	117555366	117556177	NR_120464	TESC-AS1	18095	intron
peak_1399	chr12	117578105	117579194	NR_120464	TESC-AS1	40834	TES
peak_1400	chr12	120129980	120131857	NR_031589	MIR1178	19672	downstream
peak_1401	chr12	122510061	122511133	NM_014938	MLXIP	-5501	upstream
peak_1402	chr12	123421354	123422862	NM_001243013	ABCB9	28194	intron
peak_1403	chr12	124865932	124867045	NR_106940	MIR6880	-44145	upstream
peak_1404	chr12	124877184	124878217	NM_001077261	NCOR2	173793	intron
peak_1405	chr12	125001454	125004198	NM_001077261	NCOR2	47812	intron
peak_1406	chr12	125322358	125323398	NM_001082959	SCARB1	25121	intron
peak_1407	chr12	130614715	130616524	NR_033834	FZD10-AS1	29699	downstream
peak_1408	chr13	19569011	19570286	NR_026852	LINC00442	-12113	upstream
peak_1409	chr13	19570290	19571377	NR_026852	LINC00442	-11022	upstream
peak_1410	chr13	21387866	21389150	NM_174928	N6AMT2	-39810	upstream
peak_1411	chr13	30912222	30913188	NM_032116	KATNAL1	-30599	upstream
peak_1412	chr13	34134380	34135516	NM_001243476	STARD13	115456	intron
peak_1413	chr13	34135525	34136273	NM_001243476	STARD13	114699	intron
peak_1414	chr13	34184632	34186136	NM_001243476	STARD13	64836	intron
peak_1415	chr13	40726831	40727681	NR_046870	LINC00332	-28265	upstream
peak_1416	chr13	40809788	40810896	NR_033877	LINC00548	-15150	upstream
peak_1417	chr13	41027043	41028303	NR_024505	LINC00598	26840	intron
peak_1418	chr13	43468599	43469637	NR_126388	LINC00428	-21720	upstream
peak_1419	chr13	44119424	44120826	NM_001127615	ENOX1	82787	intron
peak_1420	chr13	44773516	44774434	NR_107046	MIR8079	-3181	promoter
peak_1421	chr13	45742086	45742906	NM_198404	KCTD4	32269	downstream
peak_1422	chr13	49158491	49160291	NR_051983	LINC00462	-3455	promoter
peak_1423	chr13	52093773	52095193	NR_039852	MIR4703	-31532	upstream
peak_1424	chr13	64055222	64056181
peak_1425	chr13	67379547	67380520	NR_046527	PCDH9-AS2	-18781	upstream
peak_1426	chr13	68631010	68631807
peak_1427	chr13	75991576	75992652	NM_001286658	TBC1D4	63598	intron
peak_1428	chr13	78081948	78083883	NM_001160706	SCEL	-25926	upstream
peak_1429	chr13	86076652	86078715	NR_046989	LINC00351	138915	intron
peak_1430	chr13	91097274	91098023	NR_120414	LINC01049	-47519	upstream
peak_1431	chr13	95927225	95928438	NM_001105515	ABCC4	25262	intron
peak_1432	chr13	96259422	96260181	NM_014934	DZIP1	36779	intron
peak_1433	chr13	97959766	97961106	NM_144778	MBNL2	85217	intron
peak_1434	chr13	98976094	98977129	NM_005766	FARP1	180743	intron
peak_1435	chr13	109352634	109353397	NM_001198950	MYO16	71064	intron
peak_1436	chr13	114301581	114302484	NM_000705	ATP4B	10029	TES
peak_1437	chr14	32603398	32604471	NM_001030055	ARHGAP5	56904	intron
peak_1438	chr14	32866733	32868061	NM_004274	AKAP6	68255	intron
peak_1439	chr14	34581697	34582990
peak_1440	chr14	52809493	52810546	NM_000956	PTGER2	28478	downstream
peak_1441	chr14	53924855	53925712
peak_1442	chr14	56065713	56066630	NM_001079521	KTN1	18789	intron
peak_1443	chr14	56206704	56207839	NR_004844	RPL13AP3	-25124	upstream
peak_1444	chr14	56219442	56220542	NR_004844	RPL13AP3	-12421	upstream
peak_1445	chr14	56246638	56247728	NR_004844	RPL13AP3	13676	downstream
peak_1446	chr14	56273314	56274545	NR_026796	LINC00520	-9923	upstream
peak_1447	chr14	56355515	56356463
peak_1448	chr14	56408707	56409581
peak_1449	chr14	62054946	62055829	NR_110416	LOC101927780	-17576	upstream
peak_1450	chr14	65278103	65279030	NM_000347	SPTB	10836	intron
peak_1451	chr14	67398743	67399797	NM_001024218	GPHN	424619	intron
peak_1452	chr14	68443799	68444916	NM_133510	RAD51B	157304	intron
peak_1453	chr14	68609818	68610779	NM_133510	RAD51B	323323	intron
peak_1454	chr14	68711912	68713310	NM_133510	RAD51B	425417	intron
peak_1455	chr14	68925397	68926476	NM_133510	RAD51B	638902	intron
peak_1456	chr14	70464373	70465241	NM_001130417	SLC8A3	81693	downstream
peak_1457	chr14	74219094	74220765	NR_039727	MIR4505	-4685	promoter
peak_1458	chr14	74299641	74300856	NM_001146154	PTGR2	-17678	upstream
peak_1459	chr14	75866340	75867799	NM_001135047	JDP2	-26710	upstream
peak_1460	chr14	79667587	79668813	NM_004796	NRXN3	797514	intron
peak_1461	chr14	80062141	80063634	NM_001105250	NRXN3	316460	intron
peak_1462	chr14	80074036	80075386	NM_001105250	NRXN3	328355	intron
peak_1463	chr14	81447150	81448042	NM_001018036	TSHR	25282	intron
peak_1464	chr14	93483483	93484505	NR_002808	ITPK1-AS1	-49292	upstream
peak_1465	chr14	93601383	93602272	NM_001142593	ITPK1	-19121	upstream
peak_1466	chr14	96726528	96727341	NM_000710	BDKRB1	3982	intron
peak_1467	chr14	97040864	97041892	NM_001293628	PAPOLA	71663	downstream
peak_1468	chr14	105556291	105558685	NR_110546	LOC102723354	-1799	promoter
peak_1469	chr15	30330572	30332056	NM_001282472	GOLGA8J	-43102	upstream
peak_1470	chr15	30357095	30357925	NM_001282472	GOLGA8J	-17233	upstream
peak_1471	chr15	31588549	31589764	NM_015995	KLF13	-29294	upstream
peak_1472	chr15	37088019	37090068	NR_027320	CSNK1A1P1	20639	TES
peak_1473	chr15	37090213	37091693	NR_027320	CSNK1A1P1	19014	TES
peak_1474	chr15	40361050	40362095	NR_040059	SRP14-AS1	29539	TES
peak_1475	chr15	40383907	40385790	NM_001003942	BMF	12497	exon
peak_1476	chr15	40394810	40396233	NM_001003942	BMF	2054	intron
peak_1477	chr15	41548341	41549569	NM_007236	CHP1	24905	exon
peak_1478	chr15	41799920	41800671	NM_001135685	LTK	5414	exon
peak_1479	chr15	45929435	45930597	NM_021199	SQRDL	2498	intron
peak_1480	chr15	45933366	45934987	NM_021199	SQRDL	6429	intron
peak_1481	chr15	47585733	47586551	NM_001198999	SEMA6D	109331	intron
peak_1482	chr15	49936487	49938822	NM_001144955	DTWD1	23262	TES
peak_1483	chr15	50147770	50148808	NR_073598	ATP8B4	256705	TES
peak_1484	chr15	58819997	58821986	NR_120338	LOC101928694	-29064	upstream
peak_1485	chr15	60385500	60386656
peak_1486	chr15	62861975	62862991
peak_1487	chr15	62895647	62896647	NR_026897	MGC15885	40733	downstream
peak_1488	chr15	63281465	63282452
peak_1489	chr15	67055168	67057033	NM_005585	SMAD6	60495	intron
peak_1490	chr15	67057822	67058969	NM_005585	SMAD6	63149	intron
peak_1491	chr15	67468522	67469590	NM_001145104	SMAD3	10030	intron
peak_1492	chr15	70279804	70280854
peak_1493	chr15	70316006	70317009	NM_001282982	TLE3	70115	downstream
peak_1494	chr15	70489799	70491066
peak_1495	chr15	70581304	70582813
peak_1496	chr15	70583009	70584845
peak_1497	chr15	70615274	70617161
peak_1498	chr15	74498618	74500303	NM_001199041	STRA6	92	promoter
peak_1499	chr15	81571834	81572706	NM_004513	IL16	-16548	upstream
peak_1500	chr15	81630395	81632306	NR_120365	TMC3-AS1	13722	intron
peak_1501	chr15	85900928	85901757	NR_106993	MIR7706	-22070	upstream
peak_1502	chr15	88190376	88192317
peak_1503	chr15	92571605	92573709	NM_013272	SLCO3A1	174668	intron
peak_1504	chr16	1321227	1322699	NM_012217	TPSD1	14955	downstream
peak_1505	chr16	2940464	2941568	NM_001142499	FLYWCH2	7269	intron
peak_1506	chr16	4322388	4324489	NM_003223	TFAP4	0	promoter
peak_1507	chr16	16242370	16243105	NM_001171	ABCC6	74223	TES
peak_1508	chr16	17458184	17459136	NM_022166	XYLT1	105602	intron
peak_1509	chr16	19000123	19000860	NM_001160364	TMC7	4515	intron
peak_1510	chr16	19008608	19009817	NM_001160364	TMC7	13000	intron
peak_1511	chr16	19424400	19425295	NM_001105248	TMC5	2344	intron
peak_1512	chr16	22217976	22219302	NM_013302	EEF2K	385	promoter
peak_1513	chr16	22247472	22248364	NM_013302	EEF2K	29881	intron
peak_1514	chr16	24354576	24356851	NM_006539	CACNG3	87703	intron
peak_1515	chr16	24646869	24647846	NR_122072	LINC01567	34537	downstream
peak_1516	chr16	48532962	48534320	NM_153029	N4BP1	109800	downstream
peak_1517	chr16	54680801	54683168
peak_1518	chr16	55762481	55763365	NR_033740	CES1P2	3645	intron
peak_1519	chr16	56404593	56405443	NM_001144	AMFR	54007	intron
peak_1520	chr16	56639722	56641805	NM_005953	MT2A	-673	promoter
peak_1521	chr16	56894787	56896096	NR_029680	MIR138-2	2358	TES
peak_1522	chr16	57852221	57853268	NM_001278081	LOC388282	7673	TES
peak_1523	chr16	59419651	59420546
peak_1524	chr16	59688142	59689924
peak_1525	chr16	67995272	67996181	NM_001145963	SLC12A4	1787	exon
peak_1526	chr16	69213090	69214258	NM_006750	SNTB2	-6792	upstream
peak_1527	chr16	73288655	73289594
peak_1528	chr16	80766961	80767916	NM_152342	CDYL2	70259	intron
peak_1529	chr16	80957971	80958888	NR_131947	PRCAT47	-31479	upstream
peak_1530	chr16	88827913	88830483	NR_120387	LOC339059	18739	downstream
peak_1531	chr17	1315843	1317267	NM_006761	YWHAE	-12288	upstream
peak_1532	chr17	1398255	1399423	NM_001080779	MYO1C	-2255	promoter
peak_1533	chr17	1477551	1478320	NM_006224	PITPNA	-11442	upstream
peak_1534	chr17	1480196	1481063	NM_006224	PITPNA	-14087	upstream
peak_1535	chr17	2907098	2908144	NR_110818	LOC101927911	-37910	upstream
peak_1536	chr17	6409789	6410733	NM_001165966	PITPNM3	49144	intron
peak_1537	chr17	17108867	17110295	NM_178836	PLD6	0	promoter
peak_1538	chr17	17803768	17804691	NM_001033551	TOM1L2	71093	intron
peak_1539	chr17	19630408	19632225	NM_001099646	SLC47A2	-10366	upstream
peak_1540	chr17	33581117	33582034	NM_144975	SLFN5	11032	intron
peak_1541	chr17	33583364	33584938	NM_144975	SLFN5	13279	intron
peak_1542	chr17	38227278	38229489	NM_199334	THRA	8211	intron
peak_1543	chr17	38487759	38489282	NM_001024809	RARA	-8989	upstream
peak_1544	chr17	40670282	40671620	NR_049808	MIR5010	4077	TES
peak_1545	chr17	41512975	41513957	NR_031751	MIR2117	-8217	upstream
peak_1546	chr17	42300461	42301765	NR_045058	UBTF	-1468	promoter
peak_1547	chr17	43120512	43121358	NM_001288655	DCAKD	7527	intron
peak_1548	chr17	48716072	48717219	NM_001144070	ABCC3	3855	intron
peak_1549	chr17	54237221	54238708	NM_153228	ANKFN1	6386	intron
peak_1550	chr17	54253224	54254563	NM_153228	ANKFN1	22389	intron
peak_1551	chr17	54483596	54485121	NM_153228	ANKFN1	252761	intron
peak_1552	chr17	59315671	59317039	NM_001099432	BCAS3	560500	intron
peak_1553	chr17	59413078	59414189	NM_001099432	BCAS3	657907	intron
peak_1554	chr17	62403507	62405798	NM_000442	PECAM1	1285	intron
peak_1555	chr17	65506853	65507745	NM_012417	PITPNC1	133457	intron
peak_1556	chr17	67264999	67266207	NM_080282	ABCA10	-24044	upstream
peak_1557	chr17	67294292	67295193	NM_018672	ABCA5	16581	intron
peak_1558	chr17	67729284	67730496	NR_109971	LINC01483	139157	intron
peak_1559	chr17	71302704	71303860	NM_012121	CDC42EP4	4283	intron
peak_1560	chr17	71304091	71305214	NM_012121	CDC42EP4	2929	intron
peak_1561	chr17	72438545	72440070	NM_018653	GPRC5C	8710	exon
peak_1562	chr17	72989136	72990564	NM_014603	CDR2L	5410	intron
peak_1563	chr17	73023736	73024376	NR_110835	KCTD2	-4286	promoter
peak_1564	chr17	76993683	76995272	NM_001159772	CANT1	10627	exon
peak_1565	chr17	77110221	77111490	NM_001042573	ENGASE	39203	downstream
peak_1566	chr17	79017553	79019746	NM_017450	BAIAP2	8607	intron
peak_1567	chr17	79367446	79368665	NM_001291324	BAHCC1	-4856	promoter
peak_1568	chr17	79533458	79534514	NR_130140	NPLOC4	0	promoter
peak_1569	chr17	80287861	80288878	NM_003004	SECTM1	3043	intron
peak_1570	chr17	81066482	81067693	NM_001004431	METRNL	28916	downstream
peak_1571	chr18	3649100	3651117	NR_119377	DLGAP1-AS2	45366	downstream
peak_1572	chr18	6560741	6562431	NR_120518	LINC01387	49327	intron
peak_1573	chr18	6781433	6782408
peak_1574	chr18	9779382	9780130	NM_006868	RAB31	71155	intron
peak_1575	chr18	11119730	11120649	NM_022068	PIEZO2	28112	intron
peak_1576	chr18	22411401	22412808
peak_1577	chr18	38430794	38431702
peak_1578	chr18	42148074	42149534	NR_131768	LOC105667213	36331	downstream
peak_1579	chr18	42231199	42232146	NM_001130110	SETBP1	-27992	upstream
peak_1580	chr18	42234221	42235039	NM_001130110	SETBP1	-25099	upstream
peak_1581	chr18	43372955	43373788	NM_213602	SIGLEC15	-31757	upstream
peak_1582	chr18	48659848	48660755	NM_016626	MEX3C	63296	downstream
peak_1583	chr18	56720077	56721341	NR_024021	OACYLP	17167	TES
peak_1584	chr18	56721562	56722727	NR_024021	OACYLP	18652	TES
peak_1585	chr18	57151542	57152834	NM_133459	CCBE1	211810	intron
peak_1586	chr18	58629700	58630455
peak_1587	chr18	65845168	65845885
peak_1588	chr19	608660	609460	NM_001194	HCN2	18768	intron
peak_1589	chr19	934641	935648	NM_005224	ARID3A	8605	intron
peak_1590	chr19	940163	941569	NM_005224	ARID3A	14127	intron
peak_1591	chr19	1811316	1812127	NM_001178002	ATP8B3	109	promoter
peak_1592	chr19	6201830	6202554	NM_001289177	ACSBG2	66187	downstream
peak_1593	chr19	8671890	8672884	NM_030957	ADAMTS10	2736	intron
peak_1594	chr19	11454813	11455566	NM_001145416	TMEM205	1415	intron
peak_1595	chr19	13743516	13744517
peak_1596	chr19	13908423	13909666	NM_023072	ZSWIM4	2150	intron
peak_1597	chr19	41337539	41338370	NM_000762	CYP2A6	17982	downstream
peak_1598	chr19	41467709	41469257	NM_000767	CYP2B6	-27947	upstream
peak_1599	chr19	43624332	43625210	NM_031246	PSG2	-37440	upstream
peak_1600	chr19	46713821	46715439	NR_027003	DKFZp434J0226	323	promoter
peak_1601	chr19	54100185	54100904	NR_002938	LOC284379	5847	TES
peak_1602	chr20	6142347	6143543	NM_017671	FERMT1	-38157	upstream
peak_1603	chr20	10842023	10843115	NR_109866	LOC101929413	46805	downstream
peak_1604	chr20	11777359	11778453	NR_110635	LINC00687	72910	downstream
peak_1605	chr20	11874525	11875359	NM_001282550	BTBD3	1385	intron
peak_1606	chr20	12093749	12094981
peak_1607	chr20	12998036	12999464	NM_018327	SPTLC3	8410	intron
peak_1608	chr20	18409191	18410049	NM_001099407	DZANK1	37780	intron
peak_1609	chr20	32311878	32312738	NM_007238	PXMP4	-3743	promoter
peak_1610	chr20	33510271	33511099	NM_000178	GSS	32502	downstream
peak_1611	chr20	33850774	33852019	NR_102705	MMP24-AS1	13941	downstream
peak_1612	chr20	36753561	36756017	NM_004613	TGM2	37683	TES
peak_1613	chr20	36795918	36798082	NM_198951	TGM2	-2219	promoter
peak_1614	chr20	36809066	36810685	NM_198951	TGM2	-15367	upstream
peak_1615	chr20	38915182	38916588
peak_1616	chr20	42567476	42568705	NM_001098798	TOX2	-5831	upstream
peak_1617	chr20	43375232	43377119	NM_022358	KCNK15	745	intron
peak_1618	chr20	43803021	43804182	NM_002638	PI3	0	promoter
peak_1619	chr20	43882540	43884027	NM_003064	SLPI	0	promoter
peak_1620	chr20	45574275	45576147	NM_005244	EYA2	51013	intron
peak_1621	chr20	45762034	45763300	NR_037410	MIR3616	-32309	upstream
peak_1622	chr20	46121641	46122828	NM_001174087	NCOA3	-7773	upstream
peak_1623	chr20	47314191	47315243	NM_020820	PREX1	129177	intron
peak_1624	chr20	48384507	48385718	NM_001260491	SLC9A8	-43532	upstream
peak_1625	chr20	48928923	48930066	NR_109950	LINC01271	7813	exon
peak_1626	chr20	51562454	51563496	NM_173485	TSHZ2	-25450	upstream
peak_1627	chr20	57659145	57660199	NM_001256403	SLMO2	-41245	upstream
peak_1628	chr20	60935714	60938778	NM_005560	LAMA5	3590	exon
peak_1629	chr20	61855678	61856739	NM_017798	YTHDF1	-8141	upstream
peak_1630	chr21	16576445	16577542
peak_1631	chr21	16582212	16583194
peak_1632	chr21	16815790	16817253
peak_1633	chr21	17496351	17497504	NR_111004	MIR99AHG	52918	intron
peak_1634	chr21	17791326	17793005	NR_027791	MIR99AHG	224628	intron
peak_1635	chr21	28877599	28878474	NR_049807	MIR5009	405055	intron
peak_1636	chr21	29655706	29656924
peak_1637	chr21	33784304	33785297	NM_001286556	EVA1C	0	promoter
peak_1638	chr21	36879246	36880344	NR_073512	LOC100506403	72718	intron
peak_1639	chr21	36997739	36998613	NR_073512	LOC100506403	-44678	upstream
peak_1640	chr21	39450079	39451036	NM_005867	DSCR4	42418	intron
peak_1641	chr21	39507860	39508987	NR_026838	DSCR8	14316	intron
peak_1642	chr21	39633088	39634410	NM_170736	KCNJ15	4363	intron
peak_1643	chr21	39714385	39716324	NR_110545	LINC01423	1674	intron
peak_1644	chr21	44104168	44105517	NM_001001567	PDE9A	30307	intron
peak_1645	chr21	44359991	44360805	NM_001308491	ERVH48-1	-14284	upstream
peak_1646	chr21	44847749	44848583	NM_173354	SIK1	-748	promoter
peak_1647	chr21	45131872	45133033	NM_003681	PDXK	-5945	upstream
peak_1648	chr21	45145354	45146352	NM_003681	PDXK	6377	intron
peak_1649	chr21	45714177	45715739	NM_001002021	PFKL	-4178	promoter
peak_1650	chr21	46366877	46368355	NM_058190	FAM207A	6923	intron
peak_1651	chr22	18404742	18406928	NM_001136004	MICAL3	-15091	upstream
peak_1652	chr22	18455005	18456107	NR_030378	MIR648	7620	downstream
peak_1653	chr22	19793333	19794727	NM_024627	C22orf29	47644	downstream
peak_1654	chr22	24997048	24998031	NM_001288833	GGT1	-1093	promoter
peak_1655	chr22	27816098	27817750
peak_1656	chr22	29345624	29347353	NM_032173	ZNRF3	32248	intron
peak_1657	chr22	29426424	29427335	NR_046851	ZNRF3-AS1	129	promoter
peak_1658	chr22	30128714	30130421	NM_182527	CABP7	12371	TES
peak_1659	chr22	33019628	33020479	NM_003490	SYN3	382327	intron
peak_1660	chr22	33184568	33186242	NM_000362	TIMP3	-10560	upstream
peak_1661	chr22	37574074	37576729	NM_031910	C1QTNF6	7601	TES
peak_1662	chr22	38148003	38149324	NM_138632	TRIOBP	5763	intron
peak_1663	chr22	39319793	39321179	NM_001270406	APOBEC3A	-32348	upstream
peak_1664	chr22	39635255	39637410	NM_033016	PDGFB	0	promoter
peak_1665	chr22	40436381	40437946	NM_001024843	TNRC6B	-2875	promoter
peak_1666	chr22	46104754	46106753	NM_001167621	ATXN10	37077	intron
peak_1667	chr22	46921147	46922626	NM_014246	CELSR1	10441	intron
peak_1668	chrX	8371858	8374073
peak_1669	chrX	10918481	10921049
peak_1670	chrX	10989011	10990239
peak_1671	chrX	13211868	13213999
peak_1672	chrX	16845204	16847939	NM_001198719	RBBP7	40039	downstream
peak_1673	chrX	17626409	17628162	NM_001136024	NHS	-25251	upstream
peak_1674	chrX	22135212	22136584	NR_046639	PHEX-AS1	54516	downstream
peak_1675	chrX	22214126	22215340	NR_046639	PHEX-AS1	-23027	upstream
peak_1676	chrX	39595080	39596427
peak_1677	chrX	39614552	39616156
peak_1678	chrX	39944246	39945372	NM_001123385	BCOR	11347	intron
peak_1679	chrX	39999762	40001155	NM_001123383	BCOR	35427	intron
peak_1680	chrX	66831787	66832759	NM_001011645	AR	43105	intron
peak_1681	chrX	68329274	68330352
peak_1682	chrX	76616972	76618146
peak_1683	chrX	86664234	86665116
peak_1684	chrX	109104557	109106292	NR_039659	MIR4454	-7338	upstream
peak_1685	chrX	117125092	117126395	NM_001168299	KLHL13	-5717	upstream
peak_1686	chrX	119378731	119379497	NR_027131	NKAPP1	0	promoter
peak_1687	chrX	121406904	121407756
peak_1688	chrX	122212355	122213220
peak_1689	chrX	122213824	122215282
peak_1690	chrX	122217561	122218415
peak_1691	chrX	122291229	122292028	NM_001256743	GRIA3	-26068	upstream
peak_1692	chrX	130979098	130980346	NR_026975	FIRRE	-14428	upstream
peak_1693	chrX	141021609	141022465	NM_005462	MAGEC1	29968	downstream
peak_1694	chrX	149644023	149645959	NM_001177466	MAMLD1	30304	intron
peak_1695	chrX	151039478	151040578	NM_001011548	MAGEA4	-40783	upstream
peak_1696	chrX	153958059	153959452	NM_001081573	GAB3	19906	intron

## Sheet: Suppl Data S2B
Overlapped peaks from NFIB ChIP-seq (YYY) and H3R17me2a ChIP-seq
PeakID	Chr	Start	End	ClosestGeneID	ClosestGeneSymbol	Dist2ClosestTSS	Location
peak_507	chr22	44758540	44760455	NM_001099294	KIAA1644	-49810	upstream
peak_218	chr6	119861993	119862808	NR_046100	LOC285762	-49527	upstream
peak_351	chr11	35915191	35916476	NM_001304263	LDLRAD3	-49055	upstream
peak_506	chr22	44756194	44757568	NM_001099294	KIAA1644	-47464	upstream
peak_238	chr7	36087429	36088529	NR_108089	LOC101928618	-46391	upstream
peak_469	chr18	68098165	68099002	NR_110764	LOC101060542	-46339	upstream
peak_451	chr16	80971162	80973158	NR_131947	PRCAT47	-44670	upstream
peak_348	chr11	12087325	12089172	NM_001282668	MICAL2	-42951	upstream
peak_259	chr7	155711517	155712404	NM_001291913	LOC389602	-42922	upstream
peak_358	chr11	73979539	73980932	NR_120556	LOC101928580	-41475	upstream
peak_477	chr20	6144922	6146562	NM_017671	FERMT1	-40732	upstream
peak_230	chr7	17639071	17640524	NR_110013	LOC101927630	-40539	upstream
peak_189	chr5	172141633	172142581	NM_001287812	LOC101928093	-39925	upstream
peak_54	chr1	225922782	225925711	NM_001130440	SRP9	-39804	upstream
peak_278	chr8	131495306	131496261	NM_001247996	ASAP1	-39401	upstream
peak_122	chr3	172280384	172281708	NM_001190942	TNFSF10	-39088	upstream
peak_271	chr8	122612094	122613209	NR_002835	HAS2-AS1	-38377	upstream
peak_487	chr20	52237818	52239112	NM_006526	ZNF217	-38183	upstream
peak_454	chr17	41661952	41663370	NM_001079675	ETV4	-38153	upstream
peak_203	chr6	11270231	11272231	NM_182966	NEDD9	-37317	upstream
peak_468	chr18	68089131	68090205	NR_110764	LOC101060542	-37305	upstream
peak_471	chr19	9165276	9166688	NM_001004456	OR1M1	-37233	upstream
peak_208	chr6	30749143	30751142	NM_003897	IER3	-36817	upstream
peak_131	chr3	188993848	188995370	NR_046722	TPRG1-AS2	-35466	upstream
peak_460	chr17	66374128	66375479	NM_001278433	PRKAR1A	-34285	upstream
peak_194	chr6	1135752	1137633	NR_027115	LOC285768	-34186	upstream
peak_211	chr6	46956831	46958119	NM_015234	ADGRF5	-34157	upstream
peak_450	chr16	80871082	80872489	NM_152342	CDYL2	-32908	upstream
peak_457	chr17	53531916	53532828	NM_012329	MMD	-32576	upstream
peak_65	chr1	235132237	235134725	NR_125945	LOC101927851	-32492	upstream
peak_386	chr12	104575792	104577262	NM_001093771	TXNRD1	-32295	upstream
peak_249	chr7	95257763	95259116	NM_002612	PDK4	-31839	upstream
peak_332	chr10	82258338	82259306	NR_120662	LOC102723703	-31700	upstream
peak_490	chr20	57732146	57734379	NM_178457	ZNF831	-31696	upstream
peak_445	chr16	66541662	66542780	NR_109960	BEAN1-AS1	-31358	upstream
peak_393	chr12	124853003	124855228	NR_106940	MIR6880	-31216	upstream
peak_49	chr1	212685952	212687883	NR_125985	LOC101929565	-31153	upstream
peak_178	chr5	133801345	133803043	NR_105044	LOC102546229	-30608	upstream
peak_363	chr11	94469966	94471437	NM_001301007	AMOTL1	-30071	upstream
peak_341	chr10	116473962	116475725	NM_001003407	ABLIM1	-29549	upstream
peak_256	chr7	131270752	131271624	NM_001018111	PODXL	-29377	upstream
peak_75	chr2	42074943	42075770	NR_033996	LOC388942	-28925	upstream
peak_58	chr1	232679946	232681035	NM_020808	SIPA1L2	-28704	upstream
peak_292	chr9	89733293	89734896	NM_001001709	C9orf170	-28663	upstream
peak_3	chr1	12537966	12538937	NR_003022	SNORA59B	-28363	upstream
peak_270	chr8	120189163	120192291	NM_052886	MAL2	-28319	upstream
peak_26	chr1	159721561	159722742	NM_017823	DUSP23	-28017	upstream
peak_130	chr3	188985542	188986947	NR_046722	TPRG1-AS2	-27160	upstream
peak_331	chr10	74003306	74005217	NR_045564	ASCC1	-26415	upstream
peak_81	chr2	47193569	47195953	NM_001171508	MCFD2	-24576	upstream
peak_59	chr1	232902783	232904026	NR_110683	LOC101927683	-24323	upstream
peak_241	chr7	41042948	41044119	NR_110831	LINC01450	-23412	upstream
peak_43	chr1	204404133	204405603	NM_032833	PPP1R15B	-23189	upstream
peak_325	chr10	47055394	47060539	NM_001278794	NPY4R	-22995	upstream
peak_205	chr6	14093031	14094506	NM_001251901	CD83	-22981	upstream
peak_275	chr8	128517234	128521932	NR_024393	CASC8	-22851	upstream
peak_473	chr19	18570429	18572288	NM_001170938	ISYNA1	-21319	upstream
peak_1	chr1	8107605	8108468	NM_018948	ERRFI1	-21213	upstream
peak_392	chr12	123401766	123402912	NM_024667	VPS37B	-21055	upstream
peak_119	chr3	150062580	150063647	NR_110187	LINC01214	-21047	upstream
peak_125	chr3	177137753	177139404	NR_047568	LINC00578	-20305	upstream
peak_185	chr5	168026679	168028156	NM_024594	PANK3	-20066	upstream
peak_345	chr10	134330191	134331362	NM_005539	INPP5A	-19991	upstream
peak_192	chr5	173193170	173194030	NR_108027	LINC01484	-19959	upstream
peak_382	chr12	53363285	53364640	NM_001256293	KRT8	-19636	upstream
peak_80	chr2	46635520	46637114	NR_103805	LOC101805491	-19215	upstream
peak_158	chr5	32193396	32194932	NM_022130	GOLPH3	-18972	upstream
peak_232	chr7	20390326	20392127	NR_110119	LOC101927811	-18942	upstream
peak_304	chr9	118706253	118707851	NR_024032	LINC00474	-18877	upstream
peak_225	chr6	166419276	166420545	NR_026860	LINC00473	-17750	upstream
peak_148	chr4	142270978	142271995	NR_121625	LOC100507639	-17208	upstream
peak_242	chr7	47644132	47645153	NR_108090	LINC01447	-16384	upstream
peak_35	chr1	185613884	185616169	NR_110793	LINC01350	-16265	upstream
peak_307	chr9	123492831	123494268	NM_001080497	MEGF9	-16067	upstream
peak_96	chr2	106071191	106072750	NM_201557	FHL2	-15962	upstream
peak_352	chr11	35948604	35949938	NM_001304263	LDLRAD3	-15593	upstream
peak_193	chr5	178069228	178070181	NM_020666	CLK4	-15175	upstream
peak_107	chr2	227537744	227538731	NR_049887	MIR5702	-14236	upstream
peak_88	chr2	67115612	67117910	NR_110169	LOC101060019	-13658	upstream
peak_346	chr11	8204231	8205373	NM_001135109	RIC3	-13642	upstream
peak_299	chr9	112528164	112529286	NM_053016	PALM2	-13291	upstream
peak_296	chr9	101691143	101692797	NM_001855	COL15A1	-13198	upstream
peak_267	chr8	75722088	75723592	NM_015886	PI15	-13180	upstream
peak_309	chr9	129553528	129554460	NM_001135776	ZBTB43	-12825	upstream
peak_440	chr16	24537175	24538159	NM_032626	RBBP6	-12749	upstream
peak_438	chr16	19407496	19409312	NM_001308161	TMC5	-12549	upstream
peak_95	chr2	95999159	96000511	NM_001034914	KCNIP3	-12257	upstream
peak_329	chr10	69853416	69854314	NM_001256267	MYPN	-11560	upstream
peak_504	chr22	40904820	40906430	NR_109965	LOC101927257	-11374	upstream
peak_456	chr17	53509988	53511707	NM_012329	MMD	-10648	upstream
peak_335	chr10	91021895	91024184	NM_000235	LIPA	-10100	upstream
peak_446	chr16	69429969	69431104	NM_005652	TERF2	-10079	upstream
peak_360	chr11	82762412	82764039	NR_033347	SNORA70E	-9773	upstream
peak_66	chr1	242000845	242001819	NM_130398	EXO1	-9674	upstream
peak_77	chr2	42190354	42191758	NM_001242815	C2orf91	-9412	upstream
peak_53	chr1	224453911	224455221	NR_031574	MIR320B2	-9069	upstream
peak_269	chr8	119973338	119974783	NM_002546	TNFRSF11B	-8956	upstream
peak_355	chr11	47878968	47880408	NM_015231	NUP160	-8912	upstream
peak_336	chr10	92689714	92691537	NM_014391	ANKRD1	-8683	upstream
peak_57	chr1	231962907	231964685	NR_002227	DISC2	-8645	upstream
peak_505	chr22	40908123	40909171	NR_109965	LOC101927257	-8633	upstream
peak_453	chr16	87821219	87826414	NR_120309	LOC102724467	-8466	upstream
peak_502	chr22	37592661	37594817	NM_031910	C1QTNF6	-8332	upstream
peak_497	chr21	44860221	44861621	NR_026960	LINC00319	-8283	upstream
peak_513	chrX	18718883	18721938	NR_046642	PPEF1-AS1	-8078	upstream
peak_176	chr5	124819697	124821380	NR_109887	LOC101927460	-7574	upstream
peak_234	chr7	22712384	22713680	NR_122075	LOC401312	-7233	upstream
peak_436	chr16	4994292	4996592	NM_002705	PPL	-7157	upstream
peak_104	chr2	211413348	211414362	NM_001875	CPS1	-6961	upstream
peak_433	chr15	91403513	91405133	NM_002569	FURIN	-6689	upstream
peak_474	chr19	45244347	45245757	NM_005178	BCL3	-6221	upstream
peak_240	chr7	41025646	41026909	NR_110831	LINC01450	-6110	upstream
peak_127	chr3	177527694	177528801	NR_110826	KCCAT211	-5852	upstream
peak_209	chr6	30803983	30806184	NR_130726	LINC00243	-5548	upstream
peak_44	chr1	207063297	207065432	NM_001185156	IL24	-5356	upstream
peak_39	chr1	200348026	200349978	NR_040064	LINC00862	-5107	upstream
peak_284	chr9	33233770	33235170	NM_014471	SPINK4	-5026	upstream
peak_253	chr7	115857904	115858882	NM_152829	TES	-4123	promoter
peak_357	chr11	66737772	66739146	NM_001136485	C11orf86	-3608	promoter
peak_68	chr2	11529485	11530560	NR_047499	LINC00570	-3547	promoter
peak_396	chr13	37002076	37002765	NM_001111046	CCNA1	-3202	promoter
peak_138	chr3	195865201	195866339	NR_034088	LINC00885	-3168	promoter
peak_84	chr2	56219147	56220212	NR_029629	MIR216A	-2954	promoter
peak_372	chr12	13024818	13025872	NR_003932	RPL13AP20	-2539	promoter
peak_311	chr9	136008944	136011272	NM_001271774	RALGDS	-2401	promoter
peak_327	chr10	63805362	63806779	NM_001244638	ARID5B	-2191	promoter
peak_177	chr5	131589111	131591195	NM_001131027	PDLIM4	-2156	promoter
peak_515	chrX	24163241	24165733	NM_001178086	ZFX	-2029	promoter
peak_391	chr12	120153550	120154915	NR_031589	MIR1178	-2022	promoter
peak_373	chr12	13250754	13252094	NM_001206843	GSG1	-2015	promoter
peak_389	chr12	113342029	113343037	NM_002534	OAS1	-1702	promoter
peak_356	chr11	66703554	66704511	NR_036121	MIR3163	-1578	promoter
peak_308	chr9	128058941	128059823	NM_001282681	GAPVD1	-1346	promoter
peak_503	chr22	40438587	40440181	NM_001024843	TNRC6B	-640	promoter
peak_368	chr11	114165259	114166311	NM_006169	NNMT	-224	promoter
peak_520	chrX	117478806	117479891	NM_001184965	WDR44	-145	promoter
peak_23	chr1	153363157	153364131	NM_002964	S100A8	0	promoter
peak_25	chr1	155096806	155100581	NM_004428	EFNA1	0	promoter
peak_48	chr1	211812671	211813804	NR_131925	LOC105748977	0	promoter
peak_51	chr1	221508273	221510006	NR_024236	C1orf140	0	promoter
peak_63	chr1	234858762	234861612	NR_038856	LINC01132	0	promoter
peak_137	chr3	193852146	193854403	NM_005524	HES1	0	promoter
peak_155	chr5	14579320	14582059	NM_019018	FAM105A	0	promoter
peak_174	chr5	111563736	111565079	NR_110559	LOC101927023	0	promoter
peak_175	chr5	121814497	121815439	NR_051996	MGC32805	0	promoter
peak_190	chr5	172197913	172199961	NM_004417	DUSP1	0	promoter
peak_204	chr6	13407478	13408911	NM_001242630	GFOD1	0	promoter
peak_213	chr6	64281004	64282601	NM_003463	PTP4A1	0	promoter
peak_224	chr6	166401150	166402104	NR_026860	LINC00473	0	promoter
peak_248	chr7	87856004	87857004	NM_001256892	SRI	0	promoter
peak_281	chr8	142238056	142239189	NM_001286648	SLC45A4	0	promoter
peak_359	chr11	82744160	82746393	NM_001286059	RAB30	0	promoter
peak_388	chr12	104679403	104681127	NM_001261445	TXNRD1	0	promoter
peak_408	chr14	77506347	77507681	NR_110554	LOC283575	0	promoter
peak_452	chr16	87810338	87814623	NR_120309	LOC102724467	0	promoter
peak_498	chr21	44897526	44898550	NR_026863	LINC00313	0	promoter
peak_272	chr8	124194299	124195235	NM_001288587	FAM83A	34	promoter
peak_354	chr11	36318117	36319495	NM_001160167	PRR5L	393	promoter
peak_303	chr9	118685911	118686908	NR_024032	LINC00474	469	promoter
peak_10	chr1	65991884	65994165	NM_001198688	LEPR	513	intron
peak_110	chr3	12394941	12396097	NM_015869	PPARG	1941	intron
peak_105	chr2	211423346	211424870	NM_001875	CPS1	2024	intron
peak_76	chr2	42157537	42158813	NR_110262	LOC101929723	2050	TES
peak_379	chr12	46780031	46781442	NR_125381	LOC100288798	2142	intron
peak_5	chr1	32166363	32167591	NM_001856	COL16A1	2177	intron
peak_467	chr18	55891105	55891971	NM_001144966	NEDD4L	2352	intron
peak_449	chr16	73128978	73130351	NR_027756	HCCAT5	2731	TES
peak_428	chr15	74531912	74533019	NM_025055	CCDC33	3283	intron
peak_387	chr12	104612972	104614324	NM_001093771	TXNRD1	3416	intron
peak_479	chr20	34684360	34685920	NM_001258329	EPB41L1	3729	intron
peak_180	chr5	149316913	149320139	NM_000440	PDE6A	4217	intron
peak_429	chr15	74838069	74839141	NM_001307939	ARID3B	4552	intron
peak_18	chr1	92365867	92366887	NM_001195684	TGFBR3	4672	intron
peak_64	chr1	235092331	235094165	NR_125945	LOC101927851	5581	TES
peak_56	chr1	230984773	230986139	NM_001136495	C1orf198	5643	intron
peak_40	chr1	201456670	201459450	NM_001193572	CSRP1	6251	exon
peak_78	chr2	43259090	43260340	NR_110585	LOC102723854	6342	intron
peak_27	chr1	159885380	159886885	NM_001277224	TAGLN2	6622	TES
peak_216	chr6	112033341	112034540	NM_153047	FYN	6725	intron
peak_212	chr6	47001964	47003372	NM_025048	ADGRF1	6727	intron
peak_260	chr7	158807821	158808940	NR_024394	LINC00689	6777	intron
peak_108	chr2	234608566	234609352	NM_001072	UGT1A6	7055	intron
peak_500	chr22	31225706	31227578	NM_001282741	OSBP2	7204	intron
peak_61	chr1	234658620	234660320	NR_038426	LINC01354	7205	TES
peak_6	chr1	47496464	47497431	NM_178033	CYP4X1	7225	exon
peak_419	chr15	50548569	50550756	NM_001306146	HDC	7406	exon
peak_416	chr15	41157987	41158788	NM_133639	RHOV	7699	downstream
peak_462	chr17	73092046	73092785	NM_004695	SLC16A5	8011	intron
peak_417	chr15	42222200	42223554	NR_120332	EHD4-AS1	8586	TES
peak_14	chr1	68638752	68640446	NR_031664	MIR1262	8847	downstream
peak_321	chr10	22716628	22717975	NR_036533	LOC100499489	8883	downstream
peak_432	chr15	91249258	91250686	NR_120372	CRTC3-AS1	9685	intron
peak_188	chr5	171870168	171871739	NM_001017995	SH3PXD2B	9788	intron
peak_381	chr12	52673593	52675366	NM_002281	KRT81	9933	TES
peak_181	chr5	158768587	158769509	NR_037889	LOC285626	10062	intron
peak_220	chr6	134627982	134628905	NM_001143676	SGK1	10291	intron
peak_62	chr1	234793444	234794781	NR_125944	LOC101927787	11410	intron
peak_198	chr6	7997750	7999264	NR_027712	PIP5K1P1	11416	downstream
peak_483	chr20	48924888	48926220	NR_109950	LINC01271	11659	TES
peak_206	chr6	14270631	14273770	NR_108096	LINC01108	11915	downstream
peak_482	chr20	44407246	44408453	NM_080614	WFDC3	12094	intron
peak_111	chr3	16938739	16939725	NM_001144382	PLCL2	12288	intron
peak_22	chr1	151952349	151954293	NM_002966	S100A10	12421	TES
peak_24	chr1	154390305	154393136	NM_001206866	IL6R	12637	intron
peak_262	chr8	27729732	27730690	NR_036249	MIR4287	12943	downstream
peak_481	chr20	43357096	43358157	NM_003881	WISP2	13212	TES
peak_210	chr6	39182494	39183989	NM_003740	KCNK5	13262	intron
peak_293	chr9	93822554	93824095	NR_033912	LOC100129316	13319	TES
peak_233	chr7	22616702	22618478	NR_038393	LOC100506178	13747	TES
peak_403	chr13	99158649	99160299	NM_003576	STK24	14080	intron
peak_30	chr1	173158973	173160497	NM_001297562	TNFSF4	14200	intron
peak_463	chr18	3618091	3618824	NR_119377	DLGAP1-AS2	14357	downstream
peak_342	chr10	116539296	116540411	NR_120628	LOC101927692	14750	TES
peak_36	chr1	197099840	197101070	NM_001206846	ASPM	14754	intron
peak_72	chr2	36598138	36600862	NM_016441	CRIM1	14769	intron
peak_223	chr6	151202799	151204129	NM_001242768	MTHFD1L	15331	exon
peak_439	chr16	19516808	19517942	NM_016641	GDE1	15508	intron
peak_21	chr1	100126998	100129590	NM_017734	PALMD	15568	exon
peak_444	chr16	54287634	54288866	NR_126340	LOC100996338	15925	intron
peak_475	chr19	54511621	54512549	NM_031897	CACNG6	16080	intron
peak_385	chr12	98833580	98834497	NR_033801	SLC9A7P1	16426	downstream
peak_509	chr22	46084294	46085547	NM_001167621	ATXN10	16617	intron
peak_319	chr10	18446547	18449163	NM_001167945	CACNB2	16806	intron
peak_383	chr12	64255783	64257153	NM_020762	SRGAP1	17243	intron
peak_430	chr15	78508383	78509798	NM_001199377	ACSBG1	17251	intron
peak_179	chr5	146239670	146240773	NM_001271948	PPP2R2B	17575	intron
peak_4	chr1	22090975	22092070	NM_001032730	USP48	17618	intron
peak_409	chr14	81439603	81441450	NM_001018036	TSHR	17735	intron
peak_494	chr21	39511511	39513308	NR_026838	DSCR8	17967	intron
peak_38	chr1	198626425	198627548	NR_052021	PTPRC	18328	intron
peak_120	chr3	160413297	160414381	NM_025047	ARL14	18350	downstream
peak_154	chr5	911511	915547	NM_001166260	TRIP13	18543	TES
peak_116	chr3	101587122	101588236	NM_031419	NFKBIZ	18765	downstream
peak_273	chr8	126463807	126464877	NM_001282985	TRIB1	19357	downstream
peak_337	chr10	93348668	93351617	NR_024467	HECTD2-AS1	19600	intron
peak_508	chr22	45980912	45981898	NR_131244	LINC01589	19629	downstream
peak_320	chr10	21483152	21484919	NR_046284	NEBL-AS1	19922	downstream
peak_514	chrX	23821345	23822736	NM_002970	SAT1	20071	downstream
peak_349	chr11	34674660	34677576	NM_001206616	EHF	20650	intron
peak_390	chr12	116844012	116844984	NR_039683	MIR4472-2	21139	downstream
peak_302	chr9	117670112	117671107	NM_001244	TNFSF8	21768	intron
peak_163	chr5	59040660	59042663	NM_001197218	PDE4D	21775	intron
peak_243	chr7	47716758	47717928	NM_001123065	C7orf65	21917	downstream
peak_461	chr17	71284489	71285953	NM_012121	CDC42EP4	22190	intron
peak_100	chr2	160895768	160896661	NM_001007267	PLA2R1	22465	intron
peak_117	chr3	106935309	106936682	NR_028303	LINC00882	22803	intron
peak_94	chr2	85684742	85686156	NM_198482	SH2D6	22825	downstream
peak_294	chr9	97545181	97546166	NM_001193329	C9orf3	23251	intron
peak_246	chr7	73891869	73892975	NM_001199207	GTF2IRD1	23750	intron
peak_441	chr16	24657188	24658256	NR_122072	LINC01567	24127	downstream
peak_202	chr6	11207003	11208164	NM_182966	NEDD9	24751	intron
peak_279	chr8	134228239	134229920	NM_001204869	WISP1	24958	intron
peak_29	chr1	169028041	169031105	NR_104091	LINC00970	25138	exon
peak_28	chr1	164716889	164718628	NR_038072	LOC100505795	25250	downstream
peak_277	chr8	129188601	129189858	NR_031613	MIR1208	26240	downstream
peak_501	chr22	35984932	35986283	NM_005368	MB	27101	downstream
peak_264	chr8	67433705	67435735	NM_152765	C8orf46	28215	TES
peak_442	chr16	53766159	53767092	NM_001080432	FTO	28285	intron
peak_470	chr19	3450414	3452147	NM_001136503	SMIM24	28393	downstream
peak_340	chr10	116134124	116135498	NM_001001936	AFAP1L2	29039	intron
peak_285	chr9	33320226	33321425	NM_147134	NFX1	29809	intron
peak_74	chr2	38946710	38948676	NM_001031684	SRSF7	29960	downstream
peak_231	chr7	18580380	18581802	NM_001204147	HDAC9	31481	intron
peak_371	chr12	11732946	11733977	NR_033890	LINC01252	31983	downstream
peak_136	chr3	189579777	189581420	NR_030642	MIR944	32067	downstream
peak_252	chr7	111169065	111170203	NM_032549	IMMP2L	32144	intron
peak_394	chr12	130612563	130613781	NR_033834	FZD10-AS1	32442	downstream
peak_168	chr5	90575614	90577032	NR_103548	LUCAT1	33187	downstream
peak_464	chr18	12015143	12016242	NM_014214	IMPA2	33717	intron
peak_370	chr12	683363	685735	NM_001294345	NINJ2	33844	intron
peak_235	chr7	23373048	23376020	NM_138446	MALSU1	34109	downstream
peak_291	chr9	89597880	89599566	NR_049794	LOC100506834	34268	intron
peak_222	chr6	150724364	150725363	NM_001164694	IYD	34337	TES
peak_191	chr5	172295708	172297296	NM_001031711	ERGIC1	34486	intron
peak_290	chr9	86046353	86047917	NM_001244960	FRMD3	34740	intron
peak_97	chr2	118880853	118882086	NM_016133	INSIG2	34804	downstream
peak_73	chr2	36958732	36960224	NM_001177972	VIT	34900	intron
peak_126	chr3	177195961	177196917	NR_047568	LINC00578	36253	intron
peak_201	chr6	11194275	11195913	NM_182966	NEDD9	37002	TES
peak_221	chr6	139757549	139758539	NR_033919	LOC645434	37194	downstream
peak_420	chr15	59537329	59538431	NM_033195	LDHAL6B	38315	downstream
peak_495	chr21	39830150	39831003	NM_001136155	ERG	39425	intron
peak_151	chr4	157851997	157853087	NM_016205	PDGFC	39459	intron
peak_47	chr1	208375851	208378101	NM_025179	PLXNA2	39564	intron
peak_121	chr3	160513928	160515268	NM_139245	PPM1L	39933	intron
peak_300	chr9	113298496	113301725	NM_153366	SVEP1	40435	intron
peak_496	chr21	44630048	44632472	NM_000394	CRYAA	40931	downstream
peak_511	chr22	46330251	46331430	NM_058238	WNT7B	41578	intron
peak_517	chrX	39913928	39914651	NM_001123385	BCOR	42068	exon
peak_492	chr21	36217767	36218851	NM_001122607	RUNX1	42136	intron
peak_330	chr10	69912845	69914740	NM_001256268	MYPN	43656	intron
peak_377	chr12	25981667	25983193	NR_036188	MIR4302	43819	downstream
peak_186	chr5	169577696	169579066	NM_012188	FOXI1	44780	downstream
peak_313	chr10	2010398	2011509	NR_040253	LINC00700	45033	downstream
peak_251	chr7	111156434	111157302	NM_032549	IMMP2L	45045	intron
peak_258	chr7	139430699	139432592	NM_001113239	HIPK2	45101	intron
peak_421	chr15	59547699	59549416	NM_033195	LDHAL6B	48685	downstream
peak_499	chr22	30592159	30593321	NM_001257135	LIF	49519	downstream
peak_365	chr11	112192010	112193178	NR_126004	LOC283140	50539	intron
peak_282	chr9	2570442	2571648	NR_015375	VLDLR-AS1	50725	intron
peak_2	chr1	8319463	8320286	NR_125998	LOC102724539	50732	downstream
peak_139	chr4	7807069	7808240	NR_026892	AFAP1-AS1	51253	downstream
peak_283	chr9	17630220	17631303	NM_003026	SH3GL2	51269	intron
peak_437	chr16	11627842	11628938	NM_004862	LITAF	51291	downstream
peak_286	chr9	71447268	71448713	NM_138333	FAM122A	52305	downstream
peak_250	chr7	107589087	107590585	NM_002291	LAMB1	53219	intron
peak_195	chr6	3389483	3391727	NM_001286455	SLC22A23	53520	intron
peak_316	chr10	7396392	7397320	NM_001018039	SFMBT2	53983	intron
peak_17	chr1	92294976	92297697	NM_001195683	TGFBR3	54139	intron
peak_480	chr20	36736526	36739237	NM_004613	TGM2	54463	downstream
peak_288	chr9	75191939	75192976	NM_138691	TMC1	55223	exon
peak_334	chr10	90284945	90286282	NM_001031709	RNLS	56800	intron
peak_447	chr16	69515675	69517155	NM_030579	CYB5B	57178	downstream
peak_41	chr1	202251801	202253887	NM_001310326	UBE2T	57207	downstream
peak_46	chr1	208357160	208358563	NM_025179	PLXNA2	59102	intron
peak_103	chr2	183231286	183232032	NM_001258313	PDE1A	59743	intron
peak_83	chr2	56088983	56090382	NM_001039348	EFEMP1	60916	TES
peak_431	chr15	91134413	91136220	NM_001042574	CRTC3	61296	intron
peak_276	chr8	128678657	128684066	NR_117102	CASC11	62147	downstream
peak_333	chr10	87400951	87403163	NR_038986	GRID1-AS1	63464	downstream
peak_443	chr16	53801852	53803244	NM_001080432	FTO	63978	intron
peak_347	chr11	10944034	10945170	NR_034137	ZBED5-AS1	64271	downstream
peak_510	chr22	46307193	46308527	NM_058238	WNT7B	64481	downstream
peak_42	chr1	204262855	204264409	NM_014935	PLEKHA6	64648	intron
peak_67	chr1	244882599	244883726	NM_001297746	DESI2	66250	downstream
peak_128	chr3	186143546	186144975	NR_033844	LOC253573	66475	downstream
peak_350	chr11	35373339	35374534	NM_004171	SLC1A2	66571	intron
peak_19	chr1	94244820	94246059	NM_001261408	BCAR3	66647	intron
peak_15	chr1	90355291	90356594	NM_018103	LRRC8D	67812	intron
peak_266	chr8	75162573	75163826	NM_020647	JPH1	69736	intron
peak_173	chr5	111016079	111017342	NM_001142483	NREP	74606	downstream
peak_459	chr17	63746300	63747439	NM_001037325	CEP112	75222	exon
peak_164	chr5	60704084	60705035	NM_020928	ZSWIM6	75985	intron
peak_305	chr9	118994341	118995778	NM_002581	PAPPA	78271	intron
peak_478	chr20	11771886	11773074	NR_110635	LINC00687	78289	downstream
peak_418	chr15	48857956	48859475	NM_000138	FBN1	78510	intron
peak_244	chr7	54905551	54906998	NR_110040	LOC100996654	78546	downstream
peak_301	chr9	113510275	113511377	NM_001166280	MUSK	79225	intron
peak_170	chr5	94033647	94034698	NM_032290	ANKRD32	79257	TES
peak_407	chr14	70465621	70466700	NM_001130417	SLC8A3	80234	downstream
peak_295	chr9	98555647	98557165	NR_023390	LINC00476	81094	downstream
peak_146	chr4	90674316	90675396	NM_001146054	SNCA	82731	intron
peak_274	chr8	128341980	128343906	NR_117099	CASC21	85099	intron
peak_156	chr5	17304112	17307252	NM_006317	BASP1	86443	downstream
peak_380	chr12	46865900	46868220	NR_125381	LOC100288798	88011	intron
peak_257	chr7	138575109	138577181	NM_001164665	KIAA1549	88883	intron
peak_123	chr3	174666992	174668065	NM_207015	NAALADL2	89882	intron
peak_344	chr10	123259905	123261119	NM_001144913	FGFR2	92362	exon
peak_361	chr11	86288551	86289989	NM_001014811	ME3	93251	intron
peak_322	chr10	22908759	22910136	NM_005028	PIP4K2A	93367	intron
peak_455	chr17	49029146	49029965	NM_001251971	SPAG9	94364	downstream
peak_124	chr3	174672885	174674164	NM_207015	NAALADL2	95775	intron
peak_312	chr9	137667589	137668658	NR_103451	LOC101448202	95806	downstream
peak_166	chr5	82863378	82864636	NM_001126336	VCAN	95886	intron
peak_315	chr10	7352919	7354057	NM_001018039	SFMBT2	97246	intron
peak_326	chr10	63520397	63521597	NM_173554	C10orf107	97679	exon
peak_366	chr11	114030465	114031362	NM_001018011	ZBTB16	99178	intron
peak_102	chr2	183189207	183190041	NM_001258313	PDE1A	101734	intron
peak_367	chr11	114033258	114034505	NM_001018011	ZBTB16	101971	intron
peak_486	chr20	51691034	51692722	NM_173485	TSHZ2	102089	intron
peak_314	chr10	7344051	7345463	NM_001018039	SFMBT2	105840	intron
peak_7	chr1	48534998	48536627	NR_026749	SKINTL	111473	downstream
peak_16	chr1	92230502	92232049	NM_001195683	TGFBR3	119787	intron
peak_448	chr16	72961307	72962239	NM_006885	ZFHX3	120035	intron
peak_101	chr2	183165041	183165981	NM_001258313	PDE1A	125794	intron
peak_255	chr7	116440939	116442067	NM_000245	MET	128481	TES
peak_150	chr4	152461728	152463260	NM_001109977	FAM160A1	131331	intron
peak_132	chr3	189021877	189023532	NM_198485	TPRG1	132115	intron
peak_466	chr18	45529106	45530920	NM_001039360	ZBTB7C	132760	downstream
peak_45	chr1	208280774	208282184	NM_025179	PLXNA2	135481	intron
peak_426	chr15	71570864	71572910	NM_024817	THSD4	137077	intron
peak_133	chr3	189041975	189043557	NM_198485	TPRG1	152213	TES
peak_427	chr15	71586377	71589445	NM_024817	THSD4	152590	intron
peak_71	chr2	28884247	28885649	NM_001170585	PLB1	165310	downstream
peak_458	chr17	55499746	55500675	NM_170721	MSI2	165373	intron
peak_265	chr8	70571367	70572504	NM_001128205	SULF1	166340	exon
peak_247	chr7	83654395	83655392	NM_006080	SEMA3A	168825	intron
peak_37	chr1	197408879	197411911	NM_001193640	CRB1	171546	exon
peak_263	chr8	37159550	37161126	NR_031672	MIR1268A	180080	intron
peak_11	chr1	66647501	66649527	NM_001037340	PDE4B	189203	intron
peak_353	chr11	36167689	36168717	NM_001304263	LDLRAD3	202159	intron
peak_338	chr10	105408278	105409790	NM_014631	SH3PXD2A	205374	intron
peak_169	chr5	92694724	92696093	NR_109825	NR2F1-AS1	210956	downstream
peak_115	chr3	67925470	67927760	NR_109992	SUCLG2-AS1	220350	intron
peak_310	chr9	129949343	129950510	NM_001190728	RALGPS1	224840	intron
peak_33	chr1	184591123	184592126	NM_030806	C1orf21	234974	exon
peak_34	chr1	184592384	184593875	NM_030806	C1orf21	236235	exon
peak_90	chr2	69480041	69481728	NM_032208	ANTXR1	239766	TES
peak_287	chr9	73215829	73217359	NM_020952	TRPM3	266615	intron
peak_12	chr1	66726070	66729293	NM_001037340	PDE4B	267772	intron
peak_13	chr1	66735426	66738074	NM_001037340	PDE4B	277128	intron
peak_162	chr5	58186608	58188047	NM_138453	RAB3C	307670	downstream
peak_79	chr2	46190791	46192146	NM_005400	PRKCE	311749	intron
peak_406	chr14	68606560	68607690	NM_133510	RAD51B	320065	intron
peak_118	chr3	124147093	124148861	NM_003947	KALRN	333536	intron
peak_317	chr10	12749182	12750217	NM_020397	CAMK1D	357641	intron
peak_318	chr10	12762013	12763274	NM_020397	CAMK1D	370472	intron
peak_219	chr6	129638869	129639987	NM_000426	LAMA2	434584	intron
peak_93	chr2	72594632	72595535	NM_015189	EXOC6B	457642	intron
peak_343	chr10	122835997	122838846	NR_049879	MIR5694	491407	downstream
peak_50	chr1	219103711	219105393	NR_031644	MIR548F3	492737	intron
peak_171	chr5	95828119	95829041	NR_130776	LOC101929710	530415	intron
peak_172	chr5	95844922	95846273	NR_130776	LOC101929710	547218	intron
peak_149	chr4	143012021	143013420	NM_001101669	INPP4B	754184	intron
peak_239	chr7	40938573	40939417	NM_001193311	SUGCT	763999	downstream
peak_152	chr4	173883497	173884373	NM_001034845	GALNTL6	1148923	intron
peak_153	chr4	173899801	173900751	NM_001034845	GALNTL6	1165227	intron
peak_214	chr6	64515872	64517076	NM_001142800	EYS	1900042	exon
peak_8	chr1	56183985	56185165
peak_9	chr1	56277746	56278691
peak_20	chr1	94790530	94792499
peak_31	chr1	175239198	175240150
peak_32	chr1	182089198	182090630
peak_52	chr1	221565488	221568533
peak_55	chr1	229038377	229040026
peak_60	chr1	233004338	233005390
peak_69	chr2	19172131	19173703
peak_70	chr2	23491180	23492438
peak_82	chr2	53703778	53704729
peak_85	chr2	65006116	65007115
peak_86	chr2	65822431	65823636
peak_87	chr2	65839370	65840506
peak_89	chr2	67787786	67789519
peak_91	chr2	71973528	71974749
peak_92	chr2	72177264	72178595
peak_98	chr2	136992829	136994208
peak_99	chr2	151044328	151045613
peak_106	chr2	221089529	221090339
peak_109	chr2	236241330	236242482
peak_112	chr3	41012816	41013830
peak_113	chr3	55202949	55204598
peak_114	chr3	55402797	55404906
peak_129	chr3	187559136	187560178
peak_134	chr3	189110432	189111989
peak_135	chr3	189208029	189209256
peak_140	chr4	24211670	24212623
peak_141	chr4	24220268	24221546
peak_142	chr4	24262500	24263455
peak_143	chr4	24322465	24323334
peak_144	chr4	34182796	34184154
peak_145	chr4	84128527	84129554
peak_147	chr4	120650076	120652054
peak_157	chr5	28300617	28303067
peak_159	chr5	43767240	43776539
peak_160	chr5	57483807	57484718
peak_161	chr5	57530878	57531846
peak_165	chr5	81701238	81702852
peak_167	chr5	86204891	86206411
peak_182	chr5	158944864	158946900
peak_183	chr5	159008379	159009577
peak_184	chr5	161750134	161752979
peak_187	chr5	171022465	171024235
peak_196	chr6	3911911	3914889
peak_197	chr6	4320017	4321740
peak_199	chr6	9139360	9142018
peak_200	chr6	9248140	9249225
peak_207	chr6	19465780	19466632
peak_215	chr6	75459092	75460714
peak_217	chr6	113753730	113755361
peak_226	chr7	13780806	13782350
peak_227	chr7	17029294	17030200
peak_228	chr7	17134034	17135375
peak_229	chr7	17138735	17139760
peak_236	chr7	25809571	25810861
peak_237	chr7	36076482	36077473
peak_245	chr7	55034683	55035715
peak_254	chr7	116065935	116067226
peak_261	chr8	8457082	8459012
peak_268	chr8	79109439	79110550
peak_280	chr8	140383219	140384135
peak_289	chr9	81485781	81487382
peak_297	chr9	107826506	107827497
peak_298	chr9	111235248	111236688
peak_306	chr9	121098148	121099868
peak_323	chr10	29429917	29431391
peak_324	chr10	30100393	30101649
peak_328	chr10	65470891	65473649
peak_339	chr10	112169909	112171347
peak_362	chr11	91714560	91715872
peak_364	chr11	95253692	95255572
peak_369	chr11	128080101	128081149
peak_374	chr12	19806884	19808792
peak_375	chr12	19897132	19898518
peak_376	chr12	20036638	20037711
peak_378	chr12	38778548	38780669
peak_384	chr12	80536940	80537939
peak_395	chr13	34617962	34619147
peak_397	chr13	44874740	44876039
peak_398	chr13	44880368	44881313
peak_399	chr13	44883614	44885778
peak_400	chr13	49356375	49358008
peak_401	chr13	64009462	64010819
peak_402	chr13	73707469	73708345
peak_404	chr14	30692343	30694236
peak_405	chr14	42661902	42663021
peak_410	chr15	39180383	39181844
peak_411	chr15	39186395	39188320
peak_412	chr15	39480859	39481768
peak_413	chr15	39654596	39656680
peak_414	chr15	39683100	39684058
peak_415	chr15	39696673	39697609
peak_422	chr15	68290286	68292682
peak_423	chr15	70487044	70489678
peak_424	chr15	70722208	70722986
peak_425	chr15	70766612	70768033
peak_434	chr15	95334859	95336244
peak_435	chr15	101253216	101256793
peak_465	chr18	22448562	22449328
peak_472	chr19	13781455	13782709
peak_476	chr20	5676308	5677374
peak_484	chr20	49050100	49051977
peak_485	chr20	50555083	50556370
peak_488	chr20	52422143	52423004
peak_489	chr20	55362033	55364049
peak_491	chr21	28419426	28420705
peak_493	chr21	37151732	37152693
peak_512	chrX	13128003	13129811
peak_516	chrX	39753655	39755812
peak_518	chrX	44557529	44558210
peak_519	chrX	66138804	66140246
peak_521	chrX	141076686	141078321
peak_522	chrX	142182000	142182975
peak_523	chrX	150994184	150995247
