# Supplementary material for: The NFIB/CARM1 partnership is a driver in preclinical models of small cell lung cancer
Source: Nat Commun. 2023 Jan 23;14:363. doi: 10.1038/s41467-023-35864-y (PMC9870865; doi:10.1038/s41467-023-35864-y)
Supplement: Supplementary file 5 — Supplementary Data 3 [file 41467_2023_35864_MOESM5_ESM.xlsx]

## Sheet: Sheet1
Mass spectrometry for proteins binding to NFIB WT and R388K mutant in HeLa cells
					Total Spectrum Count	Total Spectrum Count
Rank #	Identified Proteins	Accession Number	Alternate ID	Molecular Weight	NFIB-R388K	NFIB-WT
1	Tubulin beta-4B chain OS=Homo sapiens OX=9606 GN=TUBB4B PE=1 SV=1	TBB4B_HUMAN		50 kDa	0	48
2	Isoform 2 of DNA-dependent protein kinase catalytic subunit OS=Homo sapiens OX=9606 GN=PRKDC	sp|P78527-2|PRKDC_HUMAN (+1)		466 kDa	0	9
3	SWISS-PROT:Q7Z3Y8 Tax_Id=9606 Gene_Symbol=KRT27 Keratin, type I cytoskeletal 27	Q7Z3Y8		?	0	9
4	Isoform 2 of Nuclear mitotic apparatus protein 1 OS=Homo sapiens OX=9606 GN=NUMA1	sp|Q14980-2|NUMA1_HUMAN		237 kDa	0	8
5	Isoform 3 of CD44 antigen OS=Homo sapiens OX=9606 GN=CD44	sp|P16070-3|CD44_HUMAN (+5)		78 kDa	0	6
6	Isoform 2 of Myosin-10 OS=Homo sapiens OX=9606 GN=MYH10	sp|P35580-2|MYH10_HUMAN (+4)		231 kDa	0	6
7	Tropomyosin alpha-4 chain OS=Homo sapiens OX=9606 GN=TPM4 PE=1 SV=3	sp|P67936|TPM4_HUMAN		29 kDa	0	6
8	Pre-mRNA-processing-splicing factor 8 OS=Homo sapiens OX=9606 GN=PRPF8 PE=1 SV=2	PRP8_HUMAN		274 kDa	0	5
9	X-ray repair cross-complementing protein 6 OS=Homo sapiens OX=9606 GN=XRCC6 PE=1 SV=2	sp|P12956|XRCC6_HUMAN		70 kDa	0	5
10	SWISS-PROT:P02754 Beta-lactoglobulin - Bos taurus (Bovine).	P02754		18 kDa	0	5
11	Protein transport protein Sec61 subunit alpha isoform 1 OS=Homo sapiens OX=9606 GN=SEC61A1 PE=1 SV=1	B4DR61_HUMAN (+1)		53 kDa	0	5
12	DBIRD complex subunit ZNF326 OS=Homo sapiens OX=9606 GN=ZNF326 PE=1 SV=2	sp|Q5BKZ1|ZN326_HUMAN		66 kDa	0	5
13	Isoform 5 of Nuclear pore complex protein Nup98-Nup96 OS=Homo sapiens OX=9606 GN=NUP98	sp|P52948-5|NUP98_HUMAN (+1)		196 kDa	0	5
14	DNA-directed RNA polymerase II subunit RPB1 OS=Homo sapiens OX=9606 GN=POLR2A PE=1 SV=2	sp|P24928|RPB1_HUMAN		217 kDa	0	5
15	2-oxoglutarate dehydrogenase, mitochondrial OS=Homo sapiens OX=9606 GN=OGDH PE=1 SV=1	A0A0D9SFS3_HUMAN (+4)		113 kDa	0	5
16	Insulin-like growth factor 2 mRNA-binding protein 3 OS=Homo sapiens OX=9606 GN=IGF2BP3 PE=1 SV=2	sp|O00425|IF2B3_HUMAN		64 kDa	0	5
17	Cytochrome c oxidase subunit 2 OS=Homo sapiens OX=9606 GN=MT-CO2 PE=1 SV=1	COX2_HUMAN		26 kDa	0	5
18	Isoform 2 of Nuclear pore complex protein Nup214 OS=Homo sapiens OX=9606 GN=NUP214	sp|P35658-2|NU214_HUMAN (+3)		213 kDa	0	5
19	Annexin OS=Homo sapiens OX=9606 GN=ANXA6 PE=1 SV=1	E5RK69_HUMAN		52 kDa	0	5
20	40S ribosomal protein S11 OS=Homo sapiens OX=9606 GN=RPS11 PE=1 SV=1	M0QZC5_HUMAN (+1)		14 kDa	0	4
21	Histone H1.5 OS=Homo sapiens OX=9606 GN=HIST1H1B PE=1 SV=3	H15_HUMAN		23 kDa	0	4
22	Isoform 3 of U3 small nucleolar RNA-associated protein 14 homolog A OS=Homo sapiens OX=9606 GN=UTP14A	sp|Q9BVJ6-3|UT14A_HUMAN (+1)		82 kDa	0	4
23	CTP synthase 1 OS=Homo sapiens OX=9606 GN=CTPS1 PE=1 SV=2	sp|P17812|PYRG1_HUMAN		67 kDa	0	4
24	Isoform 2 of 26S proteasome non-ATPase regulatory subunit 6 OS=Homo sapiens OX=9606 GN=PSMD6	sp|Q15008-2|PSMD6_HUMAN (+3)		41 kDa	0	4
25	TAR DNA-binding protein 43 (Fragment) OS=Homo sapiens OX=9606 GN=TARDBP PE=1 SV=1	A0A087WX29_HUMAN		27 kDa	0	4
26	Annexin A5 OS=Homo sapiens OX=9606 GN=ANXA5 PE=1 SV=2	ANXA5_HUMAN		36 kDa	0	4
27	Isoform 2 of Serrate RNA effector molecule homolog OS=Homo sapiens OX=9606 GN=SRRT	sp|Q9BXP5-2|SRRT_HUMAN (+1)		100 kDa	0	4
28	Heterogeneous nuclear ribonucleoprotein A/B OS=Homo sapiens OX=9606 GN=HNRNPAB PE=1 SV=1	D6RD18_HUMAN		30 kDa	0	4
29	Fructose-bisphosphate aldolase OS=Homo sapiens OX=9606 GN=ALDOA PE=1 SV=1	J3KPS3_HUMAN (+2)		40 kDa	0	4
30	COP9 signalosome complex subunit 1 OS=Homo sapiens OX=9606 GN=GPS1 PE=1 SV=2	C9JFE4_HUMAN (+3)		53 kDa	0	4
31	Catalase OS=Homo sapiens OX=9606 GN=CAT PE=1 SV=3	CATA_HUMAN		60 kDa	0	4
32	Isoform 2 of DNA ligase 1 OS=Homo sapiens OX=9606 GN=LIG1	sp|P18858-2|DNLI1_HUMAN (+1)		89 kDa	0	4
33	Integrin beta-1 OS=Homo sapiens OX=9606 GN=ITGB1 PE=1 SV=2	sp|P05556|ITB1_HUMAN		88 kDa	0	4
34	Isoform 2 of Macrophage-capping protein OS=Homo sapiens OX=9606 GN=CAPG	sp|P40121-2|CAPG_HUMAN (+1)		37 kDa	0	4
35	Isoform 2 of Transcriptional repressor p66-alpha OS=Homo sapiens OX=9606 GN=GATAD2A	sp|Q86YP4-2|P66A_HUMAN		65 kDa	0	4
36	Cell division cycle 5-like protein OS=Homo sapiens OX=9606 GN=CDC5L PE=1 SV=2	CDC5L_HUMAN		92 kDa	0	3
37	Signal transducer and activator of transcription 1-alpha/beta OS=Homo sapiens OX=9606 GN=STAT1 PE=1 SV=2	sp|P42224|STAT1_HUMAN		87 kDa	0	3
38	Protein PRRC2A OS=Homo sapiens OX=9606 GN=PRRC2A PE=1 SV=3	sp|P48634|PRC2A_HUMAN		229 kDa	0	3
39	Isoform 2 of Eukaryotic translation initiation factor 4 gamma 2 OS=Homo sapiens OX=9606 GN=EIF4G2	sp|P78344-2|IF4G2_HUMAN (+1)		98 kDa	0	3
40	60S ribosomal protein L28 OS=Homo sapiens OX=9606 GN=RPL28 PE=1 SV=1	H0YKD8_HUMAN (+7)		19 kDa	0	3
41	U4/U6 small nuclear ribonucleoprotein Prp3 OS=Homo sapiens OX=9606 GN=PRPF3 PE=1 SV=2	sp|O43395|PRPF3_HUMAN		78 kDa	0	3
42	mRNA turnover protein 4 homolog OS=Homo sapiens OX=9606 GN=MRTO4 PE=1 SV=2	MRT4_HUMAN		28 kDa	0	3
43	Isoform 2 of E3 ubiquitin-protein ligase HUWE1 OS=Homo sapiens OX=9606 GN=HUWE1	sp|Q7Z6Z7-2|HUWE1_HUMAN (+2)		480 kDa	0	3
44	Isoform 3 of Zinc finger protein 462 OS=Homo sapiens OX=9606 GN=ZNF462	sp|Q96JM2-3|ZN462_HUMAN-DECOY		?	0	3
45	Putative RNA-binding protein 15 OS=Homo sapiens OX=9606 GN=RBM15 PE=1 SV=1	A0A087WWP4_HUMAN (+4)		102 kDa	0	3
46	Proteasome subunit alpha type-5 OS=Homo sapiens OX=9606 GN=PSMA5 PE=1 SV=3	sp|P28066|PSA5_HUMAN		26 kDa	0	3
47	Isoform 2 of Testin OS=Homo sapiens OX=9606 GN=TES	sp|Q9UGI8-2|TES_HUMAN (+1)		47 kDa	0	3
48	40S ribosomal protein S2 (Fragment) OS=Homo sapiens OX=9606 GN=RPS2 PE=1 SV=1	H0YEN5_HUMAN (+1)		21 kDa	0	3
49	Isoform 3 of Glucose-6-phosphate 1-dehydrogenase OS=Homo sapiens OX=9606 GN=G6PD	sp|P11413-3|G6PD_HUMAN		62 kDa	0	3
50	Fibrous sheath-interacting protein 2 OS=Homo sapiens OX=9606 GN=FSIP2 PE=2 SV=4	sp|Q5CZC0|FSIP2_HUMAN		781 kDa	0	3
51	Transcription intermediary factor 1-beta OS=Homo sapiens OX=9606 GN=TRIM28 PE=1 SV=5	sp|Q13263|TIF1B_HUMAN		89 kDa	0	3
52	40S ribosomal protein S26 OS=Homo sapiens OX=9606 GN=RPS26 PE=1 SV=3	RS26_HUMAN		13 kDa	0	3
53	Deoxynucleotidyltransferase terminal-interacting protein 2 OS=Homo sapiens OX=9606 GN=DNTTIP2 PE=1 SV=2	TDIF2_HUMAN		84 kDa	0	3
54	Isoform 3 of Putative disintegrin and metalloproteinase domain-containing protein 5 OS=Homo sapiens OX=9606 GN=ADAM5	sp|Q6NVV9-3|ADAM5_HUMAN		37 kDa	0	3
55	Torsin-1A-interacting protein 2 OS=Homo sapiens OX=9606 GN=TOR1AIP2 PE=1 SV=1	TOIP2_HUMAN		51 kDa	0	3
56	Isoform 2 of Nucleolar protein 6 OS=Homo sapiens OX=9606 GN=NOL6	sp|Q9H6R4-2|NOL6_HUMAN		112 kDa	0	3
57	Ras-related protein Rap-1b (Fragment) OS=Homo sapiens OX=9606 GN=RAP1B PE=1 SV=1	E7ESV4_HUMAN (+4)		18 kDa	0	3
58	Serine/threonine-protein kinase WNK1 OS=Homo sapiens OX=9606 GN=WNK1 PE=1 SV=1	F5GWT4_HUMAN (+5)		225 kDa	0	3
59	Vacuolar protein sorting-associated protein 35 OS=Homo sapiens OX=9606 GN=VPS35 PE=1 SV=2	VPS35_HUMAN		92 kDa	0	3
60	Isoform 2 of Mitotic spindle assembly checkpoint protein MAD1 OS=Homo sapiens OX=9606 GN=MAD1L1	sp|Q9Y6D9-3|MD1L1_HUMAN (+1)		72 kDa	0	3
61	ATP-dependent Clp protease proteolytic subunit, mitochondrial OS=Homo sapiens OX=9606 GN=CLPP PE=1 SV=1	CLPP_HUMAN		30 kDa	0	3
62	Isoform 2 of Sequestosome-1 OS=Homo sapiens OX=9606 GN=SQSTM1	sp|Q13501-2|SQSTM_HUMAN		39 kDa	0	3
63	SWISS-PROT:P02768-1 Tax_Id=9606 Gene_Symbol=ALB Isoform 1 of Serum albumin precursor	P02768-1		69 kDa	0	3
64	HCG1985580, isoform CRA_c OS=Homo sapiens OX=9606 GN=PDCD6 PE=1 SV=1	A0A024QZ42_HUMAN (+1)		14 kDa	0	3
65	Serine/threonine-protein phosphatase 2A 65 kDa regulatory subunit A alpha isoform OS=Homo sapiens OX=9606 GN=PPP2R1A PE=1 SV=4	2AAA_HUMAN (+1)		65 kDa	0	3
66	Cell surface glycoprotein MUC18 OS=Homo sapiens OX=9606 GN=MCAM PE=1 SV=2	sp|P43121|MUC18_HUMAN		72 kDa	0	3
67	Isoform 3 of SWI/SNF-related matrix-associated actin-dependent regulator of chromatin subfamily D member 2 OS=Homo sapiens OX=9606 GN=SMARCD2	sp|Q92925-3|SMRD2_HUMAN		55 kDa	0	3
68	Myristoylated alanine-rich C-kinase substrate OS=Homo sapiens OX=9606 GN=MARCKS PE=1 SV=4	MARCS_HUMAN		32 kDa	0	3
69	Splicing factor 3A subunit 1 OS=Homo sapiens OX=9606 GN=SF3A1 PE=1 SV=1	sp|Q15459|SF3A1_HUMAN		89 kDa	0	3
70	MICOS complex subunit (Fragment) OS=Homo sapiens OX=9606 GN=CHCHD3 PE=1 SV=1	A0A286YEX5_HUMAN (+3)		11 kDa	0	3
71	Isoform 5 of RNA-binding protein 14 OS=Homo sapiens OX=9606 GN=RBM14	sp|Q96PK6-5|RBM14_HUMAN		37 kDa	0	3
72	Alkyldihydroxyacetonephosphate synthase, peroxisomal OS=Homo sapiens OX=9606 GN=AGPS PE=1 SV=1	ADAS_HUMAN		73 kDa	0	3
73	COP9 signalosome complex subunit 3 OS=Homo sapiens OX=9606 GN=COPS3 PE=1 SV=2	H7C3P9_HUMAN (+2)		39 kDa	0	3
74	SWISS-PROT:P02668 Kappa-casein [Contains: Casoxin C; Casoxin 6; Casoxin A; Casoxin B; Casoplatelin] - Bos taurus (Bovine).	P02668		19 kDa	0	3
75	Ryanodine receptor 2 OS=Homo sapiens OX=9606 GN=RYR2 PE=1 SV=3	sp|Q92736|RYR2_HUMAN-DECOY		?	0	2
76	Low-density lipoprotein receptor-related protein 1B OS=Homo sapiens OX=9606 GN=LRP1B PE=1 SV=2	LRP1B_HUMAN		515 kDa	0	2
77	60S ribosomal protein L6 OS=Homo sapiens OX=9606 GN=RPL6 PE=1 SV=3	RL6_HUMAN		33 kDa	0	2
78	60S ribosomal protein L26-like 1 (Fragment) OS=Homo sapiens OX=9606 GN=RPL26L1 PE=1 SV=1	E5RIT6_HUMAN (+7)		15 kDa	0	2
79	Transaldolase OS=Homo sapiens OX=9606 GN=TALDO1 PE=1 SV=2	TALDO_HUMAN		38 kDa	0	2
80	Coatomer subunit gamma-1 OS=Homo sapiens OX=9606 GN=COPG1 PE=1 SV=1	COPG1_HUMAN		98 kDa	0	2
81	Isoform 4 of U4/U6 small nuclear ribonucleoprotein Prp31 OS=Homo sapiens OX=9606 GN=PRPF31	sp|Q8WWY3-4|PRP31_HUMAN		55 kDa	0	2
82	AP-3 complex subunit beta-1 OS=Homo sapiens OX=9606 GN=AP3B1 PE=1 SV=3	sp|O00203|AP3B1_HUMAN		121 kDa	0	2
83	PH-interacting protein OS=Homo sapiens OX=9606 GN=PHIP PE=1 SV=2	PHIP_HUMAN		207 kDa	0	2
84	Isoform 3 of Eukaryotic translation initiation factor 2A OS=Homo sapiens OX=9606 GN=EIF2A	sp|Q9BY44-3|EIF2A_HUMAN (+1)		62 kDa	0	2
85	Probable RNA-binding protein 19 OS=Homo sapiens OX=9606 GN=RBM19 PE=1 SV=3	RBM19_HUMAN		107 kDa	0	2
86	Cell cycle and apoptosis regulator protein 2 OS=Homo sapiens OX=9606 GN=CCAR2 PE=1 SV=2	sp|Q8N163|CCAR2_HUMAN		103 kDa	0	2
87	Retrotransposon Gag-like protein 9 OS=Homo sapiens OX=9606 GN=RTL9 PE=1 SV=1	RTL9_HUMAN		144 kDa	0	2
88	Monofunctional C1-tetrahydrofolate synthase, mitochondrial OS=Homo sapiens OX=9606 GN=MTHFD1L PE=1 SV=1	A0A087WVM4_HUMAN (+2)		99 kDa	0	2
89	Probable ATP-dependent RNA helicase DDX27 OS=Homo sapiens OX=9606 GN=DDX27 PE=1 SV=1	B7Z6D5_HUMAN (+1)		87 kDa	0	2
90	Sulfatase-modifying factor 2 OS=Homo sapiens OX=9606 GN=SUMF2 PE=1 SV=1	J3KQJ1_HUMAN (+1)		36 kDa	0	2
91	Condensin complex subunit 1 OS=Homo sapiens OX=9606 GN=NCAPD2 PE=1 SV=3	CND1_HUMAN		157 kDa	0	2
92	Isoform 2 of B-cell receptor-associated protein 31 OS=Homo sapiens OX=9606 GN=BCAP31	sp|P51572-2|BAP31_HUMAN (+1)		35 kDa	0	2
93	Isoform Beta of Heat shock protein 105 kDa OS=Homo sapiens OX=9606 GN=HSPH1	sp|Q92598-2|HS105_HUMAN (+3)		92 kDa	0	2
94	Cytoplasmic dynein 1 light intermediate chain 1 OS=Homo sapiens OX=9606 GN=DYNC1LI1 PE=1 SV=3	DC1L1_HUMAN		57 kDa	0	2
95	SWISS-PROT:P02663 Alpha-S2-casein [Contains: Casocidin-1 - Bos taurus (Bovine).	P02663		24 kDa	0	2
96	Proteasome subunit beta type-4 OS=Homo sapiens OX=9606 GN=PSMB4 PE=1 SV=4	PSB4_HUMAN		29 kDa	0	2
97	Laminin subunit alpha-5 OS=Homo sapiens OX=9606 GN=LAMA5 PE=1 SV=8	sp|O15230|LAMA5_HUMAN		400 kDa	0	2
98	Isoform Beta of Tripartite motif-containing protein 29 OS=Homo sapiens OX=9606 GN=TRIM29	sp|Q14134-2|TRI29_HUMAN (+1)		64 kDa	0	2
99	Isoform 2 of DNA ligase 3 OS=Homo sapiens OX=9606 GN=LIG3	sp|P49916-2|DNLI3_HUMAN (+3)		106 kDa	0	2
100	ATP-dependent Clp protease ATP-binding subunit clpX-like, mitochondrial OS=Homo sapiens OX=9606 GN=CLPX PE=1 SV=2	CLPX_HUMAN		69 kDa	0	2
101	Isoform 2 of Electron transfer flavoprotein subunit beta OS=Homo sapiens OX=9606 GN=ETFB	sp|P38117-2|ETFB_HUMAN (+1)		37 kDa	0	2
102	Nuclear pore complex protein Nup107 OS=Homo sapiens OX=9606 GN=NUP107 PE=1 SV=1	sp|P57740|NU107_HUMAN		106 kDa	0	2
103	Isoform Long of Proteasome subunit alpha type-1 OS=Homo sapiens OX=9606 GN=PSMA1	sp|P25786-2|PSA1_HUMAN		30 kDa	0	2
104	MARCKS-related protein OS=Homo sapiens OX=9606 GN=MARCKSL1 PE=1 SV=2	MRP_HUMAN		20 kDa	0	2
105	Isoform 6 of Splicing factor 1 OS=Homo sapiens OX=9606 GN=SF1	sp|Q15637-6|SF01_HUMAN		62 kDa	0	2
106	Low-density lipoprotein receptor-related protein 4 OS=Homo sapiens OX=9606 GN=LRP4 PE=1 SV=4	sp|O75096|LRP4_HUMAN-DECOY		?	0	2
107	Isoform 2 of DnaJ homolog subfamily C member 21 OS=Homo sapiens OX=9606 GN=DNAJC21	sp|Q5F1R6-2|DJC21_HUMAN		67 kDa	0	2
108	Nuclear ubiquitous casein and cyclin-dependent kinase substrate 1 OS=Homo sapiens OX=9606 GN=NUCKS1 PE=1 SV=1	sp|Q9H1E3|NUCKS_HUMAN-DECOY		?	0	2
109	Isoform Cytoplasmic of Cysteine desulfurase, mitochondrial OS=Homo sapiens OX=9606 GN=NFS1	sp|Q9Y697-2|NFS1_HUMAN (+2)		44 kDa	0	2
110	Isoform B of Histone acetyltransferase type B catalytic subunit OS=Homo sapiens OX=9606 GN=HAT1	sp|O14929-2|HAT1_HUMAN (+1)		40 kDa	0	2
111	Nuclear factor 1 OS=Homo sapiens OX=9606 GN=NFIC PE=1 SV=1	A0A286YEX4_HUMAN (+2)		58 kDa	10	40
112	Receptor protein-tyrosine kinase OS=Homo sapiens OX=9606 GN=EGFR PE=1 SV=3	E9PFD7_HUMAN (+1)		129 kDa	2	8
113	Spectrin beta chain OS=Homo sapiens OX=9606 GN=SPTBN1 PE=1 SV=1	A0A087WUZ3_HUMAN		275 kDa	2	8
114	Eukaryotic translation initiation factor 4 gamma 1 OS=Homo sapiens OX=9606 GN=EIF4G1 PE=1 SV=1	E7EUU4_HUMAN (+10)		172 kDa	2	7
115	Transcriptional repressor p66-beta OS=Homo sapiens OX=9606 GN=GATAD2B PE=1 SV=1	A0A0U1RRM1_HUMAN (+1)		63 kDa	2	7
116	Isoform 3 of Myoferlin OS=Homo sapiens OX=9606 GN=MYOF	sp|Q9NZM1-3|MYOF_HUMAN (+2)		233 kDa	3	9
117	Isoform 3 of DNA mismatch repair protein Msh6 OS=Homo sapiens OX=9606 GN=MSH6	sp|P52701-3|MSH6_HUMAN (+2)		138 kDa	2	6
118	Splicing factor 3B subunit 2 OS=Homo sapiens OX=9606 GN=SF3B2 PE=1 SV=2	SF3B2_HUMAN		100 kDa	3	8
119	Isoform 2 of Filamin-B OS=Homo sapiens OX=9606 GN=FLNB	sp|O75369-2|FLNB_HUMAN (+5)		276 kDa	3	8
120	Zinc finger CCCH domain-containing protein 18 OS=Homo sapiens OX=9606 GN=ZC3H18 PE=1 SV=1	E7ERS3_HUMAN (+1)		109 kDa	4	10
121	Protein LYRIC OS=Homo sapiens OX=9606 GN=MTDH PE=1 SV=2	LYRIC_HUMAN		64 kDa	2	5
122	Isoform 2 of Probable ubiquitin carboxyl-terminal hydrolase FAF-X OS=Homo sapiens OX=9606 GN=USP9X	sp|Q93008-1|USP9X_HUMAN (+1)		290 kDa	2	5
123	ATP-dependent RNA helicase DDX1 OS=Homo sapiens OX=9606 GN=DDX1 PE=1 SV=2	sp|Q92499|DDX1_HUMAN		82 kDa	2	5
124	GTP-binding protein SAR1b OS=Homo sapiens OX=9606 GN=SAR1B PE=1 SV=1	SAR1B_HUMAN		22 kDa	2	5
125	U5 small nuclear ribonucleoprotein 200 kDa helicase OS=Homo sapiens OX=9606 GN=SNRNP200 PE=1 SV=2	sp|O75643|U520_HUMAN		245 kDa	3	7
126	Polymerase delta-interacting protein 3 OS=Homo sapiens OX=9606 GN=POLDIP3 PE=1 SV=2	sp|Q9BY77|PDIP3_HUMAN		46 kDa	3	7
127	60S ribosomal protein L11 OS=Homo sapiens OX=9606 GN=RPL11 PE=1 SV=2	sp|P62913|RL11_HUMAN		20 kDa	3	7
128	Myosin regulatory light chain 12A OS=Homo sapiens OX=9606 GN=MYL12A PE=1 SV=1	J3QRS3_HUMAN (+2)		20 kDa	3	7
129	eIF-2-alpha kinase activator GCN1 OS=Homo sapiens OX=9606 GN=GCN1 PE=1 SV=6	GCN1_HUMAN		293 kDa	5	11
130	Epiplakin OS=Homo sapiens OX=9606 GN=EPPK1 PE=1 SV=2	A0A075B730_HUMAN (+1)		553 kDa	7	14
131	40S ribosomal protein S8 OS=Homo sapiens OX=9606 GN=RPS8 PE=1 SV=2	RS8_HUMAN		24 kDa	5	10
132	Peroxiredoxin-6 OS=Homo sapiens OX=9606 GN=PRDX6 PE=1 SV=3	PRDX6_HUMAN		25 kDa	4	8
133	ADP/ATP translocase 2 OS=Homo sapiens OX=9606 GN=SLC25A5 PE=1 SV=7	ADT2_HUMAN		33 kDa	3	6
134	DNA replication licensing factor MCM6 OS=Homo sapiens OX=9606 GN=MCM6 PE=1 SV=1	MCM6_HUMAN		93 kDa	3	6
135	MICOS complex subunit MIC60 OS=Homo sapiens OX=9606 GN=IMMT PE=1 SV=2	B9A067_HUMAN (+4)		79 kDa	3	6
136	E3 SUMO-protein ligase RanBP2 OS=Homo sapiens OX=9606 GN=RANBP2 PE=1 SV=2	RBP2_HUMAN		358 kDa	3	6
137	Glutathione S-transferase kappa OS=Homo sapiens OX=9606 GN=GSTK1 PE=1 SV=1	E9PFN5_HUMAN (+1)		22 kDa	3	6
138	40S ribosomal protein SA OS=Homo sapiens OX=9606 GN=RPSA PE=1 SV=1	A0A0C4DG17_HUMAN (+2)		33 kDa	3	6
139	SWISS-PROT:P02666 Beta-casein - Bos taurus (Bovine).	P02666		24 kDa	2	4
140	Isoform 2 of Caprin-1 OS=Homo sapiens OX=9606 GN=CAPRIN1	sp|Q14444-2|CAPR1_HUMAN (+1)		77 kDa	2	4
141	Developmentally-regulated GTP-binding protein 1 OS=Homo sapiens OX=9606 GN=DRG1 PE=1 SV=1	DRG1_HUMAN		41 kDa	2	4
142	Structural maintenance of chromosomes protein OS=Homo sapiens OX=9606 GN=SMC1A PE=1 SV=2	G8JLG1_HUMAN (+1)		141 kDa	5	9
143	Ribosome-binding protein 1 OS=Homo sapiens OX=9606 GN=RRBP1 PE=1 SV=5	sp|Q9P2E9|RRBP1_HUMAN		152 kDa	8	14
144	Sulfide:quinone oxidoreductase, mitochondrial OS=Homo sapiens OX=9606 GN=SQOR PE=1 SV=1	SQOR_HUMAN		50 kDa	4	7
145	Isoform 2 of Drebrin OS=Homo sapiens OX=9606 GN=DBN1	sp|Q16643-2|DREB_HUMAN (+2)		72 kDa	7	12
146	40S ribosomal protein S18 OS=Homo sapiens OX=9606 GN=RPS18 PE=1 SV=3	RS18_HUMAN		18 kDa	6	10
147	Myosin light polypeptide 6 (Fragment) OS=Homo sapiens OX=9606 GN=MYL6 PE=1 SV=1	F8VPF3_HUMAN		14 kDa	6	10
148	Isoform 2 of EGF-like repeat and discoidin I-like domain-containing protein 3 OS=Homo sapiens OX=9606 GN=EDIL3	sp|O43854-2|EDIL3_HUMAN (+1)		53 kDa	6	10
149	Nuclear factor 1 OS=Homo sapiens OX=9606 GN=NFIA PE=1 SV=1	B1AKN5_HUMAN (+6)		54 kDa	6	10
150	Cytoplasmic dynein 1 light intermediate chain 2 OS=Homo sapiens OX=9606 GN=DYNC1LI2 PE=1 SV=1	sp|O43237|DC1L2_HUMAN		54 kDa	3	5
151	Isoform F of Constitutive coactivator of PPAR-gamma-like protein 1 OS=Homo sapiens OX=9606 GN=FAM120A	sp|Q9NZB2-6|F120A_HUMAN (+1)		125 kDa	3	5
152	Isoform 3 of Importin-5 OS=Homo sapiens OX=9606 GN=IPO5	sp|O00410-3|IPO5_HUMAN (+1)		126 kDa	3	5
153	EF-hand domain-containing protein D2 OS=Homo sapiens OX=9606 GN=EFHD2 PE=1 SV=1	EFHD2_HUMAN		27 kDa	3	5
154	ATP-dependent RNA helicase A OS=Homo sapiens OX=9606 GN=DHX9 PE=1 SV=4	sp|Q08211|DHX9_HUMAN		141 kDa	13	21
155	Immunoglobulin heavy constant gamma 1 (Fragment) OS=Homo sapiens OX=9606 GN=IGHG1 PE=1 SV=1	A0A0A0MS07_HUMAN (+2)		32 kDa	5	8
156	Unconventional myosin-Ic OS=Homo sapiens OX=9606 GN=MYO1C PE=1 SV=1	F5H6E2_HUMAN (+3)		119 kDa	7	11
157	ATP synthase subunit beta, mitochondrial OS=Homo sapiens OX=9606 GN=ATP5F1B PE=1 SV=3	ATPB_HUMAN (+1)		57 kDa	16	24
158	Heat shock protein 75 kDa, mitochondrial OS=Homo sapiens OX=9606 GN=TRAP1 PE=1 SV=3	sp|Q12931|TRAP1_HUMAN		80 kDa	12	18
159	Mitotic interactor and substrate of PLK1 OS=Homo sapiens OX=9606 GN=MISP PE=1 SV=1	MISP_HUMAN		75 kDa	6	9
160	Ras-related protein Rab-8A OS=Homo sapiens OX=9606 GN=RAB8A PE=1 SV=1	sp|P61006|RAB8A_HUMAN		24 kDa	6	9
161	Isoform 2 of 26S proteasome regulatory subunit 8 OS=Homo sapiens OX=9606 GN=PSMC5	sp|P62195-2|PRS8_HUMAN (+1)		45 kDa	4	6
162	60S ribosomal protein L13 OS=Homo sapiens OX=9606 GN=RPL13 PE=1 SV=4	sp|P26373|RL13_HUMAN		24 kDa	2	3
163	GMP synthase [glutamine-hydrolyzing] OS=Homo sapiens OX=9606 GN=GMPS PE=1 SV=1	sp|P49915|GUAA_HUMAN		77 kDa	2	3
164	Isoform 2 of General transcription factor II-I OS=Homo sapiens OX=9606 GN=GTF2I	sp|P78347-2|GTF2I_HUMAN (+3)		108 kDa	2	3
165	Ensconsin OS=Homo sapiens OX=9606 GN=MAP7 PE=1 SV=1	A0A087WZ40_HUMAN (+1)		88 kDa	2	3
166	Plexin-B2 OS=Homo sapiens OX=9606 GN=PLXNB2 PE=1 SV=3	PLXB2_HUMAN		205 kDa	2	3
167	Acetyl-CoA acetyltransferase, mitochondrial OS=Homo sapiens OX=9606 GN=ACAT1 PE=1 SV=1	sp|P24752|THIL_HUMAN		45 kDa	2	3
168	DNA replication licensing factor MCM3 OS=Homo sapiens OX=9606 GN=MCM3 PE=1 SV=3	sp|P25205|MCM3_HUMAN		91 kDa	2	3
169	Isoform Short of 14-3-3 protein beta/alpha OS=Homo sapiens OX=9606 GN=YWHAB	sp|P31946-2|1433B_HUMAN (+1)		28 kDa	2	3
170	SWISS-PROT:Q9U6Y5 Green fluorescent protein (GFP-Cter-HisTag)	Q9U6Y5		28 kDa	51	75
171	Myosin-9 OS=Homo sapiens OX=9606 GN=MYH9 PE=1 SV=4	sp|P35579|MYH9_HUMAN		227 kDa	73	107
172	ATP synthase subunit alpha, mitochondrial OS=Homo sapiens OX=9606 GN=ATP5F1A PE=1 SV=1	sp|P25705|ATPA_HUMAN		60 kDa	16	23
173	Long-chain-fatty-acid--CoA ligase 3 OS=Homo sapiens OX=9606 GN=ACSL3 PE=1 SV=3	ACSL3_HUMAN		80 kDa	7	10
174	Brain acid soluble protein 1 OS=Homo sapiens OX=9606 GN=BASP1 PE=1 SV=2	sp|P80723|BASP1_HUMAN		23 kDa	12	17
175	Isoform XLas-2 of Guanine nucleotide-binding protein G(s) subunit alpha isoforms XLas OS=Homo sapiens OX=9606 GN=GNAS	sp|Q5JWF2-2|GNAS1_HUMAN (+1)		110 kDa	5	7
176	Proliferating cell nuclear antigen OS=Homo sapiens OX=9606 GN=PCNA PE=1 SV=1	PCNA_HUMAN		29 kDa	5	7
177	Nucleolin OS=Homo sapiens OX=9606 GN=NCL PE=1 SV=3	NUCL_HUMAN		77 kDa	8	11
178	D-3-phosphoglycerate dehydrogenase OS=Homo sapiens OX=9606 GN=PHGDH PE=1 SV=1	A0A286YF22_HUMAN (+2)		56 kDa	8	11
179	Melanoma-associated antigen D2 OS=Homo sapiens OX=9606 GN=MAGED2 PE=1 SV=2	Q5H909_HUMAN (+2)		63 kDa	8	11
180	Lamin-B1 OS=Homo sapiens OX=9606 GN=LMNB1 PE=1 SV=2	LMNB1_HUMAN		66 kDa	8	11
181	Isoform 2 of Annexin A2 OS=Homo sapiens OX=9606 GN=ANXA2	sp|P07355-2|ANXA2_HUMAN (+1)		40 kDa	27	37
182	Filamin-A OS=Homo sapiens OX=9606 GN=FLNA PE=1 SV=1	Q5HY54_HUMAN (+2)		277 kDa	19	26
183	Isoform B of Plasma membrane calcium-transporting ATPase 1 OS=Homo sapiens OX=9606 GN=ATP2B1	sp|P20020-3|AT2B1_HUMAN (+3)		135 kDa	6	8
184	Glyceraldehyde-3-phosphate dehydrogenase OS=Homo sapiens OX=9606 GN=GAPDH PE=1 SV=1	E7EUT5_HUMAN (+2)		28 kDa	6	8
185	CDKN2A-interacting protein OS=Homo sapiens OX=9606 GN=CDKN2AIP PE=1 SV=3	CARF_HUMAN		61 kDa	6	8
186	EBNA1 binding protein 2, isoform CRA_d OS=Homo sapiens OX=9606 GN=EBNA1BP2 PE=1 SV=1	H7C2Q8_HUMAN		41 kDa	3	4
187	Structural maintenance of chromosomes protein 2 OS=Homo sapiens OX=9606 GN=SMC2 PE=1 SV=2	sp|O95347|SMC2_HUMAN		136 kDa	3	4
188	26S proteasome non-ATPase regulatory subunit 3 OS=Homo sapiens OX=9606 GN=PSMD3 PE=1 SV=2	sp|O43242|PSMD3_HUMAN		61 kDa	3	4
189	Isoform 2 of Acyl-coenzyme A thioesterase 9, mitochondrial OS=Homo sapiens OX=9606 GN=ACOT9	sp|Q9Y305-2|ACOT9_HUMAN (+3)		46 kDa	3	4
190	Isoform 2 of Eukaryotic translation initiation factor 3 subunit B OS=Homo sapiens OX=9606 GN=EIF3B	sp|P55884-2|EIF3B_HUMAN (+1)		99 kDa	3	4
191	Isoform 2 of ELAV-like protein 1 OS=Homo sapiens OX=9606 GN=ELAVL1	sp|Q15717-2|ELAV1_HUMAN		39 kDa	3	4
192	Eukaryotic translation initiation factor 3 subunit E OS=Homo sapiens OX=9606 GN=EIF3E PE=1 SV=1	EIF3E_HUMAN		52 kDa	3	4
193	Isoform 2 of NADH-ubiquinone oxidoreductase 75 kDa subunit, mitochondrial OS=Homo sapiens OX=9606 GN=NDUFS1	sp|P28331-2|NDUS1_HUMAN (+2)		81 kDa	3	4
194	Dynactin subunit 1 OS=Homo sapiens OX=9606 GN=DCTN1 PE=1 SV=1	E7EX90_HUMAN (+6)		139 kDa	3	4
195	Flap endonuclease 1 OS=Homo sapiens OX=9606 GN=FEN1 PE=1 SV=1	sp|P39748|FEN1_HUMAN		43 kDa	3	4
196	Nuclear pore complex protein Nup205 OS=Homo sapiens OX=9606 GN=NUP205 PE=1 SV=3	NU205_HUMAN		228 kDa	3	4
197	Isoform 1 of Plakophilin-1 OS=Homo sapiens OX=9606 GN=PKP1	sp|Q13835-2|PKP1_HUMAN (+1)		80 kDa	3	4
198	Peroxisomal multifunctional enzyme type 2 OS=Homo sapiens OX=9606 GN=HSD17B4 PE=1 SV=1	E7EWE5_HUMAN		78 kDa	3	4
199	Emerin OS=Homo sapiens OX=9606 GN=EMD PE=1 SV=1	EMD_HUMAN		29 kDa	3	4
200	Alanine--tRNA ligase, cytoplasmic OS=Homo sapiens OX=9606 GN=AARS PE=1 SV=2	sp|P49588|SYAC_HUMAN		107 kDa	3	4
201	Spermatogenesis-associated serine-rich protein 2 OS=Homo sapiens OX=9606 GN=SPATS2 PE=1 SV=1	SPAS2_HUMAN		60 kDa	3	4
202	Isoform 2 of Succinate dehydrogenase [ubiquinone] flavoprotein subunit, mitochondrial OS=Homo sapiens OX=9606 GN=SDHA	sp|P31040-2|SDHA_HUMAN (+1)		67 kDa	3	4
203	Stomatin-like protein 2, mitochondrial OS=Homo sapiens OX=9606 GN=STOML2 PE=1 SV=1	A0A087WYB4_HUMAN (+2)		33 kDa	3	4
204	Isoform 3 of Prolyl 3-hydroxylase 1 OS=Homo sapiens OX=9606 GN=P3H1	sp|Q32P28-3|P3H1_HUMAN (+2)		91 kDa	3	4
205	Importin subunit alpha-5 OS=Homo sapiens OX=9606 GN=KPNA1 PE=1 SV=3	IMA5_HUMAN		60 kDa	3	4
206	Isoform 2 of Kinesin-like protein KIF2A OS=Homo sapiens OX=9606 GN=KIF2A	sp|O00139-2|KIF2A_HUMAN		75 kDa	3	4
207	Keratin, type I cytoskeletal 10 (Fragment) OS=Homo sapiens OX=9606 GN=KRT10 PE=1 SV=1	A0A1B0GVI3_HUMAN		10 kDa	3	4
208	Isoform 2 of Pogo transposable element with ZNF domain OS=Homo sapiens OX=9606 GN=POGZ	sp|Q7Z3K3-2|POGZ_HUMAN (+5)		150 kDa	3	4
209	Isoform 2 of U4/U6 small nuclear ribonucleoprotein Prp4 OS=Homo sapiens OX=9606 GN=PRPF4	sp|O43172-2|PRP4_HUMAN (+1)		58 kDa	3	4
210	Non-POU domain-containing octamer-binding protein OS=Homo sapiens OX=9606 GN=NONO PE=1 SV=4	sp|Q15233|NONO_HUMAN		54 kDa	17	22
211	Histone H2A.J OS=Homo sapiens OX=9606 GN=H2AFJ PE=1 SV=1	sp|Q9BTM1|H2AJ_HUMAN		14 kDa	7	9
212	Heterogeneous nuclear ribonucleoprotein F OS=Homo sapiens OX=9606 GN=HNRNPF PE=1 SV=3	HNRPF_HUMAN		46 kDa	7	9
213	T-complex protein 1 subunit delta OS=Homo sapiens OX=9606 GN=CCT4 PE=1 SV=4	sp|P50991|TCPD_HUMAN		58 kDa	11	14
214	Isoform 2 of Ras-related protein Rab-5C OS=Homo sapiens OX=9606 GN=RAB5C	sp|P51148-2|RAB5C_HUMAN (+1)		27 kDa	8	10
215	FACT complex subunit SPT16 OS=Homo sapiens OX=9606 GN=SUPT16H PE=1 SV=1	SP16H_HUMAN		120 kDa	4	5
216	26S proteasome regulatory subunit 4 OS=Homo sapiens OX=9606 GN=PSMC1 PE=1 SV=1	sp|P62191|PRS4_HUMAN		49 kDa	4	5
217	T-complex protein 1 subunit epsilon OS=Homo sapiens OX=9606 GN=CCT5 PE=1 SV=1	E9PCA1_HUMAN		57 kDa	4	5
218	CAD protein OS=Homo sapiens OX=9606 GN=CAD PE=1 SV=1	F8VPD4_HUMAN		236 kDa	4	5
219	RuvB-like 1 OS=Homo sapiens OX=9606 GN=RUVBL1 PE=1 SV=1	sp|Q9Y265|RUVB1_HUMAN		50 kDa	4	5
220	Flotillin-1 OS=Homo sapiens OX=9606 GN=FLOT1 PE=1 SV=3	sp|O75955|FLOT1_HUMAN		47 kDa	4	5
221	Protein transport protein Sec24C OS=Homo sapiens OX=9606 GN=SEC24C PE=1 SV=3	sp|P53992|SC24C_HUMAN		118 kDa	4	5
222	Isoform B of AP-2 complex subunit alpha-1 OS=Homo sapiens OX=9606 GN=AP2A1	sp|O95782-2|AP2A1_HUMAN (+1)		105 kDa	4	5
223	Isoform 2 of Annexin A6 OS=Homo sapiens OX=9606 GN=ANXA6	sp|P08133-2|ANXA6_HUMAN (+1)		72 kDa	4	5
224	Alkaline phosphatase, placental type OS=Homo sapiens OX=9606 GN=ALPP PE=1 SV=2	PPB1_HUMAN		58 kDa	4	5
225	Isoform 3 of Carbamoyl-phosphate synthase [ammonia], mitochondrial OS=Homo sapiens OX=9606 GN=CPS1	sp|P31327-3|CPSM_HUMAN (+1)		166 kDa	51	63
226	Prohibitin OS=Homo sapiens OX=9606 GN=PHB PE=1 SV=1	sp|P35232|PHB_HUMAN		30 kDa	13	16
227	Histone H4 OS=Homo sapiens OX=9606 GN=HIST1H4A PE=1 SV=2	H4_HUMAN		11 kDa	9	11
228	Ras-related protein Rab-1A OS=Homo sapiens OX=9606 GN=RAB1A PE=1 SV=3	sp|P62820|RAB1A_HUMAN		23 kDa	9	11
229	Isoform 2 of ATP-binding cassette sub-family F member 1 OS=Homo sapiens OX=9606 GN=ABCF1	sp|Q8NE71-2|ABCF1_HUMAN (+1)		92 kDa	9	11
230	Nuclear pore complex protein Nup155 OS=Homo sapiens OX=9606 GN=NUP155 PE=1 SV=1	E9PF10_HUMAN (+2)		148 kDa	9	11
231	Nucleolar RNA helicase 2 OS=Homo sapiens OX=9606 GN=DDX21 PE=1 SV=5	sp|Q9NR30|DDX21_HUMAN		87 kDa	14	17
232	Prohibitin-2 OS=Homo sapiens OX=9606 GN=PHB2 PE=1 SV=2	J3KPX7_HUMAN (+1)		33 kDa	14	17
233	Keratin, type I cytoskeletal 18 OS=Homo sapiens OX=9606 GN=KRT18 PE=1 SV=2	K1C18_HUMAN		48 kDa	38	46
234	Elongation factor Tu, mitochondrial OS=Homo sapiens OX=9606 GN=TUFM PE=1 SV=2	EFTU_HUMAN		50 kDa	15	18
235	Sister chromatid cohesion protein PDS5 homolog A OS=Homo sapiens OX=9606 GN=PDS5A PE=1 SV=1	sp|Q29RF7|PDS5A_HUMAN		151 kDa	10	12
236	Isoform 3 of L-lactate dehydrogenase A chain OS=Homo sapiens OX=9606 GN=LDHA	sp|P00338-3|LDHA_HUMAN (+1)		40 kDa	10	12
237	Vesicle-trafficking protein SEC22b OS=Homo sapiens OX=9606 GN=SEC22B PE=1 SV=4	SC22B_HUMAN		25 kDa	5	6
238	Pyruvate carboxylase, mitochondrial OS=Homo sapiens OX=9606 GN=PC PE=1 SV=2	sp|P11498|PYC_HUMAN		130 kDa	5	6
239	Suprabasin OS=Homo sapiens OX=9606 GN=SBSN PE=1 SV=2	sp|Q6UWP8|SBSN_HUMAN		61 kDa	5	6
240	Isoleucine--tRNA ligase, mitochondrial OS=Homo sapiens OX=9606 GN=IARS2 PE=1 SV=2	SYIM_HUMAN		114 kDa	5	6
241	Heterogeneous nuclear ribonucleoprotein A0 OS=Homo sapiens OX=9606 GN=HNRNPA0 PE=1 SV=1	ROA0_HUMAN		31 kDa	5	6
242	Isocitrate dehydrogenase [NADP] cytoplasmic OS=Homo sapiens OX=9606 GN=IDH1 PE=1 SV=2	IDHC_HUMAN		47 kDa	5	6
243	3-hydroxyacyl-CoA dehydrogenase type-2 OS=Homo sapiens OX=9606 GN=HSD17B10 PE=1 SV=3	sp|Q99714|HCD2_HUMAN		27 kDa	5	6
244	SWISS-PROT:P12763 (Bos taurus) Alpha-2-HS-glycoprotein precursor	P12763		38 kDa	5	6
245	Heterogeneous nuclear ribonucleoprotein U OS=Homo sapiens OX=9606 GN=HNRNPU PE=1 SV=1	A0A1W2PPS1_HUMAN (+2)		88 kDa	22	26
246	Isoform 2 of Kinectin OS=Homo sapiens OX=9606 GN=KTN1	sp|Q86UP2-2|KTN1_HUMAN (+3)		150 kDa	11	13
247	Talin-1 OS=Homo sapiens OX=9606 GN=TLN1 PE=1 SV=3	TLN1_HUMAN		270 kDa	11	13
248	Keratin, type II cytoskeletal 2 epidermal OS=Homo sapiens OX=9606 GN=KRT2 PE=1 SV=2	K22E_HUMAN		65 kDa	89	105
249	T-complex protein 1 subunit gamma OS=Homo sapiens OX=9606 GN=CCT3 PE=1 SV=1	B4DUR8_HUMAN (+1)		56 kDa	12	14
250	Far upstream element-binding protein 2 OS=Homo sapiens OX=9606 GN=KHSRP PE=1 SV=1	A0A087WTP3_HUMAN (+1)		73 kDa	6	7
251	Isoform 2 of Nuclear pore complex protein Nup153 OS=Homo sapiens OX=9606 GN=NUP153	sp|P49790-2|NU153_HUMAN (+2)		149 kDa	6	7
252	Cell division cycle 2, G1 to S and G2 to M, isoform CRA_a OS=Homo sapiens OX=9606 GN=CDK1 PE=1 SV=1	A0A024QZP7_HUMAN (+1)		34 kDa	6	7
253	Y-box-binding protein 3 OS=Homo sapiens OX=9606 GN=YBX3 PE=1 SV=4	sp|P16989|YBOX3_HUMAN		40 kDa	6	7
254	Zinc finger RNA-binding protein OS=Homo sapiens OX=9606 GN=ZFR PE=1 SV=2	ZFR_HUMAN		117 kDa	6	7
255	Elongation factor 1-delta OS=Homo sapiens OX=9606 GN=EEF1D PE=1 SV=1	A0A087X1X7_HUMAN (+2)		69 kDa	6	7
256	Isoform 2 of Heterogeneous nuclear ribonucleoprotein K OS=Homo sapiens OX=9606 GN=HNRNPK	sp|P61978-2|HNRPK_HUMAN (+2)		51 kDa	19	22
257	Endoplasmin OS=Homo sapiens OX=9606 GN=HSP90B1 PE=1 SV=1	ENPL_HUMAN		92 kDa	19	22
258	Keratin, type II cytoskeletal 1 OS=Homo sapiens OX=9606 GN=KRT1 PE=1 SV=6	K2C1_HUMAN		66 kDa	159	184
259	40S ribosomal protein S3a OS=Homo sapiens OX=9606 GN=RPS3A PE=1 SV=2	RS3A_HUMAN		30 kDa	13	15
260	Receptor of activated protein C kinase 1 OS=Homo sapiens OX=9606 GN=RACK1 PE=1 SV=3	RACK1_HUMAN		35 kDa	13	15
261	60 kDa heat shock protein, mitochondrial OS=Homo sapiens OX=9606 GN=HSPD1 PE=1 SV=2	sp|P10809|CH60_HUMAN		61 kDa	20	23
262	RNA-binding protein 14 OS=Homo sapiens OX=9606 GN=RBM14 PE=1 SV=2	sp|Q96PK6|RBM14_HUMAN		69 kDa	7	8
263	40S ribosomal protein S4, X isoform OS=Homo sapiens OX=9606 GN=RPS4X PE=1 SV=2	RS4X_HUMAN		30 kDa	7	8
264	Voltage-dependent anion-selective channel protein 1 OS=Homo sapiens OX=9606 GN=VDAC1 PE=1 SV=2	VDAC1_HUMAN		31 kDa	7	8
265	Guanine nucleotide-binding protein G(k) subunit alpha OS=Homo sapiens OX=9606 GN=GNAI3 PE=1 SV=3	GNAI3_HUMAN		41 kDa	7	8
266	Torsin-1A-interacting protein 1 OS=Homo sapiens OX=9606 GN=TOR1AIP1 PE=1 SV=1	J3KN66_HUMAN		68 kDa	7	8
267	Nuclear factor 1 OS=Homo sapiens OX=9606 GN=NFIB PE=1 SV=1	Q5VW26_HUMAN (+1)		63 kDa	98	111
268	Keratin, type I cytoskeletal 10 OS=Homo sapiens OX=9606 GN=KRT10 PE=1 SV=6	K1C10_HUMAN (+1)		59 kDa	84	95
269	Large neutral amino acids transporter small subunit 1 OS=Homo sapiens OX=9606 GN=SLC7A5 PE=1 SV=2	LAT1_HUMAN		55 kDa	8	9
270	Valine--tRNA ligase OS=Homo sapiens OX=9606 GN=VARS PE=1 SV=4	sp|P26640|SYVC_HUMAN		140 kDa	18	20
271	Matrin-3 OS=Homo sapiens OX=9606 GN=MATR3 PE=1 SV=1	A8MXP9_HUMAN		100 kDa	18	20
272	Zinc finger CCCH domain-containing protein 11A OS=Homo sapiens OX=9606 GN=ZC3H11A PE=1 SV=3	ZC11A_HUMAN		89 kDa	9	10
273	Vimentin OS=Homo sapiens OX=9606 GN=VIM PE=1 SV=4	VIME_HUMAN		54 kDa	83	92
274	26S proteasome non-ATPase regulatory subunit 2 OS=Homo sapiens OX=9606 GN=PSMD2 PE=1 SV=3	sp|Q13200|PSMD2_HUMAN		100 kDa	10	11
275	Isoform 2 of Calnexin OS=Homo sapiens OX=9606 GN=CANX	sp|P27824-2|CALX_HUMAN (+1)		72 kDa	10	11
276	60S ribosomal protein L12 OS=Homo sapiens OX=9606 GN=RPL12 PE=1 SV=1	sp|P30050|RL12_HUMAN		18 kDa	10	11
277	Bifunctional glutamate/proline--tRNA ligase OS=Homo sapiens OX=9606 GN=EPRS PE=1 SV=5	SYEP_HUMAN		171 kDa	36	39
278	Desmoglein-1 OS=Homo sapiens OX=9606 GN=DSG1 PE=1 SV=2	sp|Q02413|DSG1_HUMAN		114 kDa	12	13
279	Splicing factor, proline- and glutamine-rich OS=Homo sapiens OX=9606 GN=SFPQ PE=1 SV=2	sp|P23246|SFPQ_HUMAN		76 kDa	13	14
280	Tryptophan--tRNA ligase, cytoplasmic OS=Homo sapiens OX=9606 GN=WARS PE=1 SV=2	sp|P23381|SYWC_HUMAN		53 kDa	13	14
281	Actin, cytoplasmic 1 OS=Homo sapiens OX=9606 GN=ACTB PE=1 SV=1	ACTB_HUMAN (+1)		42 kDa	112	120
282	Heat shock protein HSP 90-beta OS=Homo sapiens OX=9606 GN=HSP90AB1 PE=1 SV=4	HS90B_HUMAN		83 kDa	44	47
283	Poly [ADP-ribose] polymerase 1 OS=Homo sapiens OX=9606 GN=PARP1 PE=1 SV=4	PARP1_HUMAN		113 kDa	15	16
284	T-complex protein 1 subunit alpha OS=Homo sapiens OX=9606 GN=TCP1 PE=1 SV=1	TCPA_HUMAN		60 kDa	21	22
285	Tubulin alpha-1B chain OS=Homo sapiens OX=9606 GN=TUBA1B PE=1 SV=1	sp|P68363|TBA1B_HUMAN		50 kDa	34	35
286	Desmoplakin OS=Homo sapiens OX=9606 GN=DSP PE=1 SV=3	sp|P15924|DESP_HUMAN		332 kDa	49	50
287	SWISS-PROT:P08779 Tax_Id=9606 Gene_Symbol=KRT16 Keratin, type I cytoskeletal 16	P08779		?	63	64
288	Isoform 2 of Keratin, type II cytoskeletal 8 OS=Homo sapiens OX=9606 GN=KRT8	K2C8_HUMAN (+1)		57 kDa	85	85
289	Ras GTPase-activating-like protein IQGAP1 OS=Homo sapiens OX=9606 GN=IQGAP1 PE=1 SV=1	IQGA1_HUMAN		189 kDa	25	25
290	Isoform 4 of Sodium/potassium-transporting ATPase subunit alpha-1 OS=Homo sapiens OX=9606 GN=ATP1A1	sp|P05023-4|AT1A1_HUMAN (+1)		113 kDa	20	20
291	Isoform 4 of LIM domain and actin-binding protein 1 OS=Homo sapiens OX=9606 GN=LIMA1	sp|Q9UHB6-4|LIMA1_HUMAN		85 kDa	20	20
292	LIM domain only protein 7 OS=Homo sapiens OX=9606 GN=LMO7 PE=1 SV=2	F8WD26_HUMAN (+2)		186 kDa	17	17
293	Clathrin heavy chain OS=Homo sapiens OX=9606 GN=CLTC PE=1 SV=1	A0A087WVQ6_HUMAN (+2)		192 kDa	16	16
294	Histone H1.3 OS=Homo sapiens OX=9606 GN=HIST1H1D PE=1 SV=2	H13_HUMAN		22 kDa	13	13
295	Heterogeneous nuclear ribonucleoproteins A2/B1 OS=Homo sapiens OX=9606 GN=HNRNPA2B1 PE=1 SV=2	sp|P22626|ROA2_HUMAN		37 kDa	11	11
296	Poly(rC)-binding protein 2 OS=Homo sapiens OX=9606 GN=PCBP2 PE=1 SV=1	F8VZX2_HUMAN (+9)		34 kDa	11	11
297	Isoform 2 of Elongation factor 1-gamma OS=Homo sapiens OX=9606 GN=EEF1G	sp|P26641-2|EF1G_HUMAN (+1)		56 kDa	10	10
298	SWISS-PROT:Q5D862 Tax_Id=9606 Gene_Symbol=FLG2 Filaggrin-2	Q5D862		?	10	10
299	60S ribosomal protein L5 OS=Homo sapiens OX=9606 GN=RPL5 PE=1 SV=3	RL5_HUMAN		34 kDa	9	9
300	Transferrin receptor protein 1 OS=Homo sapiens OX=9606 GN=TFRC PE=1 SV=2	TFR1_HUMAN		85 kDa	9	9
301	60S ribosomal protein L7a OS=Homo sapiens OX=9606 GN=RPL7A PE=1 SV=2	RL7A_HUMAN		30 kDa	8	8
302	Heterogeneous nuclear ribonucleoprotein A1 OS=Homo sapiens OX=9606 GN=HNRNPA1 PE=1 SV=5	sp|P09651|ROA1_HUMAN		39 kDa	7	7
303	Trifunctional enzyme subunit beta, mitochondrial OS=Homo sapiens OX=9606 GN=HADHB PE=1 SV=3	sp|P55084|ECHB_HUMAN		51 kDa	7	7
304	Cytochrome b-c1 complex subunit 2, mitochondrial OS=Homo sapiens OX=9606 GN=UQCRC2 PE=1 SV=3	QCR2_HUMAN		48 kDa	7	7
305	Isoform Short of Long-chain-fatty-acid--CoA ligase 4 OS=Homo sapiens OX=9606 GN=ACSL4	sp|O60488-2|ACSL4_HUMAN (+1)		74 kDa	7	7
306	Sideroflexin-1 OS=Homo sapiens OX=9606 GN=SFXN1 PE=1 SV=4	SFXN1_HUMAN		36 kDa	7	7
307	ATP-dependent 6-phosphofructokinase, platelet type OS=Homo sapiens OX=9606 GN=PFKP PE=1 SV=2	sp|Q01813|PFKAP_HUMAN		86 kDa	7	7
308	26S proteasome regulatory subunit 7 OS=Homo sapiens OX=9606 GN=PSMC2 PE=1 SV=3	sp|P35998|PRS7_HUMAN		49 kDa	7	7
309	SWI/SNF-related matrix-associated actin-dependent regulator of chromatin subfamily A member 5 OS=Homo sapiens OX=9606 GN=SMARCA5 PE=1 SV=1	SMCA5_HUMAN		122 kDa	6	6
310	Ras-related protein Rab-7a OS=Homo sapiens OX=9606 GN=RAB7A PE=1 SV=1	RAB7A_HUMAN		23 kDa	6	6
311	Splicing factor 3B subunit 3 OS=Homo sapiens OX=9606 GN=SF3B3 PE=1 SV=4	sp|Q15393|SF3B3_HUMAN		136 kDa	6	6
312	Erythrocyte band 7 integral membrane protein OS=Homo sapiens OX=9606 GN=STOM PE=1 SV=3	sp|P27105|STOM_HUMAN		32 kDa	6	6
313	Importin subunit alpha-1 OS=Homo sapiens OX=9606 GN=KPNA2 PE=1 SV=1	IMA1_HUMAN		58 kDa	6	6
314	Hexokinase-2 OS=Homo sapiens OX=9606 GN=HK2 PE=1 SV=1	E9PB90_HUMAN (+1)		99 kDa	6	6
315	Pre-mRNA-processing factor 6 OS=Homo sapiens OX=9606 GN=PRPF6 PE=1 SV=1	sp|O94906|PRP6_HUMAN		107 kDa	6	6
316	Annexin OS=Homo sapiens OX=9606 GN=ANXA4 PE=1 SV=1	Q6P452_HUMAN (+1)		34 kDa	6	6
317	Methionine--tRNA ligase, cytoplasmic OS=Homo sapiens OX=9606 GN=MARS PE=1 SV=2	sp|P56192|SYMC_HUMAN		101 kDa	6	6
318	Isoform 2 of Transgelin-2 OS=Homo sapiens OX=9606 GN=TAGLN2	sp|P37802-2|TAGL2_HUMAN (+1)		24 kDa	6	6
319	Polyadenylate-binding protein 1 OS=Homo sapiens OX=9606 GN=PABPC1 PE=1 SV=2	sp|P11940|PABP1_HUMAN		71 kDa	5	5
320	Proliferation marker protein Ki-67 OS=Homo sapiens OX=9606 GN=MKI67 PE=1 SV=2	sp|P46013|KI67_HUMAN		359 kDa	5	5
321	60S ribosomal protein L23a (Fragment) OS=Homo sapiens OX=9606 GN=RPL23A PE=1 SV=1	H7BY10_HUMAN		18 kDa	5	5
322	Isoform 2 of DNA topoisomerase 2-alpha OS=Homo sapiens OX=9606 GN=TOP2A	sp|P11388-2|TOP2A_HUMAN (+3)		178 kDa	5	5
323	GTP-binding nuclear protein Ran OS=Homo sapiens OX=9606 GN=RAN PE=1 SV=1	B5MDF5_HUMAN (+2)		26 kDa	5	5
324	60S ribosomal protein L17 (Fragment) OS=Homo sapiens OX=9606 GN=RPL17 PE=3 SV=1	A0A087WXM6_HUMAN (+4)		20 kDa	5	5
325	Peroxiredoxin-2 OS=Homo sapiens OX=9606 GN=PRDX2 PE=1 SV=5	sp|P32119|PRDX2_HUMAN		22 kDa	5	5
326	Sterol O-acyltransferase 1 (Fragment) OS=Homo sapiens OX=9606 GN=SOAT1 PE=1 SV=1	B1APM4_HUMAN (+1)		30 kDa	5	5
327	Ras-related protein Rab-13 OS=Homo sapiens OX=9606 GN=RAB13 PE=1 SV=1	RAB13_HUMAN		23 kDa	5	5
328	Probable ATP-dependent RNA helicase DDX60 OS=Homo sapiens OX=9606 GN=DDX60 PE=1 SV=3	DDX60_HUMAN		198 kDa	4	4
329	60S ribosomal protein L4 OS=Homo sapiens OX=9606 GN=RPL4 PE=1 SV=5	RL4_HUMAN		48 kDa	4	4
330	DNA replication licensing factor MCM2 OS=Homo sapiens OX=9606 GN=MCM2 PE=1 SV=4	MCM2_HUMAN		102 kDa	4	4
331	Isoform 2 of Pyruvate dehydrogenase E1 component subunit alpha, somatic form, mitochondrial OS=Homo sapiens OX=9606 GN=PDHA1	sp|P08559-2|ODPA_HUMAN (+3)		44 kDa	4	4
332	Activity-dependent neuroprotector homeobox protein OS=Homo sapiens OX=9606 GN=ADNP PE=1 SV=1	ADNP_HUMAN		124 kDa	4	4
333	Cystatin-A OS=Homo sapiens OX=9606 GN=CSTA PE=1 SV=1	CYTA_HUMAN		11 kDa	4	4
334	60S ribosomal protein L23 OS=Homo sapiens OX=9606 GN=RPL23 PE=1 SV=1	RL23_HUMAN		15 kDa	4	4
335	Isoform 2 of Dolichyl-diphosphooligosaccharide--protein glycosyltransferase subunit 2 OS=Homo sapiens OX=9606 GN=RPN2	sp|P04844-2|RPN2_HUMAN (+1)		68 kDa	4	4
336	Ras GTPase-activating protein-binding protein 1 OS=Homo sapiens OX=9606 GN=G3BP1 PE=1 SV=1	sp|Q13283|G3BP1_HUMAN		52 kDa	4	4
337	Eukaryotic translation initiation factor 3 subunit G (Fragment) OS=Homo sapiens OX=9606 GN=EIF3G PE=1 SV=1	K7ER90_HUMAN		25 kDa	4	4
338	Cullin-4A OS=Homo sapiens OX=9606 GN=CUL4A PE=1 SV=3	sp|Q13619|CUL4A_HUMAN		88 kDa	4	4
339	Replication factor C subunit 3 OS=Homo sapiens OX=9606 GN=RFC3 PE=1 SV=2	sp|P40938|RFC3_HUMAN		41 kDa	4	4
340	ATP synthase subunit O, mitochondrial OS=Homo sapiens OX=9606 GN=ATP5O PE=1 SV=1	ATPO_HUMAN		23 kDa	4	4
341	Isoform 2 of Tropomyosin alpha-3 chain OS=Homo sapiens OX=9606 GN=TPM3	sp|P06753-2|TPM3_HUMAN		29 kDa	4	4
342	Cytochrome b-c1 complex subunit 1, mitochondrial OS=Homo sapiens OX=9606 GN=UQCRC1 PE=1 SV=3	QCR1_HUMAN		53 kDa	4	4
343	Isoform 4 of Ras-related protein R-Ras2 OS=Homo sapiens OX=9606 GN=RRAS2	sp|P62070-4|RRAS2_HUMAN (+1)		24 kDa	4	4
344	Zyxin (Fragment) OS=Homo sapiens OX=9606 GN=ZYX PE=1 SV=1	H0Y2Y8_HUMAN (+2)		58 kDa	4	4
345	Amino acid transporter OS=Homo sapiens OX=9606 GN=SLC1A5 PE=1 SV=1	M0QXM4_HUMAN (+2)		39 kDa	4	4
346	Isoform 2 of Pyrroline-5-carboxylate reductase 1, mitochondrial OS=Homo sapiens OX=9606 GN=PYCR1	sp|P32322-2|P5CR1_HUMAN (+2)		33 kDa	4	4
347	Eukaryotic translation initiation factor 3 subunit A OS=Homo sapiens OX=9606 GN=EIF3A PE=1 SV=1	sp|Q14152|EIF3A_HUMAN		167 kDa	3	3
348	Exportin-1 OS=Homo sapiens OX=9606 GN=XPO1 PE=1 SV=1	XPO1_HUMAN		123 kDa	3	3
349	DNA topoisomerase 1 OS=Homo sapiens OX=9606 GN=TOP1 PE=1 SV=2	TOP1_HUMAN		91 kDa	3	3
350	KH domain-containing, RNA-binding, signal transduction-associated protein 1 OS=Homo sapiens OX=9606 GN=KHDRBS1 PE=1 SV=1	sp|Q07666|KHDR1_HUMAN		48 kDa	3	3
351	Mitotic checkpoint protein BUB3 (Fragment) OS=Homo sapiens OX=9606 GN=BUB3 PE=1 SV=1	J3QT28_HUMAN (+2)		32 kDa	3	3
352	Isoform 2 of Mini-chromosome maintenance complex-binding protein OS=Homo sapiens OX=9606 GN=MCMBP	sp|Q9BTE3-2|MCMBP_HUMAN (+1)		73 kDa	3	3
353	Flotillin-2 OS=Homo sapiens OX=9606 GN=FLOT2 PE=1 SV=1	E7EMK3_HUMAN		53 kDa	3	3
354	U2 small nuclear ribonucleoprotein A' (Fragment) OS=Homo sapiens OX=9606 GN=SNRPA1 PE=1 SV=1	H0YMA0_HUMAN		16 kDa	3	3
355	DnaJ homolog subfamily A member 2 OS=Homo sapiens OX=9606 GN=DNAJA2 PE=1 SV=1	DNJA2_HUMAN		46 kDa	3	3
356	Isoform 2 of Nicalin OS=Homo sapiens OX=9606 GN=NCLN	sp|Q969V3-2|NCLN_HUMAN (+1)		63 kDa	3	3
357	Ubiquitin-associated protein 2-like OS=Homo sapiens OX=9606 GN=UBAP2L PE=1 SV=2	F8W726_HUMAN (+5)		114 kDa	3	3
358	DNA mismatch repair protein OS=Homo sapiens OX=9606 GN=MSH2 PE=1 SV=1	E9PHA6_HUMAN (+1)		103 kDa	3	3
359	Deubiquitinating protein VCIP135 OS=Homo sapiens OX=9606 GN=VCPIP1 PE=1 SV=2	VCIP1_HUMAN		134 kDa	3	3
360	Isoform 2 of Protein strawberry notch homolog 1 OS=Homo sapiens OX=9606 GN=SBNO1	sp|A3KN83-2|SBNO1_HUMAN (+2)		154 kDa	3	3
361	Pre-mRNA-splicing factor ATP-dependent RNA helicase DHX16 OS=Homo sapiens OX=9606 GN=DHX16 PE=1 SV=2	DHX16_HUMAN		119 kDa	3	3
362	Archain 1, isoform CRA_a OS=Homo sapiens OX=9606 GN=ARCN1 PE=1 SV=1	B0YIW6_HUMAN (+1)		62 kDa	2	2
363	Isoform 2 of Hydroxysteroid dehydrogenase-like protein 2 OS=Homo sapiens OX=9606 GN=HSDL2	sp|Q6YN16-2|HSDL2_HUMAN		37 kDa	2	2
364	Isoform 2 of Lysophospholipid acyltransferase 7 OS=Homo sapiens OX=9606 GN=MBOAT7	sp|Q96N66-2|MBOA7_HUMAN (+1)		45 kDa	2	2
365	Transketolase OS=Homo sapiens OX=9606 GN=TKT PE=1 SV=3	sp|P29401|TKT_HUMAN		68 kDa	2	2
366	Exocyst complex component 4 OS=Homo sapiens OX=9606 GN=EXOC4 PE=1 SV=1	sp|Q96A65|EXOC4_HUMAN		111 kDa	2	2
367	SWISS-PROT:P02538 Tax_Id=9606 Gene_Symbol=KRT6A Keratin, type II cytoskeletal 6A	P02538		?	63	62
368	Heat shock 70 kDa protein 1B OS=Homo sapiens OX=9606 GN=HSPA1B PE=1 SV=1	A0A0G2JIW1_HUMAN (+1)		70 kDa	50	48
369	tRNA (cytosine(34)-C(5))-methyltransferase OS=Homo sapiens OX=9606 GN=NSUN2 PE=1 SV=2	sp|Q08J23|NSUN2_HUMAN		86 kDa	23	22
370	TREMBL:Q3KNV1;Q96GE1 Tax_Id=9606 Gene_Symbol=KRT7 keratin 7	Q3KNV1		51 kDa	23	22
371	Keratin, type I cytoskeletal 14 OS=Homo sapiens OX=9606 GN=KRT14 PE=1 SV=4	K1C14_HUMAN (+1)		52 kDa	58	55
372	Keratin, type I cytoskeletal 9 OS=Homo sapiens OX=9606 GN=KRT9 PE=1 SV=3	K1C9_HUMAN (+1)		62 kDa	125	118
373	Isoform 2 of Heat shock protein HSP 90-alpha OS=Homo sapiens OX=9606 GN=HSP90AA1	sp|P07900-2|HS90A_HUMAN (+1)		98 kDa	34	32
374	60S acidic ribosomal protein P0 OS=Homo sapiens OX=9606 GN=RPLP0 PE=1 SV=1	sp|P05388|RLA0_HUMAN		34 kDa	17	16
375	Isoform 2 of Interferon-induced protein with tetratricopeptide repeats 1 OS=Homo sapiens OX=9606 GN=IFIT1	sp|P09914-2|IFIT1_HUMAN (+1)		52 kDa	17	16
376	Isoform 4 of Plectin OS=Homo sapiens OX=9606 GN=PLEC	sp|Q15149-4|PLEC_HUMAN		516 kDa	48	45
377	Heat shock cognate 71 kDa protein OS=Homo sapiens OX=9606 GN=HSPA8 PE=1 SV=1	sp|P11142|HSP7C_HUMAN		71 kDa	58	54
378	Ubiquitin-40S ribosomal protein S27a OS=Homo sapiens OX=9606 GN=RPS27A PE=1 SV=2	RS27A_HUMAN		18 kDa	26	24
379	Serpin H1 OS=Homo sapiens OX=9606 GN=SERPINH1 PE=1 SV=2	SERPH_HUMAN		46 kDa	12	11
380	Prelamin-A/C OS=Homo sapiens OX=9606 GN=LMNA PE=1 SV=1	sp|P02545|LMNA_HUMAN		74 kDa	46	42
381	Splicing factor 3B subunit 1 OS=Homo sapiens OX=9606 GN=SF3B1 PE=1 SV=3	sp|O75533|SF3B1_HUMAN		146 kDa	11	10
382	Alpha-enolase OS=Homo sapiens OX=9606 GN=ENO1 PE=1 SV=2	sp|P06733|ENOA_HUMAN		47 kDa	40	36
383	SWISS-PROT:Q86YZ3 Tax_Id=9606 Gene_Symbol=HRNR Hornerin	Q86YZ3		?	30	27
384	Sarcoplasmic/endoplasmic reticulum calcium ATPase 2 OS=Homo sapiens OX=9606 GN=ATP2A2 PE=1 SV=1	sp|P16615|AT2A2_HUMAN		115 kDa	20	18
385	Peroxiredoxin-1 (Fragment) OS=Homo sapiens OX=9606 GN=PRDX1 PE=1 SV=1	A0A0A0MSI0_HUMAN		19 kDa	10	9
386	Nuclease-sensitive element-binding protein 1 OS=Homo sapiens OX=9606 GN=YBX1 PE=1 SV=3	YBOX1_HUMAN		36 kDa	19	17
387	Immunoglobulin kappa constant OS=Homo sapiens OX=9606 GN=IGKC PE=1 SV=2	IGKC_HUMAN		12 kDa	9	8
388	40S ribosomal protein S14 OS=Homo sapiens OX=9606 GN=RPS14 PE=1 SV=3	RS14_HUMAN		16 kDa	9	8
389	Isoform 2 of Nucleophosmin OS=Homo sapiens OX=9606 GN=NPM1	sp|P06748-2|NPM_HUMAN (+2)		29 kDa	9	8
390	Isoform 2 of Probable ATP-dependent RNA helicase DDX5 OS=Homo sapiens OX=9606 GN=DDX5	sp|P17844-2|DDX5_HUMAN (+1)		61 kDa	17	15
391	Isoform 7 of Interleukin enhancer-binding factor 3 OS=Homo sapiens OX=9606 GN=ILF3	sp|Q12906-7|ILF3_HUMAN		96 kDa	8	7
392	Stress-70 protein, mitochondrial OS=Homo sapiens OX=9606 GN=HSPA9 PE=1 SV=2	GRP75_HUMAN		74 kDa	22	19
393	SWISS-PROT:P13647 Tax_Id=9606 Gene_Symbol=KRT5 Keratin, type II cytoskeletal 5	P13647		?	58	50
394	Isoleucine--tRNA ligase, cytoplasmic OS=Homo sapiens OX=9606 GN=IARS PE=1 SV=1	J3KR24_HUMAN (+1)		132 kDa	7	6
395	DNA replication licensing factor MCM7 OS=Homo sapiens OX=9606 GN=MCM7 PE=1 SV=4	sp|P33993|MCM7_HUMAN		81 kDa	7	6
396	Isoform 3 of ATP-dependent 6-phosphofructokinase, muscle type OS=Homo sapiens OX=9606 GN=PFKM	sp|P08237-3|PFKAM_HUMAN (+1)		93 kDa	7	6
397	Isoform 3 of Glutaminase kidney isoform, mitochondrial OS=Homo sapiens OX=9606 GN=GLS	sp|O94925-3|GLSK_HUMAN		65 kDa	7	6
398	DNA-(apurinic or apyrimidinic site) lyase OS=Homo sapiens OX=9606 GN=APEX1 PE=1 SV=2	APEX1_HUMAN (+1)		36 kDa	7	6
399	Caveolae-associated protein 1 OS=Homo sapiens OX=9606 GN=CAVIN1 PE=1 SV=1	sp|Q6NZI2|CAVN1_HUMAN		43 kDa	7	6
400	Isoform 2 of Mitochondrial import inner membrane translocase subunit TIM50 OS=Homo sapiens OX=9606 GN=TIMM50	sp|Q3ZCQ8-2|TIM50_HUMAN (+1)		50 kDa	7	6
401	Tubulin beta chain OS=Homo sapiens OX=9606 GN=TUBB PE=1 SV=2	TBB5_HUMAN		50 kDa	62	53
402	Isoform 2 of Heterogeneous nuclear ribonucleoprotein M OS=Homo sapiens OX=9606 GN=HNRNPM	sp|P52272-2|HNRPM_HUMAN (+1)		74 kDa	26	22
403	Dolichyl-diphosphooligosaccharide--protein glycosyltransferase subunit 1 OS=Homo sapiens OX=9606 GN=RPN1 PE=1 SV=1	RPN1_HUMAN		69 kDa	13	11
404	C-1-tetrahydrofolate synthase, cytoplasmic OS=Homo sapiens OX=9606 GN=MTHFD1 PE=1 SV=1	F5H2F4_HUMAN		111 kDa	12	10
405	L-lactate dehydrogenase B chain OS=Homo sapiens OX=9606 GN=LDHB PE=1 SV=2	LDHB_HUMAN		37 kDa	12	10
406	Heterogeneous nuclear ribonucleoprotein A3 OS=Homo sapiens OX=9606 GN=HNRNPA3 PE=1 SV=2	sp|P51991|ROA3_HUMAN		40 kDa	6	5
407	Histone H2B type 1-B OS=Homo sapiens OX=9606 GN=HIST1H2BB PE=1 SV=2	H2B1B_HUMAN (+3)		14 kDa	6	5
408	Hypoxia up-regulated protein 1 OS=Homo sapiens OX=9606 GN=HYOU1 PE=1 SV=1	A0A087X054_HUMAN (+1)		105 kDa	6	5
409	Lamina-associated polypeptide 2, isoform alpha OS=Homo sapiens OX=9606 GN=TMPO PE=1 SV=2	LAP2A_HUMAN		75 kDa	6	5
410	Isoform 2 of Opioid growth factor receptor OS=Homo sapiens OX=9606 GN=OGFR	sp|Q9NZT2-2|OGFR_HUMAN (+1)		71 kDa	6	5
411	Cleft lip and palate transmembrane protein 1 OS=Homo sapiens OX=9606 GN=CLPTM1 PE=1 SV=1	sp|O96005|CLPT1_HUMAN		76 kDa	6	5
412	Isoform 10 of Glucocorticoid receptor OS=Homo sapiens OX=9606 GN=NR3C1	sp|P04150-10|GCR_HUMAN (+4)		83 kDa	6	5
413	Junction plakoglobin OS=Homo sapiens OX=9606 GN=JUP PE=1 SV=3	PLAK_HUMAN		82 kDa	23	19
414	Isoform 2 of T-complex protein 1 subunit beta OS=Homo sapiens OX=9606 GN=CCT2	sp|P78371-2|TCPB_HUMAN (+1)		53 kDa	17	14
415	Elongation factor 2 OS=Homo sapiens OX=9606 GN=EEF2 PE=1 SV=4	EF2_HUMAN		95 kDa	16	13
416	Eukaryotic initiation factor 4A-III OS=Homo sapiens OX=9606 GN=EIF4A3 PE=1 SV=4	IF4A3_HUMAN		47 kDa	20	16
417	4F2 cell-surface antigen heavy chain OS=Homo sapiens OX=9606 GN=SLC3A2 PE=1 SV=1	F5GZS6_HUMAN (+1)		65 kDa	10	8
418	60S acidic ribosomal protein P2 OS=Homo sapiens OX=9606 GN=RPLP2 PE=1 SV=1	RLA2_HUMAN		12 kDa	5	4
419	Eukaryotic translation initiation factor 2 subunit 1 OS=Homo sapiens OX=9606 GN=EIF2S1 PE=1 SV=3	IF2A_HUMAN		36 kDa	5	4
420	HLA class I histocompatibility antigen, A-23 alpha chain OS=Homo sapiens OX=9606 GN=HLA-A PE=1 SV=1	1A23_HUMAN (+1)		41 kDa	5	4
421	HCG2044799 OS=Homo sapiens OX=9606 GN=HNRNPUL2-BSCL2 PE=4 SV=1	H3BQZ7_HUMAN (+1)		85 kDa	5	4
422	Monocarboxylate transporter 1 OS=Homo sapiens OX=9606 GN=SLC16A1 PE=1 SV=3	sp|P53985|MOT1_HUMAN		54 kDa	5	4
423	Serine/arginine-rich-splicing factor 1 OS=Homo sapiens OX=9606 GN=SRSF1 PE=1 SV=1	J3KTL2_HUMAN (+1)		28 kDa	5	4
424	Mitogen-activated protein kinase kinase kinase kinase 4 OS=Homo sapiens OX=9606 GN=MAP4K4 PE=1 SV=1	E7EN19_HUMAN (+1)		145 kDa	5	4
425	Isoform 2 of Transportin-1 OS=Homo sapiens OX=9606 GN=TNPO1	sp|Q92973-2|TNPO1_HUMAN (+1)		101 kDa	5	4
426	Dual specificity mitogen-activated protein kinase kinase 6 OS=Homo sapiens OX=9606 GN=MAP2K6 PE=1 SV=1	sp|P52564|MP2K6_HUMAN		37 kDa	5	4
427	Isoform 2 of Integrator complex subunit 3 OS=Homo sapiens OX=9606 GN=INTS3	sp|Q68E01-2|INT3_HUMAN (+1)		118 kDa	5	4
428	Staphylococcal nuclease domain-containing protein 1 OS=Homo sapiens OX=9606 GN=SND1 PE=1 SV=1	SND1_HUMAN		102 kDa	19	15
429	Isoform 2 of ATP-dependent RNA helicase DDX3X OS=Homo sapiens OX=9606 GN=DDX3X	sp|O00571-2|DDX3X_HUMAN (+1)		71 kDa	14	11
430	X-ray repair cross-complementing protein 5 OS=Homo sapiens OX=9606 GN=XRCC5 PE=1 SV=3	XRCC5_HUMAN		83 kDa	9	7
431	Isoform 2 of Glutamine--tRNA ligase OS=Homo sapiens OX=9606 GN=QARS	sp|P47897-2|SYQ_HUMAN (+1)		87 kDa	9	7
432	Kinesin-1 heavy chain OS=Homo sapiens OX=9606 GN=KIF5B PE=1 SV=1	KINH_HUMAN		110 kDa	9	7
433	Probable ATP-dependent RNA helicase DDX17 OS=Homo sapiens OX=9606 GN=DDX17 PE=1 SV=1	A0A1X7SBZ2_HUMAN (+1)		80 kDa	13	10
434	Heterogeneous nuclear ribonucleoproteins C1/C2 OS=Homo sapiens OX=9606 GN=HNRNPC PE=1 SV=1	B4DY08_HUMAN		32 kDa	17	13
435	Keratin, type II cytoskeletal 1b OS=Homo sapiens OX=9606 GN=KRT77 PE=1 SV=3	K2C1B_HUMAN		62 kDa	17	13
436	SWISS-PROT:Q04695 Tax_Id=9606 Gene_Symbol=KRT17 Keratin, type I cytoskeletal 17	Q04695		?	36	27
437	Neuroblast differentiation-associated protein AHNAK OS=Homo sapiens OX=9606 GN=AHNAK PE=1 SV=2	sp|Q09666|AHNK_HUMAN		629 kDa	8	6
438	60S ribosomal protein L7 OS=Homo sapiens OX=9606 GN=RPL7 PE=1 SV=1	RL7_HUMAN		29 kDa	8	6
439	Structural maintenance of chromosomes protein OS=Homo sapiens OX=9606 GN=SMC4 PE=1 SV=1	E9PD53_HUMAN (+1)		144 kDa	8	6
440	Interferon-induced protein with tetratricopeptide repeats 3 OS=Homo sapiens OX=9606 GN=IFIT3 PE=1 SV=1	IFIT3_HUMAN		56 kDa	4	3
441	Polypyrimidine tract-binding protein 1 OS=Homo sapiens OX=9606 GN=PTBP1 PE=1 SV=1	A0A0U1RRM4_HUMAN (+4)		62 kDa	4	3
442	60S ribosomal protein L8 OS=Homo sapiens OX=9606 GN=RPL8 PE=1 SV=2	RL8_HUMAN		28 kDa	4	3
443	Importin-7 OS=Homo sapiens OX=9606 GN=IPO7 PE=1 SV=1	IPO7_HUMAN		120 kDa	4	3
444	Tyrosine--tRNA ligase, cytoplasmic OS=Homo sapiens OX=9606 GN=YARS PE=1 SV=4	SYYC_HUMAN		59 kDa	4	3
445	Ras-related protein Rab-11A (Fragment) OS=Homo sapiens OX=9606 GN=RAB11A PE=4 SV=1	H3BMH2_HUMAN		18 kDa	4	3
446	Isoform 2 of Dermcidin OS=Homo sapiens OX=9606 GN=DCD	sp|P81605-2|DCD_HUMAN (+1)		12 kDa	4	3
447	14-3-3 protein zeta/delta OS=Homo sapiens OX=9606 GN=YWHAZ PE=1 SV=1	sp|P63104|1433Z_HUMAN		28 kDa	4	3
448	Isoform 2 of Protein disulfide-isomerase A6 OS=Homo sapiens OX=9606 GN=PDIA6	sp|Q15084-2|PDIA6_HUMAN (+4)		54 kDa	4	3
449	F-actin-capping protein subunit alpha-1 OS=Homo sapiens OX=9606 GN=CAPZA1 PE=1 SV=3	CAZA1_HUMAN		33 kDa	4	3
450	Endoplasmic reticulum chaperone BiP OS=Homo sapiens OX=9606 GN=HSPA5 PE=1 SV=2	BIP_HUMAN		72 kDa	31	23
451	Isoform 3 of T-complex protein 1 subunit eta OS=Homo sapiens OX=9606 GN=CCT7	sp|Q99832-3|TCPH_HUMAN		55 kDa	15	11
452	Poly(rC)-binding protein 1 OS=Homo sapiens OX=9606 GN=PCBP1 PE=1 SV=2	PCBP1_HUMAN		37 kDa	15	11
453	Pyruvate kinase PKM OS=Homo sapiens OX=9606 GN=PKM PE=1 SV=4	sp|P14618|KPYM_HUMAN		58 kDa	59	43
454	Trifunctional enzyme subunit alpha, mitochondrial OS=Homo sapiens OX=9606 GN=HADHA PE=1 SV=2	sp|P40939|ECHA_HUMAN		83 kDa	7	5
455	Isoform 1 of Voltage-dependent anion-selective channel protein 2 OS=Homo sapiens OX=9606 GN=VDAC2	sp|P45880-1|VDAC2_HUMAN		33 kDa	7	5
456	Nuclear pore complex protein Nup93 OS=Homo sapiens OX=9606 GN=NUP93 PE=1 SV=1	H3BVG0_HUMAN (+1)		100 kDa	7	5
457	Ran GTPase-activating protein 1 OS=Homo sapiens OX=9606 GN=RANGAP1 PE=1 SV=1	RAGP1_HUMAN		64 kDa	7	5
458	Cysteine and histidine-rich domain-containing protein 1 OS=Homo sapiens OX=9606 GN=CHORDC1 PE=1 SV=2	sp|Q9UHD1|CHRD1_HUMAN		37 kDa	7	5
459	Putative elongation factor 1-alpha-like 3 OS=Homo sapiens OX=9606 GN=EEF1A1P5 PE=5 SV=1	EF1A3_HUMAN (+1)		50 kDa	37	26
460	Coatomer subunit beta OS=Homo sapiens OX=9606 GN=COPB1 PE=1 SV=3	COPB_HUMAN		107 kDa	10	7
461	Heterogeneous nuclear ribonucleoprotein H OS=Homo sapiens OX=9606 GN=HNRNPH1 PE=1 SV=1	E9PCY7_HUMAN (+2)		47 kDa	13	9
462	High density lipoprotein binding protein (Vigilin), isoform CRA_a OS=Homo sapiens OX=9606 GN=HDLBP PE=1 SV=1	A0A024R4E5_HUMAN		141 kDa	12	8
463	Protein disulfide-isomerase A3 OS=Homo sapiens OX=9606 GN=PDIA3 PE=1 SV=4	PDIA3_HUMAN		57 kDa	12	8
464	Isoform 2 of Coatomer subunit alpha OS=Homo sapiens OX=9606 GN=COPA	sp|P53621-2|COPA_HUMAN (+1)		139 kDa	9	6
465	Cytoskeleton-associated protein 4 OS=Homo sapiens OX=9606 GN=CKAP4 PE=1 SV=2	CKAP4_HUMAN		66 kDa	9	6
466	Poly(U)-binding-splicing factor PUF60 (Fragment) OS=Homo sapiens OX=9606 GN=PUF60 PE=1 SV=1	A0A0J9YVP6_HUMAN (+9)		57 kDa	9	6
467	Eukaryotic translation initiation factor 2 subunit 2 OS=Homo sapiens OX=9606 GN=EIF2S2 PE=1 SV=2	IF2B_HUMAN		38 kDa	9	6
468	Arginine--tRNA ligase, cytoplasmic OS=Homo sapiens OX=9606 GN=RARS PE=1 SV=2	sp|P54136|SYRC_HUMAN		75 kDa	6	4
469	Lon protease homolog, mitochondrial OS=Homo sapiens OX=9606 GN=LONP1 PE=1 SV=1	K7EJE8_HUMAN (+3)		93 kDa	6	4
470	Microtubule-associated protein OS=Homo sapiens OX=9606 GN=MAP4 PE=1 SV=1	E7EVA0_HUMAN		245 kDa	6	4
471	Fragile X mental retardation syndrome-related protein 2 OS=Homo sapiens OX=9606 GN=FXR2 PE=1 SV=2	FXR2_HUMAN		74 kDa	6	4
472	Isoform 2 of UDP-glucose 6-dehydrogenase OS=Homo sapiens OX=9606 GN=UGDH	sp|O60701-2|UGDH_HUMAN		48 kDa	6	4
473	Isoform 2 of Basigin OS=Homo sapiens OX=9606 GN=BSG	sp|P35613-2|BASI_HUMAN (+1)		29 kDa	6	4
474	60S ribosomal protein L22 OS=Homo sapiens OX=9606 GN=RPL22 PE=1 SV=1	K7ERI7_HUMAN (+1)		11 kDa	6	4
475	Signal recognition particle receptor subunit beta OS=Homo sapiens OX=9606 GN=SRPRB PE=1 SV=3	SRPRB_HUMAN		30 kDa	6	4
476	Isoform 2 of Protein flightless-1 homolog OS=Homo sapiens OX=9606 GN=FLII	sp|Q13045-2|FLII_HUMAN (+2)		138 kDa	6	4
477	Neutral alpha-glucosidase AB OS=Homo sapiens OX=9606 GN=GANAB PE=1 SV=3	sp|Q14697|GANAB_HUMAN		107 kDa	6	4
478	SWISS-PROT:P20930 Tax_Id=9606 Gene_Symbol=FLG Filaggrin	P20930		?	3	2
479	Isoform D of Protein SON OS=Homo sapiens OX=9606 GN=SON	sp|P18583-5|SON_HUMAN-DECOY (+3)		?	3	2
480	Inorganic pyrophosphatase OS=Homo sapiens OX=9606 GN=PPA1 PE=1 SV=2	IPYR_HUMAN		33 kDa	3	2
481	RNA-binding protein FUS OS=Homo sapiens OX=9606 GN=FUS PE=1 SV=1	H3BPE7_HUMAN (+2)		53 kDa	3	2
482	Isoform 2 of Calcium-binding mitochondrial carrier protein Aralar2 OS=Homo sapiens OX=9606 GN=SLC25A13	sp|Q9UJS0-2|CMC2_HUMAN (+1)		74 kDa	3	2
483	Antigen peptide transporter 1 OS=Homo sapiens OX=9606 GN=TAP1 PE=1 SV=1	A0A140T9T7_HUMAN (+1)		87 kDa	3	2
484	Ras-related protein Rab-9A OS=Homo sapiens OX=9606 GN=RAB9A PE=1 SV=1	RAB9A_HUMAN		23 kDa	3	2
485	Isoform 2 of Procollagen-lysine,2-oxoglutarate 5-dioxygenase 1 OS=Homo sapiens OX=9606 GN=PLOD1	sp|Q02809-2|PLOD1_HUMAN (+1)		88 kDa	3	2
486	F-actin-capping protein subunit beta OS=Homo sapiens OX=9606 GN=CAPZB PE=1 SV=1	B1AK85_HUMAN (+4)		29 kDa	3	2
487	Leucine-rich PPR motif-containing protein, mitochondrial OS=Homo sapiens OX=9606 GN=LRPPRC PE=1 SV=3	LPPRC_HUMAN		158 kDa	29	19
488	Fatty acid synthase OS=Homo sapiens OX=9606 GN=FASN PE=1 SV=1	A0A0U1RQF0_HUMAN (+1)		273 kDa	37	24
489	T-complex protein 1 subunit theta OS=Homo sapiens OX=9606 GN=CCT8 PE=1 SV=4	sp|P50990|TCPQ_HUMAN		60 kDa	17	11
490	Zinc finger CCCH-type antiviral protein 1 OS=Homo sapiens OX=9606 GN=ZC3HAV1 PE=1 SV=1	C9J6P4_HUMAN		114 kDa	24	15
491	Alpha-actinin-4 OS=Homo sapiens OX=9606 GN=ACTN4 PE=1 SV=2	sp|O43707|ACTN4_HUMAN		105 kDa	8	5
492	Eukaryotic initiation factor 4A-I OS=Homo sapiens OX=9606 GN=EIF4A1 PE=1 SV=1	sp|P60842|IF4A1_HUMAN		46 kDa	20	12
493	RNA-binding motif protein, X chromosome OS=Homo sapiens OX=9606 GN=RBMX PE=1 SV=3	sp|P38159|RBMX_HUMAN		42 kDa	15	9
494	40S ribosomal protein S3 OS=Homo sapiens OX=9606 GN=RPS3 PE=1 SV=2	sp|P23396|RS3_HUMAN		27 kDa	15	9
495	Structural maintenance of chromosomes protein 3 OS=Homo sapiens OX=9606 GN=SMC3 PE=1 SV=2	SMC3_HUMAN		142 kDa	15	9
496	2'-5'-oligoadenylate synthase-like protein OS=Homo sapiens OX=9606 GN=OASL PE=1 SV=2	sp|Q15646|OASL_HUMAN		59 kDa	10	6
497	Isoform 1B of Desmocollin-1 OS=Homo sapiens OX=9606 GN=DSC1	sp|Q08554-2|DSC1_HUMAN (+1)		94 kDa	10	6
498	Isoform 3 of Heterogeneous nuclear ribonucleoprotein D0 OS=Homo sapiens OX=9606 GN=HNRNPD	sp|Q14103-3|HNRPD_HUMAN (+1)		33 kDa	5	3
499	Isoform 2 of Ubiquitin-like modifier-activating enzyme 1 OS=Homo sapiens OX=9606 GN=UBA1	sp|P22314-2|UBA1_HUMAN (+1)		114 kDa	5	3
500	SWISS-PROT:Q6KB66-1 Tax_Id=9606 Gene_Symbol=KRT80 Isoform 1 of Keratin, type II cytoskeletal 80	Q6KB66-1 (+1)		51 kDa	5	3
501	Isoform 2 of Histone deacetylase 2 OS=Homo sapiens OX=9606 GN=HDAC2	sp|Q92769-3|HDAC2_HUMAN (+1)		52 kDa	5	3
502	Signal recognition particle 14 kDa protein OS=Homo sapiens OX=9606 GN=SRP14 PE=1 SV=2	SRP14_HUMAN		15 kDa	5	3
503	Procollagen galactosyltransferase 1 OS=Homo sapiens OX=9606 GN=COLGALT1 PE=1 SV=1	GT251_HUMAN		72 kDa	5	3
504	Isoform 2 of General vesicular transport factor p115 OS=Homo sapiens OX=9606 GN=USO1	sp|O60763-2|USO1_HUMAN (+1)		109 kDa	5	3
505	Heat shock protein beta-1 OS=Homo sapiens OX=9606 GN=HSPB1 PE=1 SV=2	HSPB1_HUMAN		23 kDa	21	12
506	Heterogeneous nuclear ribonucleoprotein L OS=Homo sapiens OX=9606 GN=HNRNPL PE=1 SV=2	sp|P14866|HNRPL_HUMAN		64 kDa	7	4
507	Trifunctional purine biosynthetic protein adenosine-3 OS=Homo sapiens OX=9606 GN=GART PE=1 SV=1	sp|P22102|PUR2_HUMAN		108 kDa	7	4
508	Cofilin-1 OS=Homo sapiens OX=9606 GN=CFL1 PE=1 SV=1	E9PK25_HUMAN		23 kDa	7	4
509	Catenin delta-1 OS=Homo sapiens OX=9606 GN=CTNND1 PE=1 SV=2	C9JZR2_HUMAN (+12)		105 kDa	7	4
510	Cullin-associated NEDD8-dissociated protein 1 OS=Homo sapiens OX=9606 GN=CAND1 PE=1 SV=2	sp|Q86VP6|CAND1_HUMAN		136 kDa	9	5
511	Isoform 3 of Exportin-2 OS=Homo sapiens OX=9606 GN=CSE1L	sp|P55060-3|XPO2_HUMAN (+1)		108 kDa	9	5
512	Insulin-like growth factor 2 mRNA-binding protein 1 OS=Homo sapiens OX=9606 GN=IGF2BP1 PE=1 SV=2	sp|Q9NZI8|IF2B1_HUMAN		63 kDa	9	5
513	RuvB-like 2 OS=Homo sapiens OX=9606 GN=RUVBL2 PE=1 SV=3	sp|Q9Y230|RUVB2_HUMAN		51 kDa	9	5
514	Isoform 2 of Eukaryotic translation initiation factor 3 subunit C OS=Homo sapiens OX=9606 GN=EIF3C	sp|Q99613-2|EIF3C_HUMAN (+1)		104 kDa	16	8
515	Isoform 2 of Gamma-interferon-inducible protein 16 OS=Homo sapiens OX=9606 GN=IFI16	sp|Q16666-2|IF16_HUMAN (+2)		82 kDa	10	5
516	Isoform 2 of Regulator of chromosome condensation OS=Homo sapiens OX=9606 GN=RCC1	sp|P18754-2|RCC1_HUMAN (+1)		48 kDa	10	5
517	Aspartate--tRNA ligase, cytoplasmic OS=Homo sapiens OX=9606 GN=DARS PE=1 SV=2	sp|P14868|SYDC_HUMAN		57 kDa	8	4
518	Annexin A1 OS=Homo sapiens OX=9606 GN=ANXA1 PE=1 SV=2	ANXA1_HUMAN		39 kDa	8	4
519	Isoform 2 of Heterogeneous nuclear ribonucleoprotein H3 OS=Homo sapiens OX=9606 GN=HNRNPH3	sp|P31942-2|HNRH3_HUMAN		35 kDa	6	3
520	Metastasis-associated protein MTA2 OS=Homo sapiens OX=9606 GN=MTA2 PE=1 SV=1	sp|O94776|MTA2_HUMAN		75 kDa	4	2
521	Isoform 2 of Dynamin-2 OS=Homo sapiens OX=9606 GN=DNM2	sp|P50570-2|DYN2_HUMAN (+4)		98 kDa	4	2
522	Isoform 2 of Phosphatidylinositol-binding clathrin assembly protein OS=Homo sapiens OX=9606 GN=PICALM	sp|Q13492-2|PICAL_HUMAN (+3)		69 kDa	4	2
523	ATPase family AAA domain-containing protein 3A (Fragment) OS=Homo sapiens OX=9606 GN=ATAD3A PE=1 SV=1	H0Y2W2_HUMAN (+3)		64 kDa	4	2
524	ATP-dependent RNA helicase DDX39A OS=Homo sapiens OX=9606 GN=DDX39A PE=1 SV=2	sp|O00148|DX39A_HUMAN		49 kDa	4	2
525	Sorting nexin-2 OS=Homo sapiens OX=9606 GN=SNX2 PE=1 SV=2	sp|O60749|SNX2_HUMAN		58 kDa	4	2
526	Neurogenic locus notch homolog protein 2 OS=Homo sapiens OX=9606 GN=NOTCH2 PE=1 SV=3	NOTC2_HUMAN		265 kDa	4	2
527	Histone-binding protein RBBP7 OS=Homo sapiens OX=9606 GN=RBBP7 PE=1 SV=1	E9PC52_HUMAN (+1)		47 kDa	4	2
528	Isoform 4 of Probable 28S rRNA (cytosine(4447)-C(5))-methyltransferase OS=Homo sapiens OX=9606 GN=NOP2	sp|P46087-4|NOP2_HUMAN (+1)		93 kDa	11	5
529	Eukaryotic translation initiation factor 2 subunit 3 OS=Homo sapiens OX=9606 GN=EIF2S3 PE=1 SV=3	IF2G_HUMAN		51 kDa	11	5
530	T-complex protein 1 subunit zeta OS=Homo sapiens OX=9606 GN=CCT6A PE=1 SV=3	sp|P40227|TCPZ_HUMAN		58 kDa	9	4
531	SWISS-PROT:P02769 (Bos taurus) Bovine serum albumin precursor	P02769		69 kDa	16	7
532	Interleukin enhancer-binding factor 2 OS=Homo sapiens OX=9606 GN=ILF2 PE=1 SV=2	ILF2_HUMAN		43 kDa	7	3
533	Interferon-induced protein with tetratricopeptide repeats 2 OS=Homo sapiens OX=9606 GN=IFIT2 PE=1 SV=1	IFIT2_HUMAN		55 kDa	7	3
534	Pre-mRNA-splicing factor ATP-dependent RNA helicase DHX15 OS=Homo sapiens OX=9606 GN=DHX15 PE=1 SV=2	DHX15_HUMAN		91 kDa	7	3
535	Eukaryotic translation initiation factor 3 subunit L OS=Homo sapiens OX=9606 GN=EIF3L PE=1 SV=1	B0QY89_HUMAN (+1)		71 kDa	7	3
536	Isoform Cytoplasmic of Fumarate hydratase, mitochondrial OS=Homo sapiens OX=9606 GN=FH	sp|P07954-2|FUMH_HUMAN (+1)		50 kDa	7	3
537	Leucine--tRNA ligase, cytoplasmic OS=Homo sapiens OX=9606 GN=LARS PE=1 SV=2	sp|Q9P2J5|SYLC_HUMAN		134 kDa	5	2
538	40S ribosomal protein S13 OS=Homo sapiens OX=9606 GN=RPS13 PE=1 SV=2	RS13_HUMAN		17 kDa	5	2
539	Isoform 2 of Glutamine--fructose-6-phosphate aminotransferase [isomerizing] 1 OS=Homo sapiens OX=9606 GN=GFPT1	sp|Q06210-2|GFPT1_HUMAN (+1)		77 kDa	5	2
540	Isoform 4 of Dynamin-1-like protein OS=Homo sapiens OX=9606 GN=DNM1L	sp|O00429-2|DNM1L_HUMAN		81 kDa	5	2
541	Importin subunit beta-1 OS=Homo sapiens OX=9606 GN=KPNB1 PE=1 SV=2	sp|Q14974|IMB1_HUMAN		97 kDa	5	2
542	tRNA-splicing ligase RtcB homolog OS=Homo sapiens OX=9606 GN=RTCB PE=1 SV=1	RTCB_HUMAN		55 kDa	5	2
543	Isoform 2 of DnaJ homolog subfamily A member 1 OS=Homo sapiens OX=9606 GN=DNAJA1	sp|P31689-2|DNJA1_HUMAN		37 kDa	8	3
544	PDZ and LIM domain protein 5 OS=Homo sapiens OX=9606 GN=PDLIM5 PE=1 SV=5	sp|Q96HC4|PDLI5_HUMAN		64 kDa	6	2
545	Isoform 12 of Titin OS=Homo sapiens OX=9606 GN=TTN	sp|Q8WZ42-12|TITIN_HUMAN-DECOY (+1)		?	2	0
546	Isoform 2 of Heterogeneous nuclear ribonucleoprotein R OS=Homo sapiens OX=9606 GN=HNRNPR	sp|O43390-2|HNRPR_HUMAN (+1)		71 kDa	2	0
547	Programmed cell death 6-interacting protein OS=Homo sapiens OX=9606 GN=PDCD6IP PE=1 SV=1	sp|Q8WUM4|PDC6I_HUMAN		96 kDa	7	0
548	Putative helicase MOV-10 OS=Homo sapiens OX=9606 GN=MOV10 PE=1 SV=2	sp|Q9HCE1|MOV10_HUMAN		114 kDa	2	0
549	Fibrillin-1 OS=Homo sapiens OX=9606 GN=FBN1 PE=1 SV=3	FBN1_HUMAN		312 kDa	4	0
550	Isoform 2 of Niban-like protein 1 OS=Homo sapiens OX=9606 GN=FAM129B	sp|Q96TA1-2|NIBL1_HUMAN (+1)		83 kDa	3	0
551	Heterogeneous nuclear ribonucleoprotein U-like protein 1 OS=Homo sapiens OX=9606 GN=HNRNPUL1 PE=1 SV=1	B7Z4B8_HUMAN		86 kDa	3	0
552	RNA-binding protein Raly (Fragment) OS=Homo sapiens OX=9606 GN=RALY PE=1 SV=1	Q5QPL9_HUMAN (+2)		25 kDa	3	0
553	Microtubule-actin cross-linking factor 1, isoforms 1/2/3/5 OS=Homo sapiens OX=9606 GN=MACF1 PE=1 SV=1	H3BPE1_HUMAN (+2)		857 kDa	2	0
554	SWISS-PROT:P13646-1 Tax_Id=9606 Gene_Symbol=KRT13 Isoform 1 of Keratin, type I cytoskeletal 13	P13646-1		50 kDa	19	0
555	Isoform B of Bifunctional 3'-phosphoadenosine 5'-phosphosulfate synthase 2 OS=Homo sapiens OX=9606 GN=PAPSS2	sp|O95340-2|PAPS2_HUMAN (+1)		70 kDa	4	0
556	ADP-ribosylation factor 5 OS=Homo sapiens OX=9606 GN=ARF5 PE=1 SV=2	ARF5_HUMAN (+1)		21 kDa	6	0
557	Isoform 2 of 40S ribosomal protein S20 OS=Homo sapiens OX=9606 GN=RPS20	sp|P60866-2|RS20_HUMAN (+1)		16 kDa	5	0
558	ATP synthase peripheral stalk-membrane subunit b OS=Homo sapiens OX=9606 GN=ATP5PB PE=1 SV=1	Q5QNZ2_HUMAN		22 kDa	5	0
559	40S ribosomal protein S25 OS=Homo sapiens OX=9606 GN=RPS25 PE=1 SV=1	RS25_HUMAN		14 kDa	4	0
560	Isoform 2 of Polyadenylate-binding protein 4 OS=Homo sapiens OX=9606 GN=PABPC4	sp|Q13310-2|PABP4_HUMAN (+1)		70 kDa	4	0
561	Eukaryotic translation initiation factor 3 subunit F OS=Homo sapiens OX=9606 GN=EIF3F PE=1 SV=1	EIF3F_HUMAN		38 kDa	7	0
562	U4/U6.U5 tri-snRNP-associated protein 1 OS=Homo sapiens OX=9606 GN=SART1 PE=1 SV=1	SNUT1_HUMAN		90 kDa	3	0
563	40S ribosomal protein S16 OS=Homo sapiens OX=9606 GN=RPS16 PE=1 SV=2	RS16_HUMAN		16 kDa	5	0
564	Replication factor C subunit 2 OS=Homo sapiens OX=9606 GN=RFC2 PE=1 SV=3	sp|P35250|RFC2_HUMAN		39 kDa	4	0
565	Ras-related protein Rab-2A OS=Homo sapiens OX=9606 GN=RAB2A PE=1 SV=1	sp|P61019|RAB2A_HUMAN		24 kDa	4	0
566	Isoform 2 of Bifunctional coenzyme A synthase OS=Homo sapiens OX=9606 GN=COASY	sp|Q13057-2|COASY_HUMAN (+1)		65 kDa	3	0
567	Pachytene checkpoint protein 2 homolog OS=Homo sapiens OX=9606 GN=TRIP13 PE=1 SV=2	sp|Q15645|PCH2_HUMAN		49 kDa	2	0
568	Isoform 10 of Aspartyl/asparaginyl beta-hydroxylase OS=Homo sapiens OX=9606 GN=ASPH	sp|Q12797-10|ASPH_HUMAN (+1)		83 kDa	3	0
569	Dual specificity mitogen-activated protein kinase kinase 2 OS=Homo sapiens OX=9606 GN=MAP2K2 PE=1 SV=1	MP2K2_HUMAN		44 kDa	6	0
570	LIM and SH3 domain protein 1 OS=Homo sapiens OX=9606 GN=LASP1 PE=1 SV=2	sp|Q14847|LASP1_HUMAN		30 kDa	7	0
571	Aminopeptidase OS=Homo sapiens OX=9606 GN=NPEPPS PE=1 SV=1	E9PLK3_HUMAN (+1)		103 kDa	3	0
572	Erlin-2 (Fragment) OS=Homo sapiens OX=9606 GN=ERLIN2 PE=1 SV=1	E5RHW4_HUMAN (+1)		38 kDa	5	0
573	Tubulin alpha chain OS=Homo sapiens OX=9606 GN=TUBA1C PE=1 SV=1	F5H5D3_HUMAN (+1)		58 kDa	33	0
574	Isoform Short of Delta-1-pyrroline-5-carboxylate synthase OS=Homo sapiens OX=9606 GN=ALDH18A1	sp|P54886-2|P5CS_HUMAN (+1)		87 kDa	3	0
575	Isoform 4 of Scaffold attachment factor B1 OS=Homo sapiens OX=9606 GN=SAFB	sp|Q15424-4|SAFB1_HUMAN		103 kDa	4	0
576	Isoform 2 of Septin-9 OS=Homo sapiens OX=9606 GN=SEPT9	sp|Q9UHD8-2|SEPT9_HUMAN (+3)		64 kDa	4	0
577	40S ribosomal protein S17 OS=Homo sapiens OX=9606 GN=RPS17 PE=1 SV=2	RS17_HUMAN		16 kDa	3	0
578	Ras-related protein Rab-14 OS=Homo sapiens OX=9606 GN=RAB14 PE=1 SV=4	RAB14_HUMAN		24 kDa	4	0
579	DNA replication licensing factor MCM4 OS=Homo sapiens OX=9606 GN=MCM4 PE=1 SV=5	MCM4_HUMAN		97 kDa	5	0
580	Isoform 2 of Ubiquitin carboxyl-terminal hydrolase 14 OS=Homo sapiens OX=9606 GN=USP14	sp|P54578-2|UBP14_HUMAN (+1)		52 kDa	5	0
581	Isoform 2 of Pyruvate dehydrogenase E1 component subunit beta, mitochondrial OS=Homo sapiens OX=9606 GN=PDHB	sp|P11177-2|ODPB_HUMAN (+2)		37 kDa	3	0
582	60S ribosomal protein L3 (Fragment) OS=Homo sapiens OX=9606 GN=RPL3 PE=1 SV=1	B5MCW2_HUMAN (+2)		31 kDa	3	0
583	(S.avidinii)	Streptavidin		17 kDa	6	0
584	Nascent polypeptide-associated complex subunit alpha, muscle-specific form OS=Homo sapiens OX=9606 GN=NACA PE=1 SV=1	sp|E9PAV3|NACAM_HUMAN		205 kDa	3	0
585	Isoform 2 of Inverted formin-2 OS=Homo sapiens OX=9606 GN=INF2	sp|Q27J81-2|INF2_HUMAN (+1)		135 kDa	2	0
586	SWISS-PROT:P02662 Alpha-S1-casein - Bos taurus (Bovine).	P02662		23 kDa	4	0
587	Isoform 2 of Supervillin OS=Homo sapiens OX=9606 GN=SVIL	sp|O95425-2|SVIL_HUMAN (+3)		201 kDa	2	0
588	Leukocyte elastase inhibitor OS=Homo sapiens OX=9606 GN=SERPINB1 PE=1 SV=1	sp|P30740|ILEU_HUMAN		43 kDa	3	0
589	40S ribosomal protein S15 OS=Homo sapiens OX=9606 GN=RPS15 PE=1 SV=1	A0A0B4J2B4_HUMAN (+7)		14 kDa	3	0
590	Calreticulin OS=Homo sapiens OX=9606 GN=CALR PE=1 SV=1	CALR_HUMAN		48 kDa	5	0
591	Far upstream element-binding protein 1 OS=Homo sapiens OX=9606 GN=FUBP1 PE=1 SV=1	E9PEB5_HUMAN (+2)		69 kDa	2	0
592	Transducin beta-like protein 3 (Fragment) OS=Homo sapiens OX=9606 GN=TBL3 PE=1 SV=1	J3KNP2_HUMAN (+1)		77 kDa	2	0
593	Protein transport protein Sec31A OS=Homo sapiens OX=9606 GN=SEC31A PE=1 SV=1	D6REX3_HUMAN (+10)		136 kDa	4	0
594	ATP-binding cassette sub-family D member 1 OS=Homo sapiens OX=9606 GN=ABCD1 PE=1 SV=2	ABCD1_HUMAN		83 kDa	4	0
595	26S proteasome non-ATPase regulatory subunit 13 OS=Homo sapiens OX=9606 GN=PSMD13 PE=1 SV=1	A0A087WUL9_HUMAN		43 kDa	2	0
596	26S proteasome non-ATPase regulatory subunit 1 OS=Homo sapiens OX=9606 GN=PSMD1 PE=1 SV=1	A0A087WW66_HUMAN (+2)		106 kDa	2	0
597	Eukaryotic translation initiation factor 3 subunit I OS=Homo sapiens OX=9606 GN=EIF3I PE=1 SV=1	EIF3I_HUMAN		37 kDa	3	0
598	Isoform 2 of 26S proteasome regulatory subunit 6B OS=Homo sapiens OX=9606 GN=PSMC4	sp|P43686-2|PRS6B_HUMAN (+1)		44 kDa	3	0
599	Ribosomal protein L19 OS=Homo sapiens OX=9606 GN=RPL19 PE=1 SV=1	J3KTE4_HUMAN (+2)		23 kDa	4	0
600	Isoform 2 of 26S proteasome non-ATPase regulatory subunit 11 OS=Homo sapiens OX=9606 GN=PSMD11	sp|O00231-2|PSD11_HUMAN (+1)		48 kDa	3	0
601	Nucleosome assembly protein 1-like 1 (Fragment) OS=Homo sapiens OX=9606 GN=NAP1L1 PE=1 SV=1	F8VXI6_HUMAN		25 kDa	5	0
602	Isoform 2 of Secretory carrier-associated membrane protein 3 OS=Homo sapiens OX=9606 GN=SCAMP3	sp|O14828-2|SCAM3_HUMAN (+1)		35 kDa	5	0
603	ATP synthase subunit gamma, mitochondrial OS=Homo sapiens OX=9606 GN=ATP5F1C PE=1 SV=1	sp|P36542|ATPG_HUMAN		33 kDa	3	0
604	40S ribosomal protein S7 OS=Homo sapiens OX=9606 GN=RPS7 PE=1 SV=1	RS7_HUMAN		22 kDa	2	0
605	Interferon-induced, double-stranded RNA-activated protein kinase OS=Homo sapiens OX=9606 GN=EIF2AK2 PE=1 SV=2	sp|P19525|E2AK2_HUMAN		62 kDa	2	0
606	Condensin complex subunit 2 OS=Homo sapiens OX=9606 GN=NCAPH PE=1 SV=3	sp|Q15003|CND2_HUMAN		83 kDa	3	0
607	28S ribosomal protein S29, mitochondrial (Fragment) OS=Homo sapiens OX=9606 GN=DAP3 PE=1 SV=8	V9GYJ9_HUMAN (+4)		30 kDa	3	0
608	Monocarboxylate transporter 4 OS=Homo sapiens OX=9606 GN=SLC16A3 PE=1 SV=1	MOT4_HUMAN		49 kDa	4	0
609	2'-5'-oligoadenylate synthase 3 OS=Homo sapiens OX=9606 GN=OAS3 PE=1 SV=3	OAS3_HUMAN		121 kDa	4	0
610	Exosome complex exonuclease RRP44 OS=Homo sapiens OX=9606 GN=DIS3 PE=1 SV=2	sp|Q9Y2L1|RRP44_HUMAN		109 kDa	2	0
611	Peptidyl-prolyl cis-trans isomerase FKBP4 OS=Homo sapiens OX=9606 GN=FKBP4 PE=1 SV=3	FKBP4_HUMAN		52 kDa	4	0
612	Nuclear pore complex protein Nup160 (Fragment) OS=Homo sapiens OX=9606 GN=NUP160 PE=1 SV=2	E9PR16_HUMAN (+2)		127 kDa	4	0
613	Isoform 3 of Perilipin-3 OS=Homo sapiens OX=9606 GN=PLIN3	sp|O60664-3|PLIN3_HUMAN (+2)		47 kDa	3	0
614	Protein disulfide-isomerase OS=Homo sapiens OX=9606 GN=P4HB PE=1 SV=2	H7BZ94_HUMAN (+1)		53 kDa	3	0
615	Phenylalanine--tRNA ligase alpha subunit OS=Homo sapiens OX=9606 GN=FARSA PE=1 SV=1	K7ER00_HUMAN		62 kDa	4	0
616	Phosphoglucomutase-1 OS=Homo sapiens OX=9606 GN=PGM1 PE=1 SV=3	sp|P36871|PGM1_HUMAN		61 kDa	2	0
617	Isoform 3 of Very long-chain specific acyl-CoA dehydrogenase, mitochondrial OS=Homo sapiens OX=9606 GN=ACADVL	sp|P49748-3|ACADV_HUMAN		73 kDa	2	0
618	Isoform 2 of Prolyl 4-hydroxylase subunit alpha-1 OS=Homo sapiens OX=9606 GN=P4HA1	sp|P13674-2|P4HA1_HUMAN (+2)		61 kDa	3	0
619	Elongator complex protein 1 OS=Homo sapiens OX=9606 GN=ELP1 PE=1 SV=3	ELP1_HUMAN		150 kDa	2	0
620	Electron transfer flavoprotein subunit alpha, mitochondrial (Fragment) OS=Homo sapiens OX=9606 GN=ETFA PE=1 SV=1	H0YLU7_HUMAN		32 kDa	4	0
621	PDZ and LIM domain protein 7 OS=Homo sapiens OX=9606 GN=PDLIM7 PE=1 SV=1	sp|Q9NR12|PDLI7_HUMAN		50 kDa	2	0
622	Tight junction protein 1 (Zona occludens 1), isoform CRA_e OS=Homo sapiens OX=9606 GN=TJP1 PE=1 SV=1	G5E9E7_HUMAN		190 kDa	4	0
623	Chloride intracellular channel protein 1 OS=Homo sapiens OX=9606 GN=CLIC1 PE=1 SV=4	CLIC1_HUMAN		27 kDa	2	0
624	EH domain-containing protein 4 OS=Homo sapiens OX=9606 GN=EHD4 PE=1 SV=1	EHD4_HUMAN		61 kDa	2	0
625	Fibrillin-3 OS=Homo sapiens OX=9606 GN=FBN3 PE=2 SV=3	FBN3_HUMAN		300 kDa	2	0
626	Corneodesmosin OS=Homo sapiens OX=9606 GN=CDSN PE=1 SV=3	CDSN_HUMAN (+2)		52 kDa	2	0
627	PDZ domain-containing protein 2 OS=Homo sapiens OX=9606 GN=PDZD2 PE=1 SV=4	sp|O15018|PDZD2_HUMAN		302 kDa	2	0
628	Ras-related protein Rab-18 OS=Homo sapiens OX=9606 GN=RAB18 PE=1 SV=1	sp|Q9NP72|RAB18_HUMAN		23 kDa	3	0
629	DnaJ homolog subfamily C member 7 OS=Homo sapiens OX=9606 GN=DNAJC7 PE=1 SV=2	sp|Q99615|DNJC7_HUMAN		56 kDa	3	0
630	T-box brain protein 1 OS=Homo sapiens OX=9606 GN=TBR1 PE=1 SV=1	sp|Q16650|TBR1_HUMAN		74 kDa	2	0
631	Isoform 2 of Triosephosphate isomerase OS=Homo sapiens OX=9606 GN=TPI1	sp|P60174-1|TPIS_HUMAN (+2)		27 kDa	3	0
632	Glutathione S-transferase Mu 3 OS=Homo sapiens OX=9606 GN=GSTM3 PE=1 SV=3	GSTM3_HUMAN		27 kDa	2	0
633	Rho-associated protein kinase 2 OS=Homo sapiens OX=9606 GN=ROCK2 PE=1 SV=4	ROCK2_HUMAN		161 kDa	2	0
634	Isoform 2 of Annexin A7 OS=Homo sapiens OX=9606 GN=ANXA7	sp|P20073-2|ANXA7_HUMAN (+1)		50 kDa	2	0
635	Pleckstrin homology-like domain family B member 2 OS=Homo sapiens OX=9606 GN=PHLDB2 PE=1 SV=2	sp|Q86SQ0|PHLB2_HUMAN		142 kDa	3	0
636	Band 4.1-like protein 2 OS=Homo sapiens OX=9606 GN=EPB41L2 PE=1 SV=1	sp|O43491|E41L2_HUMAN		113 kDa	2	0
637	Semaphorin-3F OS=Homo sapiens OX=9606 GN=SEMA3F PE=2 SV=2	sp|Q13275|SEM3F_HUMAN		88 kDa	2	0
638	Galectin-3-binding protein OS=Homo sapiens OX=9606 GN=LGALS3BP PE=1 SV=1	LG3BP_HUMAN		65 kDa	3	0
639	U3 small nucleolar ribonucleoprotein protein MPP10 OS=Homo sapiens OX=9606 GN=MPHOSPH10 PE=1 SV=2	MPP10_HUMAN		79 kDa	3	0
640	Procollagen-lysine,2-oxoglutarate 5-dioxygenase 2 OS=Homo sapiens OX=9606 GN=PLOD2 PE=1 SV=2	sp|O00469|PLOD2_HUMAN		85 kDa	3	0
641	Vesicle-fusing ATPase OS=Homo sapiens OX=9606 GN=NSF PE=1 SV=1	I3L0N3_HUMAN		82 kDa	2	0
642	Rho-related GTP-binding protein RhoG OS=Homo sapiens OX=9606 GN=RHOG PE=1 SV=1	RHOG_HUMAN		21 kDa	3	0
643	ATP-dependent RNA helicase DHX29 OS=Homo sapiens OX=9606 GN=DHX29 PE=1 SV=1	A0A087WYN9_HUMAN (+1)		155 kDa	2	0
644	Nuclear-interacting partner of ALK OS=Homo sapiens OX=9606 GN=ZC3HC1 PE=1 SV=1	C9J0I9_HUMAN (+1)		51 kDa	3	0
645	Lamin-B2 OS=Homo sapiens OX=9606 GN=LMNB2 PE=1 SV=4	LMNB2_HUMAN		70 kDa	3	0
646	26S proteasome regulatory subunit 6A OS=Homo sapiens OX=9606 GN=PSMC3 PE=1 SV=3	PRS6A_HUMAN (+1)		49 kDa	4	0
647	Complement component 1 Q subcomponent-binding protein, mitochondrial OS=Homo sapiens OX=9606 GN=C1QBP PE=1 SV=1	C1QBP_HUMAN (+2)		31 kDa	4	0
648	Isoform 2 of Arginase-1 OS=Homo sapiens OX=9606 GN=ARG1	sp|P05089-2|ARGI1_HUMAN (+1)		36 kDa	2	0
649	Nuclear factor NF-kappa-B p100 subunit OS=Homo sapiens OX=9606 GN=NFKB2 PE=1 SV=4	sp|Q00653|NFKB2_HUMAN		97 kDa	6	0
650	Signal transducer and activator of transcription OS=Homo sapiens OX=9606 GN=STAT3 PE=1 SV=1	G8JLH9_HUMAN (+3)		76 kDa	3	0
651	14-3-3 protein gamma OS=Homo sapiens OX=9606 GN=YWHAG PE=1 SV=2	1433G_HUMAN		28 kDa	3	0
652	Voltage-dependent anion-selective channel protein 3 OS=Homo sapiens OX=9606 GN=VDAC3 PE=1 SV=1	sp|Q9Y277|VDAC3_HUMAN		31 kDa	4	0
653	Vasodilator-stimulated phosphoprotein OS=Homo sapiens OX=9606 GN=VASP PE=1 SV=3	VASP_HUMAN		40 kDa	2	0
654	Isoform 2 of Galactokinase OS=Homo sapiens OX=9606 GN=GALK1	sp|P51570-2|GALK1_HUMAN (+1)		45 kDa	3	0
655	Malectin OS=Homo sapiens OX=9606 GN=MLEC PE=1 SV=1	MLEC_HUMAN		32 kDa	3	0
656	Isoform 2 of Ubiquitin carboxyl-terminal hydrolase 10 OS=Homo sapiens OX=9606 GN=USP10	sp|Q14694-2|UBP10_HUMAN		93 kDa	2	0
657	Receptor protein serine/threonine kinase OS=Homo sapiens OX=9606 GN=TGFBR1 PE=1 SV=1	B4DY26_HUMAN (+2)		49 kDa	3	0
658	Isoform Beta-cell-type of Voltage-dependent L-type calcium channel subunit alpha-1D OS=Homo sapiens OX=9606 GN=CACNA1D	sp|Q01668-2|CAC1D_HUMAN		248 kDa	2	0
659	Proteolipid protein 2 OS=Homo sapiens OX=9606 GN=PLP2 PE=1 SV=1	sp|Q04941|PLP2_HUMAN		17 kDa	2	0
660	Isocitrate dehydrogenase [NAD] subunit, mitochondrial OS=Homo sapiens OX=9606 GN=IDH3B PE=1 SV=1	A0A087WZN1_HUMAN (+1)		42 kDa	3	0
661	Cell division control protein 42 homolog OS=Homo sapiens OX=9606 GN=CDC42 PE=1 SV=2	sp|P60953|CDC42_HUMAN		21 kDa	2	0
662	Dolichyl-diphosphooligosaccharide--protein glycosyltransferase 48 kDa subunit OS=Homo sapiens OX=9606 GN=DDOST PE=1 SV=1	A0A0C4DGS1_HUMAN (+1)		49 kDa	4	0
663	Succinate--CoA ligase [GDP-forming] subunit beta, mitochondrial OS=Homo sapiens OX=9606 GN=SUCLG2 PE=1 SV=1	E9PDQ8_HUMAN (+2)		41 kDa	2	0
664	Isoform 2a of Oxysterol-binding protein-related protein 3 OS=Homo sapiens OX=9606 GN=OSBPL3	sp|Q9H4L5-5|OSBL3_HUMAN (+1)		72 kDa	3	0
665	Fatty aldehyde dehydrogenase OS=Homo sapiens OX=9606 GN=ALDH3A2 PE=1 SV=1	J3QRD1_HUMAN (+2)		45 kDa	3	0
666	Retrotransposon-derived protein PEG10 OS=Homo sapiens OX=9606 GN=PEG10 PE=1 SV=1	A0A087WX23_HUMAN (+1)		88 kDa	2	0
667	Transforming protein RhoA OS=Homo sapiens OX=9606 GN=RHOA PE=1 SV=1	RHOA_HUMAN		22 kDa	2	0
668	Alpha-aminoadipic semialdehyde dehydrogenase OS=Homo sapiens OX=9606 GN=ALDH7A1 PE=1 SV=1	A0A1B0GTG2_HUMAN (+6)		58 kDa	2	0
669	Immunoglobulin heavy constant alpha 1 (Fragment) OS=Homo sapiens OX=9606 GN=IGHA1 PE=1 SV=1	A0A286YEY1_HUMAN (+1)		43 kDa	2	0
670	60S acidic ribosomal protein P1 OS=Homo sapiens OX=9606 GN=RPLP1 PE=1 SV=1	sp|P05386|RLA1_HUMAN		12 kDa	2	0
671	Isoform 2 of Polycomb protein EED OS=Homo sapiens OX=9606 GN=EED	sp|O75530-2|EED_HUMAN		53 kDa	2	0
672	Isoform 2 of Serine-threonine kinase receptor-associated protein OS=Homo sapiens OX=9606 GN=STRAP	sp|Q9Y3F4-2|STRAP_HUMAN (+1)		40 kDa	2	0
673	ATP-binding cassette sub-family C member 9 (Fragment) OS=Homo sapiens OX=9606 GN=ABCC9 PE=1 SV=1	H0YFV4_HUMAN (+2)		132 kDa	2	0
674	Isoform 2 of Nucleoporin NUP35 OS=Homo sapiens OX=9606 GN=NUP35	sp|Q8NFH5-2|NUP35_HUMAN (+1)		33 kDa	2	0
675	YTH domain family, member 3, isoform CRA_a OS=Homo sapiens OX=9606 GN=YTHDF3 PE=1 SV=1	A0A024R7W5_HUMAN (+3)		58 kDa	3	0
676	Isoform 3 of Protein cordon-bleu OS=Homo sapiens OX=9606 GN=COBL	sp|O75128-3|COBL_HUMAN (+2)		131 kDa	2	0
677	Adenine phosphoribosyltransferase (Fragment) OS=Homo sapiens OX=9606 GN=APRT PE=1 SV=1	H3BQB1_HUMAN (+2)		18 kDa	3	0
678	Succinyl-CoA:3-ketoacid coenzyme A transferase 1, mitochondrial OS=Homo sapiens OX=9606 GN=OXCT1 PE=1 SV=1	sp|P55809|SCOT1_HUMAN		56 kDa	2	0
679	Adenylosuccinate lyase OS=Homo sapiens OX=9606 GN=ADSL PE=1 SV=1	A0A0A6YY92_HUMAN (+3)		56 kDa	2	0
680	Multiple epidermal growth factor-like domains protein 10 OS=Homo sapiens OX=9606 GN=MEGF10 PE=1 SV=1	sp|Q96KG7|MEG10_HUMAN		122 kDa	2	0
681	Four and a half LIM domains protein 2 OS=Homo sapiens OX=9606 GN=FHL2 PE=1 SV=1	A0A0A0MSG2_HUMAN (+2)		45 kDa	2	0
682	Ubiquitin thioesterase otulin OS=Homo sapiens OX=9606 GN=OTULIN PE=1 SV=3	sp|Q96BN8|OTUL_HUMAN-DECOY		?	2	0
683	Isoform 2 of Cilia- and flagella-associated protein 44 OS=Homo sapiens OX=9606 GN=CFAP44	sp|Q96MT7-2|CFA44_HUMAN-DECOY		?	2	0
684	DNA mismatch repair protein Mlh1 (Fragment) OS=Homo sapiens OX=9606 GN=MLH1 PE=1 SV=1	H0Y818_HUMAN (+2)		76 kDa	2	0
685	HLA class I histocompatibility antigen, alpha chain E OS=Homo sapiens OX=9606 GN=HLA-E PE=1 SV=3	sp|P13747|HLAE_HUMAN-DECOY (+1)		?	2	0
686	Palmitoyltransferase (Fragment) OS=Homo sapiens OX=9606 GN=ZDHHC9 PE=1 SV=1	Q5JYE8_HUMAN		19 kDa	2	0
