# Supplementary material for: The NFIB/CARM1 partnership is a driver in preclinical models of small cell lung cancer
Source: Nat Commun. 2023 Jan 23;14:363. doi: 10.1038/s41467-023-35864-y (PMC9870865; doi:10.1038/s41467-023-35864-y)
Supplement: Supplementary file 6 — Supplementary Data 4 [file 41467_2023_35864_MOESM6_ESM.xlsx]

## Sheet: Sheet1
Mass spectrometry for proteins binding to TRIM29 in H69 cells
					Exclusive Spectrum Count	Exclusive Spectrum Count
Rank #	Identified Proteins (716)	Accession Number	Alternate ID	Molecular Weight	GFP	TRIM29
1	Tripartite motif-containing protein 29 OS=Homo sapiens OX=9606 GN=TRIM29 PE=1 SV=2	Q14134	TRIM29	66 kDa	0	503
2	Nuclear factor 1 OS=Homo sapiens OX=9606 GN=NFIB PE=1 SV=1	A0A2R8Y7V8 (+2)	NFIB	63 kDa	0	165
3	Beta/gamma crystallin domain-containing protein 1 OS=Homo sapiens OX=9606 GN=CRYBG1 PE=1 SV=1	A0A0J9YWL0	CRYBG1	232 kDa	0	89
4	Keratin, type I cytoskeletal 18 OS=Homo sapiens OX=9606 GN=KRT18 PE=1 SV=2	P05783	KRT18	48 kDa	0	45
5	DNA-dependent protein kinase catalytic subunit OS=Homo sapiens OX=9606 GN=PRKDC PE=1 SV=3	P78527	PRKDC	469 kDa	0	39
6	Aspartate carbamoyltransferase OS=Homo sapiens OX=9606 GN=CAD PE=1 SV=1	F8VPD4 (+1)	CAD	236 kDa	0	34
7	Elongation factor 1-gamma OS=Homo sapiens OX=9606 GN=EEF1G PE=1 SV=3	P26641	EEF1G	50 kDa	0	26
8	X-ray repair cross-complementing protein 6 OS=Homo sapiens OX=9606 GN=XRCC6 PE=1 SV=2	P12956	XRCC6	70 kDa	0	25
9	Triosephosphate isomerase OS=Homo sapiens OX=9606 GN=TPI1 PE=1 SV=4	P60174	TPI1	27 kDa	0	22
10	Protein arginine N-methyltransferase 1 OS=Homo sapiens OX=9606 GN=PRMT1 PE=1 SV=1	E9PKG1 (+1)	PRMT1	38 kDa	0	20
11	40S ribosomal protein S8 OS=Homo sapiens OX=9606 GN=RPS8 PE=1 SV=2	P62241	RPS8	24 kDa	0	18
12	Endoplasmin OS=Homo sapiens OX=9606 GN=HSP90B1 PE=4 SV=1	A0A7P0TAE1 (+3)	HSP90B1	91 kDa	0	18
13	Ubiquitin-like modifier-activating enzyme 1 OS=Homo sapiens OX=9606 GN=UBA1 PE=1 SV=3	P22314	UBA1	118 kDa	0	17
14	Leucyl-tRNA synthetase OS=Homo sapiens OX=9606 GN=LARS1 PE=1 SV=1	A0A6I8PIT3 (+4)	LARS1	133 kDa	0	17
15	Leucine-rich repeat-containing protein 59 OS=Homo sapiens OX=9606 GN=LRRC59 PE=1 SV=1	Q96AG4	LRRC59	35 kDa	0	17
16	Exportin-1 OS=Homo sapiens OX=9606 GN=XPO1 PE=1 SV=1	A0A7I2V2S3 (+1)	XPO1	109 kDa	0	17
17	Kinectin OS=Homo sapiens OX=9606 GN=KTN1 PE=1 SV=1	Q86UP2	KTN1	156 kDa	0	17
18	Phosphoglycerate kinase 1 OS=Homo sapiens OX=9606 GN=PGK1 PE=1 SV=3	P00558	PGK1	45 kDa	0	16
19	Dolichyl-diphosphooligosaccharide--protein glycosyltransferase subunit 1 OS=Homo sapiens OX=9606 GN=RPN1 PE=1 SV=1	P04843	RPN1	69 kDa	0	16
20	Mitochondrial 2-oxoglutarate/malate carrier protein (Fragment) OS=Homo sapiens OX=9606 GN=SLC25A11 PE=1 SV=1	I3L1P8 (+1)	SLC25A11	32 kDa	0	16
21	AFG3-like protein 2 OS=Homo sapiens OX=9606 GN=AFG3L2 PE=1 SV=2	Q9Y4W6	AFG3L2	89 kDa	0	16
22	ATP-dependent 6-phosphofructokinase, platelet type OS=Homo sapiens OX=9606 GN=PFKP PE=1 SV=2	Q01813	PFKP	86 kDa	0	15
23	D-3-phosphoglycerate dehydrogenase OS=Homo sapiens OX=9606 GN=PHGDH PE=1 SV=1	A0A286YF22 (+2)	PHGDH	56 kDa	0	15
24	ATPase family AAA domain-containing protein 3A OS=Homo sapiens OX=9606 GN=ATAD3A PE=1 SV=2	Q9NVI7	ATAD3A	71 kDa	0	15
25	Leucine-rich PPR motif-containing protein, mitochondrial OS=Homo sapiens OX=9606 GN=LRPPRC PE=1 SV=3	P42704	LRPPRC	158 kDa	0	15
26	Protein disulfide-isomerase A3 OS=Homo sapiens OX=9606 GN=PDIA3 PE=1 SV=4	P30101	PDIA3	57 kDa	0	15
27	Exportin-T OS=Homo sapiens OX=9606 GN=XPOT PE=1 SV=2	O43592	XPOT	110 kDa	0	15
28	Transcription activator BRG1 (Fragment) OS=Homo sapiens OX=9606 GN=SMARCA4 PE=1 SV=1	A0A2R8YGG3 (+2)	SMARCA4	165 kDa	0	15
29	Alpha-internexin OS=Homo sapiens OX=9606 GN=INA PE=1 SV=2	Q16352	INA	55 kDa	0	15
30	Peptidyl-prolyl cis-trans isomerase A OS=Homo sapiens OX=9606 GN=PPIA PE=1 SV=2	P62937	PPIA	18 kDa	0	15
31	60S ribosomal protein L3 OS=Homo sapiens OX=9606 GN=RPL3 PE=1 SV=2	P39023	RPL3	46 kDa	0	14
32	Rho guanine nucleotide exchange factor 2 OS=Homo sapiens OX=9606 GN=ARHGEF2 PE=1 SV=4	Q92974 (+1)	ARHGEF2	112 kDa	0	14
33	X-ray repair cross-complementing protein 5 OS=Homo sapiens OX=9606 GN=XRCC5 PE=1 SV=3	P13010	XRCC5	83 kDa	0	14
34	60S ribosomal protein L11 OS=Homo sapiens OX=9606 GN=RPL11 PE=1 SV=2	P62913	RPL11	20 kDa	0	14
35	Importin-7 OS=Homo sapiens OX=9606 GN=IPO7 PE=1 SV=1	O95373	IPO7	120 kDa	0	14
36	RuvB-like 1 OS=Homo sapiens OX=9606 GN=RUVBL1 PE=1 SV=1	Q9Y265	RUVBL1	50 kDa	0	14
37	ATP-binding cassette sub-family F member 1 OS=Homo sapiens OX=9606 GN=ABCF1 PE=1 SV=10	Q5STZ8 (+1)	ABCF1	96 kDa	0	14
38	Myosin-9 OS=Homo sapiens OX=9606 GN=MYH9 PE=1 SV=4	P35579	MYH9	227 kDa	0	14
39	Profilin OS=Homo sapiens OX=9606 GN=PFN2 PE=1 SV=1	C9J712 (+1)	PFN2	10 kDa	0	14
40	7-dehydrocholesterol reductase OS=Homo sapiens OX=9606 GN=DHCR7 PE=1 SV=1	Q9UBM7	DHCR7	54 kDa	0	13
41	SWI/SNF complex subunit SMARCC2 OS=Homo sapiens OX=9606 GN=SMARCC2 PE=1 SV=1	Q8TAQ2	SMARCC2	133 kDa	0	13
42	60 kDa poly(U)-binding-splicing factor (Fragment) OS=Homo sapiens OX=9606 GN=PUF60 PE=1 SV=1	A0A0J9YVP6 (+4)	PUF60	57 kDa	0	13
43	Receptor of activated protein C kinase 1 OS=Homo sapiens OX=9606 GN=RACK1 PE=1 SV=3	P63244	RACK1	35 kDa	0	13
44	Serine/threonine-protein phosphatase 2A catalytic subunit alpha isoform OS=Homo sapiens OX=9606 GN=PPP2CA PE=1 SV=1	P67775	PPP2CA	36 kDa	0	13
45	Isoleucine--tRNA ligase, cytoplasmic OS=Homo sapiens OX=9606 GN=IARS1 PE=1 SV=2	P41252	IARS1	145 kDa	0	13
46	Hypoxia up-regulated protein 1 OS=Homo sapiens OX=9606 GN=HYOU1 PE=1 SV=1	A0A494C039 (+1)	HYOU1	111 kDa	0	12
47	40S ribosomal protein S6 OS=Homo sapiens OX=9606 GN=RPS6 PE=1 SV=1	P62753	RPS6	29 kDa	0	12
48	Structural maintenance of chromosomes protein 3 OS=Homo sapiens OX=9606 GN=SMC3 PE=1 SV=2	Q9UQE7	SMC3	142 kDa	0	12
49	40S ribosomal protein S15a OS=Homo sapiens OX=9606 GN=RPS15A PE=1 SV=1	I3L3P7 (+1)	RPS15A	11 kDa	0	12
50	L-lactate dehydrogenase A chain OS=Homo sapiens OX=9606 GN=LDHA PE=1 SV=2	P00338	LDHA	37 kDa	0	12
51	C-1-tetrahydrofolate synthase, cytoplasmic OS=Homo sapiens OX=9606 GN=MTHFD1 PE=1 SV=2	F5H2F4 (+2)	MTHFD1	105 kDa	0	12
52	Nucleosome assembly protein 1-like 4 (Fragment) OS=Homo sapiens OX=9606 GN=NAP1L4 PE=1 SV=1	C9JZI7 (+1)	NAP1L4	32 kDa	0	11
53	Dolichyl-diphosphooligosaccharide--protein glycosyltransferase subunit 2 OS=Homo sapiens OX=9606 GN=RPN2 PE=1 SV=3	P04844	RPN2	69 kDa	0	11
54	Zinc finger protein RFP OS=Homo sapiens OX=9606 GN=TRIM27 PE=1 SV=1	P14373	TRIM27	58 kDa	0	11
55	Fructose-bisphosphate aldolase OS=Homo sapiens OX=9606 GN=ALDOA PE=1 SV=1	J3KPS3 (+1)	ALDOA	40 kDa	0	11
56	Proteasome subunit beta type-5 OS=Homo sapiens OX=9606 GN=PSMB5 PE=1 SV=3	P28074	PSMB5	28 kDa	0	11
57	26S proteasome non-ATPase regulatory subunit 1 OS=Homo sapiens OX=9606 GN=PSMD1 PE=1 SV=1	A0A7I2V523 (+1)	PSMD1	103 kDa	0	11
58	Elongator complex protein 1 OS=Homo sapiens OX=9606 GN=ELP1 PE=1 SV=1	A0A6Q8PEX6 (+7)	ELP1	147 kDa	0	11
59	26S proteasome regulatory subunit 10B OS=Homo sapiens OX=9606 GN=PSMC6 PE=1 SV=1	A0A087X2I1 (+1)	PSMC6	46 kDa	0	11
60	Filamin-A OS=Homo sapiens OX=9606 GN=FLNA PE=1 SV=1	Q60FE5	FLNA	278 kDa	0	11
61	Zinc finger CCCH-type antiviral protein 1 OS=Homo sapiens OX=9606 GN=ZC3HAV1 PE=4 SV=1	A0A7P0T8C6 (+1)	ZC3HAV1	85 kDa	0	11
62	Bifunctional coenzyme A synthase OS=Homo sapiens OX=9606 GN=COASY PE=1 SV=4	Q13057	COASY	62 kDa	0	11
63	Neuron navigator 1 OS=Homo sapiens OX=9606 GN=NAV1 PE=1 SV=2	Q8NEY1	NAV1	202 kDa	0	11
64	Pyridoxal phosphate homeostasis protein OS=Homo sapiens OX=9606 GN=PLPBP PE=1 SV=1	O94903	PLPBP	30 kDa	0	11
65	RuvB-like 2 OS=Homo sapiens OX=9606 GN=RUVBL2 PE=1 SV=3	Q9Y230	RUVBL2	51 kDa	0	11
66	U5 small nuclear ribonucleoprotein 200 kDa helicase OS=Homo sapiens OX=9606 GN=SNRNP200 PE=1 SV=2	O75643	SNRNP200	245 kDa	0	11
67	26S proteasome non-ATPase regulatory subunit 2 OS=Homo sapiens OX=9606 GN=PSMD2 PE=1 SV=3	Q13200	PSMD2	100 kDa	0	11
68	S-adenosylmethionine synthase isoform type-2 OS=Homo sapiens OX=9606 GN=MAT2A PE=1 SV=1	P31153	MAT2A	44 kDa	0	11
69	Glutamine--tRNA ligase OS=Homo sapiens OX=9606 GN=QARS1 PE=1 SV=1	P47897	QARS1	88 kDa	0	11
70	Dihydropyrimidinase-related protein 3 OS=Homo sapiens OX=9606 GN=DPYSL3 PE=1 SV=1	Q14195	DPYSL3	62 kDa	0	11
71	Isocitrate dehydrogenase [NADP], mitochondrial OS=Homo sapiens OX=9606 GN=IDH2 PE=1 SV=2	P48735	IDH2	51 kDa	0	11
72	40S ribosomal protein S27 OS=Homo sapiens OX=9606 GN=RPS27 PE=1 SV=3	P42677	RPS27	9 kDa	0	11
73	Uncharacterized protein C7orf50 (Fragment) OS=Homo sapiens OX=9606 GN=C7orf50 PE=1 SV=1	C9JQV0 (+1)	C7orf50	22 kDa	0	10
74	Protein FAM83H OS=Homo sapiens OX=9606 GN=FAM83H PE=1 SV=3	Q6ZRV2	FAM83H	127 kDa	0	10
75	Apoptosis-inducing factor 1, mitochondrial OS=Homo sapiens OX=9606 GN=AIFM1 PE=1 SV=1	A0A6Q8PFA7 (+5)	AIFM1	50 kDa	0	10
76	Lamina-associated polypeptide 2, isoforms beta/gamma OS=Homo sapiens OX=9606 GN=TMPO PE=1 SV=2	P42167	TMPO	51 kDa	0	10
77	Histone H1.10 OS=Homo sapiens OX=9606 GN=H1-10 PE=1 SV=1	Q92522	H1-10	22 kDa	0	10
78	Transferrin receptor protein 1 OS=Homo sapiens OX=9606 GN=TFRC PE=1 SV=2	P02786	TFRC	85 kDa	0	10
79	Probable ubiquitin carboxyl-terminal hydrolase FAF-X OS=Homo sapiens OX=9606 GN=USP9X PE=1 SV=4	Q93008	USP9X	290 kDa	0	10
80	Calreticulin OS=Homo sapiens OX=9606 GN=CALR PE=4 SV=1	A0A7P0T861 (+2)	CALR	41 kDa	0	10
81	Valine--tRNA ligase OS=Homo sapiens OX=9606 GN=VARS1 PE=1 SV=4	P26640	VARS1	140 kDa	0	10
82	Nucleoside diphosphate kinase OS=Homo sapiens OX=9606 GN=NME1-NME2 PE=1 SV=1	Q32Q12	NME1-NME2	33 kDa	0	10
83	Mitochondrial import inner membrane translocase subunit TIM50 OS=Homo sapiens OX=9606 GN=TIMM50 PE=1 SV=2	Q3ZCQ8	TIMM50	40 kDa	0	10
84	Mesoderm-specific transcript homolog protein OS=Homo sapiens OX=9606 GN=MEST PE=1 SV=2	C9JW74 (+1)	MEST	38 kDa	0	10
85	Metastasis-associated protein MTA2 OS=Homo sapiens OX=9606 GN=MTA2 PE=1 SV=1	O94776	MTA2	75 kDa	0	10
86	eIF-2-alpha kinase activator GCN1 OS=Homo sapiens OX=9606 GN=GCN1 PE=1 SV=6	Q92616	GCN1	293 kDa	0	10
87	Deoxyuridine 5'-triphosphate nucleotidohydrolase, mitochondrial OS=Homo sapiens OX=9606 GN=DUT PE=1 SV=4	P33316	DUT	27 kDa	0	10
88	Structural maintenance of chromosomes protein OS=Homo sapiens OX=9606 GN=SMC4 PE=1 SV=1	E9PD53 (+1)	SMC4	144 kDa	0	10
89	T-complex protein 1 subunit gamma OS=Homo sapiens OX=9606 GN=CCT3 PE=1 SV=4	P49368	CCT3	61 kDa	0	10
90	SWISS-PROT:P13646-1 Tax_Id=9606 Gene_Symbol=KRT13 Isoform 1 of Keratin, type I cytoskeletal 13	P13646-1		50 kDa	0	10
91	Methylcrotonoyl-CoA carboxylase beta chain, mitochondrial OS=Homo sapiens OX=9606 GN=MCCC2 PE=1 SV=1	Q9HCC0	MCCC2	61 kDa	0	9
92	Protein SET OS=Homo sapiens OX=9606 GN=SET PE=1 SV=1	A0A0C4DFV9 (+1)	SET	31 kDa	0	9
93	Eukaryotic translation initiation factor 2 subunit 2 OS=Homo sapiens OX=9606 GN=EIF2S2 PE=1 SV=2	P20042	EIF2S2	38 kDa	0	9
94	Cell division cycle 5-like protein OS=Homo sapiens OX=9606 GN=CDC5L PE=1 SV=2	Q99459	CDC5L	92 kDa	0	9
95	Centromere/kinetochore protein zw10 homolog OS=Homo sapiens OX=9606 GN=ZW10 PE=1 SV=3	O43264	ZW10	89 kDa	0	9
96	Tripeptidyl-peptidase 2 OS=Homo sapiens OX=9606 GN=TPP2 PE=1 SV=1	A0A494C1B8 (+2)	TPP2	130 kDa	0	9
97	Retinal dehydrogenase 1 OS=Homo sapiens OX=9606 GN=ALDH1A1 PE=1 SV=2	P00352	ALDH1A1	55 kDa	0	9
98	Hepatoma-derived growth factor-related protein 2 OS=Homo sapiens OX=9606 GN=HDGFL2 PE=1 SV=1	Q7Z4V5	HDGFL2	74 kDa	0	9
99	Activated RNA polymerase II transcriptional coactivator p15 OS=Homo sapiens OX=9606 GN=SUB1 PE=1 SV=3	P53999	SUB1	14 kDa	0	9
100	Anterior gradient protein 2 homolog OS=Homo sapiens OX=9606 GN=AGR2 PE=1 SV=1	O95994	AGR2	20 kDa	0	9
101	Ribonucleoside-diphosphate reductase large subunit OS=Homo sapiens OX=9606 GN=RRM1 PE=1 SV=1	P23921	RRM1	90 kDa	0	9
102	Glutathione S-transferase LANCL1 OS=Homo sapiens OX=9606 GN=LANCL1 PE=1 SV=1	O43813	LANCL1	45 kDa	0	9
103	Coatomer subunit alpha OS=Homo sapiens OX=9606 GN=COPA PE=1 SV=1	A0A3B3IT15 (+1)	COPA	136 kDa	0	9
104	Arginine--tRNA ligase, cytoplasmic OS=Homo sapiens OX=9606 GN=RARS1 PE=1 SV=2	P54136	RARS1	75 kDa	0	9
105	Structural maintenance of chromosomes protein 2 OS=Homo sapiens OX=9606 GN=SMC2 PE=1 SV=2	O95347	SMC2	136 kDa	0	9
106	Eukaryotic initiation factor 4A-I OS=Homo sapiens OX=9606 GN=EIF4A1 PE=1 SV=1	P60842	EIF4A1	46 kDa	0	9
107	Non-POU domain-containing octamer-binding protein OS=Homo sapiens OX=9606 GN=NONO PE=1 SV=1	A0A7I2V4J2 (+3)	NONO	54 kDa	0	9
108	14-3-3 protein eta OS=Homo sapiens OX=9606 GN=YWHAH PE=1 SV=4	Q04917	YWHAH	28 kDa	0	9
109	Pre-mRNA-processing-splicing factor 8 OS=Homo sapiens OX=9606 GN=PRPF8 PE=1 SV=2	Q6P2Q9	PRPF8	274 kDa	0	8
110	Catenin beta-1 OS=Homo sapiens OX=9606 GN=CTNNB1 PE=1 SV=1	A0A2R8Y543 (+8)	CTNNB1	78 kDa	0	8
111	Nicalin OS=Homo sapiens OX=9606 GN=NCLN PE=1 SV=2	Q969V3	NCLN	63 kDa	0	8
112	DNA replication licensing factor MCM7 OS=Homo sapiens OX=9606 GN=MCM7 PE=1 SV=4	P33993	MCM7	81 kDa	0	8
113	Seryl-tRNA synthetase OS=Homo sapiens OX=9606 GN=SARS2 PE=1 SV=1	M0QWZ7 (+1)	SARS2	58 kDa	0	8
114	ATP-dependent zinc metalloprotease YME1L1 OS=Homo sapiens OX=9606 GN=YME1L1 PE=1 SV=2	Q96TA2	YME1L1	86 kDa	0	8
115	Proliferating cell nuclear antigen OS=Homo sapiens OX=9606 GN=PCNA PE=1 SV=1	P12004	PCNA	29 kDa	0	8
116	Calcium-regulated heat-stable protein 1 OS=Homo sapiens OX=9606 GN=CARHSP1 PE=1 SV=2	Q9Y2V2	CARHSP1	16 kDa	0	8
117	Ataxin-10 OS=Homo sapiens OX=9606 GN=ATXN10 PE=1 SV=1	Q9UBB4	ATXN10	53 kDa	0	8
118	A-kinase anchor protein 8-like OS=Homo sapiens OX=9606 GN=AKAP8L PE=4 SV=1	A0A7P0TAE3 (+1)	AKAP8L	68 kDa	0	8
119	Vesicle-associated membrane protein-associated protein A OS=Homo sapiens OX=9606 GN=VAPA PE=1 SV=3	Q9P0L0	VAPA	28 kDa	0	8
120	40S ribosomal protein S23 OS=Homo sapiens OX=9606 GN=RPS23 PE=1 SV=3	P62266	RPS23	16 kDa	0	8
121	Regulator of nonsense transcripts 1 OS=Homo sapiens OX=9606 GN=UPF1 PE=1 SV=2	Q92900	UPF1	124 kDa	0	8
122	Microtubule-associated protein 2 OS=Homo sapiens OX=9606 GN=MAP2 PE=1 SV=4	P11137	MAP2	200 kDa	0	8
123	Mitotic checkpoint protein BUB3 (Fragment) OS=Homo sapiens OX=9606 GN=BUB3 PE=1 SV=1	J3QT28 (+1)	BUB3	32 kDa	0	8
124	Pre-mRNA-splicing factor ATP-dependent RNA helicase DHX15 OS=Homo sapiens OX=9606 GN=DHX15 PE=1 SV=2	O43143	DHX15	91 kDa	0	8
125	Hornerin OS=Homo sapiens OX=9606 GN=HRNR PE=1 SV=2	Q86YZ3	HRNR	282 kDa	0	8
126	26S proteasome non-ATPase regulatory subunit 11 OS=Homo sapiens OX=9606 GN=PSMD11 PE=1 SV=3	O00231	PSMD11	47 kDa	0	8
127	Cellular nucleic acid-binding protein OS=Homo sapiens OX=9606 GN=CNBP PE=1 SV=1	P62633	CNBP	19 kDa	0	8
128	ATP-dependent RNA helicase DDX39A OS=Homo sapiens OX=9606 GN=DDX39A PE=1 SV=2	O00148	DDX39A	49 kDa	0	8
129	Heat shock protein 105 kDa OS=Homo sapiens OX=9606 GN=HSPH1 PE=1 SV=1	Q92598	HSPH1	97 kDa	0	8
130	Glucose-6-phosphate isomerase OS=Homo sapiens OX=9606 GN=GPI PE=1 SV=1	A0A2U3TZU2 (+1)	GPI	67 kDa	0	8
131	40S ribosomal protein S10 OS=Homo sapiens OX=9606 GN=RPS10 PE=1 SV=1	P46783	RPS10	19 kDa	0	8
132	60S ribosomal protein L27 OS=Homo sapiens OX=9606 GN=RPL27 PE=1 SV=2	P61353	RPL27	16 kDa	0	8
133	Histone deacetylase 2 OS=Homo sapiens OX=9606 GN=HDAC2 PE=1 SV=2	Q92769	HDAC2	55 kDa	0	8
134	60S ribosomal protein L38 OS=Homo sapiens OX=9606 GN=RPL38 PE=1 SV=2	P63173	RPL38	8 kDa	0	8
135	Calnexin OS=Homo sapiens OX=9606 GN=CANX PE=4 SV=1	A0A7P0T937 (+3)	CANX	67 kDa	0	8
136	40S ribosomal protein S26 OS=Homo sapiens OX=9606 GN=RPS26 PE=1 SV=3	P62854	RPS26	13 kDa	0	8
137	Dihydropyrimidinase-related protein 1 OS=Homo sapiens OX=9606 GN=CRMP1 PE=1 SV=1	Q14194	CRMP1	62 kDa	0	8
138	BolA-like protein 2 OS=Homo sapiens OX=9606 GN=BOLA2 PE=1 SV=1	Q9H3K6	BOLA2	10 kDa	0	8
139	60S ribosomal protein L18 (Fragment) OS=Homo sapiens OX=9606 GN=RPL18 PE=1 SV=1	J3QQ67 (+1)	RPL18	22 kDa	0	8
140	26S proteasome AAA-ATPase subunit RPT1 OS=Homo sapiens OX=9606 GN=PSMC2 PE=1 SV=1	C9JX88 (+1)	PSMC2	48 kDa	0	8
141	60S ribosomal protein L10 OS=Homo sapiens OX=9606 GN=RPL10 PE=1 SV=4	P27635 (+1)	RPL10	25 kDa	0	8
142	DNA helicase OS=Homo sapiens OX=9606 GN=MCM5 PE=1 SV=1	B1AHB1 (+1)	MCM5	78 kDa	0	8
143	Pyruvate kinase PKM OS=Homo sapiens OX=9606 GN=PKM PE=1 SV=4	P14618	PKM	58 kDa	0	8
144	116 kDa U5 small nuclear ribonucleoprotein component OS=Homo sapiens OX=9606 GN=EFTUD2 PE=1 SV=1	Q15029	EFTUD2	109 kDa	0	8
145	40S ribosomal protein S19 OS=Homo sapiens OX=9606 GN=RPS19 PE=1 SV=2	P39019	RPS19	16 kDa	0	8
146	Dihydrolipoyllysine-residue acetyltransferase component of pyruvate dehydrogenase complex, mitochondrial OS=Homo sapiens OX=9606 GN=DLAT PE=4 SV=1	A0A7P0TAG1 (+3)	DLAT	65 kDa	0	8
147	14-3-3 protein gamma OS=Homo sapiens OX=9606 GN=YWHAG PE=1 SV=2	P61981	YWHAG	28 kDa	0	8
148	Proteasome activator complex subunit 1 OS=Homo sapiens OX=9606 GN=PSME1 PE=1 SV=1	Q06323	PSME1	29 kDa	0	7
149	Reticulocalbin-2 OS=Homo sapiens OX=9606 GN=RCN2 PE=1 SV=1	Q14257	RCN2	37 kDa	0	7
150	Alpha-aminoadipic semialdehyde dehydrogenase OS=Homo sapiens OX=9606 GN=ALDH7A1 PE=1 SV=1	A0A1B0GTG2 (+5)	ALDH7A1	58 kDa	0	7
151	SRSF protein kinase 1 OS=Homo sapiens OX=9606 GN=SRPK1 PE=1 SV=2	Q96SB4	SRPK1	74 kDa	0	7
152	Zinc-alpha-2-glycoprotein OS=Homo sapiens OX=9606 GN=AZGP1 PE=1 SV=2	P25311	AZGP1	34 kDa	0	7
153	Double-stranded RNA-binding protein Staufen homolog 2 OS=Homo sapiens OX=9606 GN=STAU2 PE=1 SV=2	Q9NUL3	STAU2	63 kDa	0	7
154	17-beta-hydroxysteroid dehydrogenase 13 OS=Homo sapiens OX=9606 GN=HSD17B13 PE=1 SV=1	Q7Z5P4	HSD17B13	34 kDa	0	7
155	Spectrin alpha chain, non-erythrocytic 1 OS=Homo sapiens OX=9606 GN=SPTAN1 PE=1 SV=1	A0A0D9SF54 (+2)	SPTAN1	283 kDa	0	7
156	Dolichol-phosphate mannosyltransferase subunit 1 (Fragment) OS=Homo sapiens OX=9606 GN=DPM1 PE=1 SV=1	H0Y368 (+2)	DPM1	33 kDa	0	7
157	Plasma membrane calcium-transporting ATPase 1 OS=Homo sapiens OX=9606 GN=ATP2B1 PE=1 SV=4	P20020	ATP2B1	135 kDa	0	7
158	Elongation factor 1-delta OS=Homo sapiens OX=9606 GN=EEF1D PE=1 SV=1	A0A087X1X7 (+1)	EEF1D	69 kDa	0	7
159	GMP synthase [glutamine-hydrolyzing] OS=Homo sapiens OX=9606 GN=GMPS PE=1 SV=1	P49915	GMPS	77 kDa	0	7
160	Double-stranded RNA-binding protein Staufen homolog 1 OS=Homo sapiens OX=9606 GN=STAU1 PE=1 SV=2	O95793 (+1)	STAU1	63 kDa	0	7
161	Centrosomal protein of 170 kDa (Fragment) OS=Homo sapiens OX=9606 GN=CEP170 PE=1 SV=1	H0Y2V6 (+1)	CEP170	172 kDa	0	7
162	T-complex protein 1 subunit delta OS=Homo sapiens OX=9606 GN=CCT4 PE=1 SV=4	P50991	CCT4	58 kDa	0	7
163	Developmentally-regulated GTP-binding protein 1 OS=Homo sapiens OX=9606 GN=DRG1 PE=1 SV=1	Q9Y295	DRG1	41 kDa	0	7
164	Gem-associated protein 2 OS=Homo sapiens OX=9606 GN=GEMIN2 PE=1 SV=1	A0A3B3IU42 (+1)	GEMIN2	31 kDa	0	7
165	High mobility group protein B1 OS=Homo sapiens OX=9606 GN=HMGB1 PE=1 SV=1	Q5T7C4	HMGB1	18 kDa	0	7
166	OCIA domain-containing protein 2 OS=Homo sapiens OX=9606 GN=OCIAD2 PE=1 SV=1	Q56VL3	OCIAD2	17 kDa	0	7
167	ATP synthase subunit O, mitochondrial OS=Homo sapiens OX=9606 GN=ATP5PO PE=1 SV=1	P48047	ATP5PO	23 kDa	0	7
168	Exportin-5 OS=Homo sapiens OX=9606 GN=XPO5 PE=1 SV=1	Q9HAV4	XPO5	136 kDa	0	7
169	60S ribosomal protein L21 OS=Homo sapiens OX=9606 GN=RPL21 PE=1 SV=2	P46778	RPL21	19 kDa	0	7
170	Cytosolic carboxypeptidase 1 OS=Homo sapiens OX=9606 GN=AGTPBP1 PE=1 SV=3	Q9UPW5	AGTPBP1	138 kDa	0	7
171	Serine/threonine-protein phosphatase PGAM5, mitochondrial OS=Homo sapiens OX=9606 GN=PGAM5 PE=1 SV=2	Q96HS1	PGAM5	32 kDa	0	7
172	NADH dehydrogenase [ubiquinone] iron-sulfur protein 3, mitochondrial OS=Homo sapiens OX=9606 GN=NDUFS3 PE=1 SV=1	O75489	NDUFS3	30 kDa	0	7
173	40S ribosomal protein S5 (Fragment) OS=Homo sapiens OX=9606 GN=RPS5 PE=1 SV=1	M0R0F0 (+2)	RPS5	22 kDa	0	7
174	HCG2044799 OS=Homo sapiens OX=9606 GN=HNRNPUL2-BSCL2 PE=4 SV=1	H3BQZ7 (+1)	HNRNPUL2-BSCL2	85 kDa	0	7
175	Serine/arginine repetitive matrix protein 2 OS=Homo sapiens OX=9606 GN=SRRM2 PE=1 SV=2	Q9UQ35	SRRM2	300 kDa	0	7
176	Cleavage and polyadenylation specificity factor subunit 5 OS=Homo sapiens OX=9606 GN=NUDT21 PE=1 SV=1	O43809	NUDT21	26 kDa	0	7
177	Casein kinase II subunit alpha OS=Homo sapiens OX=9606 GN=CSNK2A1 PE=1 SV=1	A0A2R8Y5A0 (+3)	CSNK2A1	41 kDa	0	7
178	U2 small nuclear ribonucleoprotein A' OS=Homo sapiens OX=9606 GN=SNRPA1 PE=1 SV=2	P09661	SNRPA1	28 kDa	0	7
179	T-complex protein 1 subunit eta OS=Homo sapiens OX=9606 GN=CCT7 PE=1 SV=2	Q99832	CCT7	59 kDa	0	7
180	26S proteasome non-ATPase regulatory subunit 3 OS=Homo sapiens OX=9606 GN=PSMD3 PE=1 SV=2	O43242	PSMD3	61 kDa	0	7
181	Small nuclear ribonucleoprotein Sm D2 OS=Homo sapiens OX=9606 GN=SNRPD2 PE=1 SV=1	P62316	SNRPD2	14 kDa	0	7
182	SWISS-PROT:P19013 Tax_Id=9606 Gene_Symbol=KRT4 keratin 4	P19013		64 kDa	0	7
183	Complex I-49kD OS=Homo sapiens OX=9606 GN=NDUFS2 PE=1 SV=1	A0A7I2V4X8 (+2)	NDUFS2	50 kDa	0	6
184	Sequestosome-1 OS=Homo sapiens OX=9606 GN=SQSTM1 PE=1 SV=1	Q13501	SQSTM1	48 kDa	0	6
185	Exportin-2 OS=Homo sapiens OX=9606 GN=CSE1L PE=1 SV=3	P55060	CSE1L	110 kDa	0	6
186	Transketolase OS=Homo sapiens OX=9606 GN=TKT PE=1 SV=3	P29401	TKT	68 kDa	0	6
187	Proteasome subunit alpha type-1 OS=Homo sapiens OX=9606 GN=PSMA1 PE=1 SV=1	P25786	PSMA1	30 kDa	0	6
188	26S proteasome non-ATPase regulatory subunit 12 OS=Homo sapiens OX=9606 GN=PSMD12 PE=1 SV=3	O00232	PSMD12	53 kDa	0	6
189	Enhancer of rudimentary homolog OS=Homo sapiens OX=9606 GN=ERH PE=1 SV=1	P84090	ERH	12 kDa	0	6
190	Serine/arginine-rich splicing factor 2 (Fragment) OS=Homo sapiens OX=9606 GN=SRSF2 PE=1 SV=8	J3KP15 (+2)	SRSF2	15 kDa	0	6
191	Gem-associated protein 5 OS=Homo sapiens OX=9606 GN=GEMIN5 PE=1 SV=3	Q8TEQ6	GEMIN5	169 kDa	0	6
192	Serine hydroxymethyltransferase, mitochondrial OS=Homo sapiens OX=9606 GN=SHMT2 PE=1 SV=3	P34897	SHMT2	56 kDa	0	6
193	26S proteasome regulatory subunit 4 OS=Homo sapiens OX=9606 GN=PSMC1 PE=1 SV=1	P62191	PSMC1	49 kDa	0	6
194	Galectin-3-binding protein OS=Homo sapiens OX=9606 GN=LGALS3BP PE=1 SV=1	Q08380	LGALS3BP	65 kDa	0	6
195	Prohibitin OS=Homo sapiens OX=9606 GN=PHB2 PE=1 SV=1	F5GY37 (+1)	PHB2	30 kDa	0	6
196	La-related protein 1 OS=Homo sapiens OX=9606 GN=LARP1 PE=1 SV=2	Q6PKG0	LARP1	124 kDa	0	6
197	Nuclear pore complex protein Nup160 OS=Homo sapiens OX=9606 GN=NUP160 PE=1 SV=3	Q12769	NUP160	162 kDa	0	6
198	cDNA FLJ60124, highly similar to Mitochondrial dicarboxylate carrier OS=Homo sapiens OX=9606 PE=2 SV=1	B4DLN1		48 kDa	0	6
199	Glutamine synthetase OS=Homo sapiens OX=9606 GN=GLUL PE=1 SV=4	P15104	GLUL	42 kDa	0	6
200	Thioredoxin domain-containing protein 5 OS=Homo sapiens OX=9606 GN=TXNDC5 PE=1 SV=2	Q8NBS9	TXNDC5	48 kDa	0	6
201	Kinesin-like protein KIFC1 OS=Homo sapiens OX=9606 GN=KIFC1 PE=1 SV=2	Q9BW19	KIFC1	74 kDa	0	6
202	40S ribosomal protein S20 OS=Homo sapiens OX=9606 GN=RPS20 PE=1 SV=1	P60866	RPS20	13 kDa	0	6
203	BAG family molecular chaperone regulator 2 OS=Homo sapiens OX=9606 GN=BAG2 PE=1 SV=1	O95816	BAG2	24 kDa	0	6
204	Insulin-like growth factor 2 mRNA-binding protein 3 OS=Homo sapiens OX=9606 GN=IGF2BP3 PE=1 SV=2	O00425	IGF2BP3	64 kDa	0	6
205	26S proteasome regulatory subunit 6A OS=Homo sapiens OX=9606 GN=PSMC3 PE=1 SV=1	R4GNH3	PSMC3	47 kDa	0	6
206	39S ribosomal protein L11, mitochondrial OS=Homo sapiens OX=9606 GN=MRPL11 PE=1 SV=1	Q9Y3B7	MRPL11	21 kDa	0	6
207	40S ribosomal protein S28 OS=Homo sapiens OX=9606 GN=RPS28 PE=1 SV=1	P62857	RPS28	8 kDa	0	6
208	Replication factor C subunit 4 OS=Homo sapiens OX=9606 GN=RFC4 PE=1 SV=2	P35249	RFC4	40 kDa	0	6
209	SWISS-PROT:P12763 (Bos taurus) Alpha-2-HS-glycoprotein precursor	P12763		38 kDa	0	6
210	Serine/arginine-rich splicing factor 1 OS=Homo sapiens OX=9606 GN=SRSF1 PE=1 SV=2	Q07955	SRSF1	28 kDa	0	6
211	Emerin OS=Homo sapiens OX=9606 GN=EMD PE=1 SV=1	P50402	EMD	29 kDa	0	6
212	4F2 cell-surface antigen heavy chain OS=Homo sapiens OX=9606 GN=SLC3A2 PE=4 SV=1	A0A7P0T9F7 (+7)	SLC3A2	65 kDa	0	6
213	ATP synthase F(0) complex subunit B1, mitochondrial OS=Homo sapiens OX=9606 GN=ATP5PB PE=1 SV=2	P24539 (+1)	ATP5PB	29 kDa	0	6
214	60S ribosomal protein L17 (Fragment) OS=Homo sapiens OX=9606 GN=RPL17 PE=1 SV=1	A0A087WXM6 (+4)	RPL17	20 kDa	0	6
215	Tudor-interacting repair regulator protein (Fragment) OS=Homo sapiens OX=9606 GN=NUDT16L1 PE=1 SV=1	K7EIN2 (+1)	NUDT16L1	22 kDa	0	6
216	Zinc finger CCCH-type antiviral protein 1-like OS=Homo sapiens OX=9606 GN=ZC3HAV1L PE=1 SV=2	Q96H79	ZC3HAV1L	33 kDa	0	6
217	26S proteasome regulatory subunit 8 OS=Homo sapiens OX=9606 GN=PSMC5 PE=1 SV=1	P62195	PSMC5	46 kDa	0	6
218	40S ribosomal protein S12 OS=Homo sapiens OX=9606 GN=RPS12 PE=1 SV=3	P25398	RPS12	15 kDa	0	6
219	60S ribosomal protein L31 OS=Homo sapiens OX=9606 GN=RPL31 PE=1 SV=1	P62899	RPL31	14 kDa	0	6
220	GDP-mannose 4,6 dehydratase OS=Homo sapiens OX=9606 GN=GMDS PE=1 SV=1	O60547	GMDS	42 kDa	0	6
221	Very-long-chain enoyl-CoA reductase OS=Homo sapiens OX=9606 GN=TECR PE=1 SV=1	Q9NZ01	TECR	36 kDa	0	6
222	L-lactate dehydrogenase OS=Homo sapiens OX=9606 GN=LDHB PE=1 SV=1	A0A5F9ZHM4 (+1)	LDHB	37 kDa	0	6
223	Pre-mRNA-processing factor 19 OS=Homo sapiens OX=9606 GN=PRPF19 PE=1 SV=1	Q9UMS4	PRPF19	55 kDa	0	6
224	Tubulin alpha-4A chain OS=Homo sapiens OX=9606 GN=TUBA4A PE=1 SV=1	P68366	TUBA4A	50 kDa	0	6
225	Golgi integral membrane protein 4 OS=Homo sapiens OX=9606 GN=GOLIM4 PE=1 SV=1	O00461	GOLIM4	82 kDa	0	5
226	Isoaspartyl peptidase/L-asparaginase OS=Homo sapiens OX=9606 GN=ASRGL1 PE=1 SV=2	Q7L266	ASRGL1	32 kDa	0	5
227	Ubiquitin-conjugating enzyme E2 S OS=Homo sapiens OX=9606 GN=UBE2S PE=1 SV=2	Q16763	UBE2S	24 kDa	0	5
228	Calcium/calmodulin-dependent protein kinase OS=Homo sapiens OX=9606 GN=CAMK2D PE=1 SV=1	E9PBG7 (+1)	CAMK2D	58 kDa	0	5
229	PAT complex subunit CCDC47 OS=Homo sapiens OX=9606 GN=CCDC47 PE=1 SV=1	Q96A33	CCDC47	56 kDa	0	5
230	Succinate dehydrogenase [ubiquinone] flavoprotein subunit, mitochondrial OS=Homo sapiens OX=9606 GN=SDHA PE=1 SV=1	D6RFM5 (+1)	SDHA	64 kDa	0	5
231	RNA-binding protein 4 OS=Homo sapiens OX=9606 GN=RBM4 PE=1 SV=1	Q9BWF3	RBM4	40 kDa	0	5
232	Protein disulfide-isomerase A6 OS=Homo sapiens OX=9606 GN=PDIA6 PE=1 SV=1	Q15084	PDIA6	48 kDa	0	5
233	Condensin-2 complex subunit G2 (Fragment) OS=Homo sapiens OX=9606 GN=NCAPG2 PE=1 SV=1	H0Y6U5 (+1)	NCAPG2	103 kDa	0	5
234	Secretory carrier-associated membrane protein 3 OS=Homo sapiens OX=9606 GN=SCAMP3 PE=1 SV=3	O14828	SCAMP3	38 kDa	0	5
235	Tropomyosin alpha-3 chain OS=Homo sapiens OX=9606 GN=TPM3 PE=1 SV=1	A0A087WWU8	TPM3	26 kDa	0	5
236	PCDH9 protein OS=Homo sapiens OX=9606 GN=PCDH9 PE=1 SV=1	B7ZM79 (+1)	PCDH9	132 kDa	0	5
237	Serine/threonine-protein phosphatase 6 regulatory subunit 3 OS=Homo sapiens OX=9606 GN=PPP6R3 PE=1 SV=1	E9PKF6 (+2)	PPP6R3	94 kDa	0	5
238	Gem-associated protein 4 OS=Homo sapiens OX=9606 GN=GEMIN4 PE=1 SV=1	I3L2C7 (+1)	GEMIN4	119 kDa	0	5
239	Cullin-associated NEDD8-dissociated protein 1 OS=Homo sapiens OX=9606 GN=CAND1 PE=1 SV=2	Q86VP6	CAND1	136 kDa	0	5
240	KH domain-containing, RNA-binding, signal transduction-associated protein 1 OS=Homo sapiens OX=9606 GN=KHDRBS1 PE=1 SV=1	Q07666	KHDRBS1	48 kDa	0	5
241	60S ribosomal protein L22 OS=Homo sapiens OX=9606 GN=RPL22 PE=1 SV=1	K7ERI7 (+1)	RPL22	11 kDa	0	5
242	RNA-binding protein FUS OS=Homo sapiens OX=9606 GN=FUS PE=1 SV=1	H3BPE7 (+1)	FUS	53 kDa	0	5
243	SWISS-PROT:P02754 Beta-lactoglobulin - Bos taurus (Bovine).	P02754		18 kDa	0	5
244	Heterogeneous nuclear ribonucleoprotein A3 OS=Homo sapiens OX=9606 GN=HNRNPA3 PE=1 SV=1	A0A7I2V2R3 (+3)	HNRNPA3	35 kDa	0	5
245	AP-2 complex subunit alpha-1 OS=Homo sapiens OX=9606 GN=AP2A1 PE=1 SV=3	O95782	AP2A1	108 kDa	0	5
246	Low-density lipoprotein receptor-related protein 4 OS=Homo sapiens OX=9606 GN=LRP4 PE=1 SV=4	O75096	LRP4	212 kDa	0	5
247	Protein transport protein SEC23 OS=Homo sapiens OX=9606 GN=SEC23B PE=1 SV=1	A0A2R8YFH5 (+1)	SEC23B	84 kDa	0	5
248	Plasminogen activator inhibitor 1 RNA-binding protein OS=Homo sapiens OX=9606 GN=SERBP1 PE=1 SV=2	Q8NC51	SERBP1	45 kDa	0	5
249	Heterogeneous nuclear ribonucleoprotein D0 (Fragment) OS=Homo sapiens OX=9606 GN=HNRNPD PE=1 SV=1	D6RAF8 (+1)	HNRNPD	23 kDa	0	5
250	HIG1 domain family member 1A, mitochondrial OS=Homo sapiens OX=9606 GN=HIGD1A PE=1 SV=1	Q9Y241	HIGD1A	10 kDa	0	5
251	Fragile X mental retardation syndrome-related protein 1 OS=Homo sapiens OX=9606 GN=FXR1 PE=1 SV=1	B4DXZ6 (+1)	FXR1	68 kDa	0	5
252	Pyridoxal-dependent decarboxylase domain-containing protein 1 OS=Homo sapiens OX=9606 GN=PDXDC1 PE=1 SV=2	Q6P996	PDXDC1	87 kDa	0	5
253	Nuclear pore complex protein Nup85 OS=Homo sapiens OX=9606 GN=NUP85 PE=1 SV=1	Q9BW27	NUP85	75 kDa	0	5
254	U2 snRNP auxiliary factor large subunit OS=Homo sapiens OX=9606 GN=U2AF2 PE=1 SV=1	K7ENG2 (+1)	U2AF2	34 kDa	0	5
255	Serine/threonine-protein phosphatase 6 catalytic subunit OS=Homo sapiens OX=9606 GN=PPP6C PE=1 SV=1	O00743	PPP6C	35 kDa	0	5
256	dCTP pyrophosphatase 1 OS=Homo sapiens OX=9606 GN=DCTPP1 PE=1 SV=1	Q9H773	DCTPP1	19 kDa	0	5
257	Nucleolar and spindle-associated protein 1 OS=Homo sapiens OX=9606 GN=NUSAP1 PE=1 SV=1	Q9BXS6	NUSAP1	49 kDa	0	5
258	EEF1E1-BLOC1S5 readthrough (NMD candidate) OS=Homo sapiens OX=9606 GN=EEF1E1-BLOC1S5 PE=4 SV=2	C9J1V9 (+2)	EEF1E1-BLOC1S5	17 kDa	0	5
259	60S ribosomal protein L18a OS=Homo sapiens OX=9606 GN=RPL18A PE=1 SV=1	M0R117 (+3)	RPL18A	18 kDa	0	5
260	Ataxin-2-like protein OS=Homo sapiens OX=9606 GN=ATXN2L PE=1 SV=2	Q8WWM7	ATXN2L	113 kDa	0	5
261	Ubiquitin carboxyl-terminal hydrolase 5 OS=Homo sapiens OX=9606 GN=USP5 PE=1 SV=2	P45974	USP5	96 kDa	0	5
262	T-complex protein 1 subunit beta OS=Homo sapiens OX=9606 GN=CCT2 PE=1 SV=4	P78371	CCT2	57 kDa	0	5
263	Signal recognition particle 14 kDa protein OS=Homo sapiens OX=9606 GN=SRP14 PE=1 SV=2	P37108	SRP14	15 kDa	0	5
264	Structural maintenance of chromosomes protein 1A OS=Homo sapiens OX=9606 GN=SMC1A PE=1 SV=2	Q14683	SMC1A	143 kDa	0	5
265	Ubiquitin carboxyl-terminal hydrolase 7 OS=Homo sapiens OX=9606 GN=USP7 PE=1 SV=1	A0A669KBL1 (+2)	USP7	132 kDa	0	5
266	40S ribosomal protein S25 OS=Homo sapiens OX=9606 GN=RPS25 PE=1 SV=1	P62851	RPS25	14 kDa	0	5
267	T-complex protein 1 subunit theta OS=Homo sapiens OX=9606 GN=CCT8 PE=1 SV=4	P50990	CCT8	60 kDa	0	5
268	Very-long-chain 3-oxoacyl-CoA reductase OS=Homo sapiens OX=9606 GN=HSD17B12 PE=1 SV=2	Q53GQ0	HSD17B12	34 kDa	0	5
269	Endoplasmic reticulum resident protein 44 OS=Homo sapiens OX=9606 GN=ERP44 PE=1 SV=1	Q9BS26	ERP44	47 kDa	0	5
270	60S ribosomal protein L24 OS=Homo sapiens OX=9606 GN=RPL24 PE=1 SV=1	C9JNW5 (+2)	RPL24	18 kDa	0	5
271	40S ribosomal protein S9 OS=Homo sapiens OX=9606 GN=RPS9 PE=1 SV=3	P46781	RPS9	23 kDa	0	5
272	Tubulin beta-2B chain OS=Homo sapiens OX=9606 GN=TUBB2B PE=1 SV=1	Q9BVA1	TUBB2B	50 kDa	0	5
273	Translocon-associated protein subunit delta OS=Homo sapiens OX=9606 GN=SSR4 PE=1 SV=1	P51571	SSR4	19 kDa	0	4
274	Cold-inducible RNA-binding protein OS=Homo sapiens OX=9606 GN=CIRBP PE=1 SV=1	Q14011	CIRBP	19 kDa	0	4
275	Ran-binding protein 9 OS=Homo sapiens OX=9606 GN=RANBP9 PE=1 SV=1	Q96S59	RANBP9	78 kDa	0	4
276	Stomatin-like protein 2, mitochondrial OS=Homo sapiens OX=9606 GN=STOML2 PE=1 SV=1	Q9UJZ1	STOML2	39 kDa	0	4
277	Glutaredoxin-related protein 5, mitochondrial OS=Homo sapiens OX=9606 GN=GLRX5 PE=1 SV=2	Q86SX6	GLRX5	17 kDa	0	4
278	Spermatogenesis-associated serine-rich protein 2 OS=Homo sapiens OX=9606 GN=SPATS2 PE=1 SV=1	Q86XZ4	SPATS2	60 kDa	0	4
279	Ras GTPase-activating protein-binding protein 1 OS=Homo sapiens OX=9606 GN=G3BP1 PE=1 SV=1	A0A7I2V5M7 (+1)	G3BP1	53 kDa	0	4
280	Tight junction protein 1 (Zona occludens 1), isoform CRA_e OS=Homo sapiens OX=9606 GN=TJP1 PE=1 SV=1	G5E9E7	TJP1	190 kDa	0	4
281	Tubulin gamma-1 chain OS=Homo sapiens OX=9606 GN=TUBG1 PE=4 SV=1	A0A7P0T9G6 (+1)	TUBG1	56 kDa	0	4
282	5'-3' exoribonuclease 2 OS=Homo sapiens OX=9606 GN=XRN2 PE=1 SV=1	Q9H0D6	XRN2	109 kDa	0	4
283	cAMP-dependent protein kinase type I-alpha regulatory subunit OS=Homo sapiens OX=9606 GN=PRKAR1A PE=1 SV=1	P10644	PRKAR1A	43 kDa	0	4
284	Proteasome subunit beta type-4 OS=Homo sapiens OX=9606 GN=PSMB4 PE=1 SV=4	P28070	PSMB4	29 kDa	0	4
285	Exocyst complex component 4 OS=Homo sapiens OX=9606 GN=EXOC4 PE=1 SV=1	Q96A65	EXOC4	111 kDa	0	4
286	rRNA 2'-O-methyltransferase fibrillarin OS=Homo sapiens OX=9606 GN=FBL PE=1 SV=2	P22087	FBL	34 kDa	0	4
287	Dolichyl-diphosphooligosaccharide--protein glycosyltransferase subunit DAD1 OS=Homo sapiens OX=9606 GN=DAD1 PE=1 SV=1	A0A0B4J239 (+3)	DAD1	9 kDa	0	4
288	STE20/SPS1-related proline-alanine-rich protein kinase OS=Homo sapiens OX=9606 GN=STK39 PE=1 SV=3	Q9UEW8	STK39	59 kDa	0	4
289	Monocarboxylate transporter 1 OS=Homo sapiens OX=9606 GN=SLC16A1 PE=1 SV=3	P53985	SLC16A1	54 kDa	0	4
290	ATP-dependent RNA helicase DDX1 OS=Homo sapiens OX=9606 GN=DDX1 PE=1 SV=1	A0A7I2V430	DDX1	78 kDa	0	4
291	Proteasome subunit alpha type-7 OS=Homo sapiens OX=9606 GN=PSMA7 PE=1 SV=1	O14818	PSMA7	28 kDa	0	4
292	Annexin A1 OS=Homo sapiens OX=9606 GN=ANXA1 PE=1 SV=2	P04083	ANXA1	39 kDa	0	4
293	Dihydrolipoyllysine-residue succinyltransferase component of 2-oxoglutarate dehydrogenase complex, mitochondrial OS=Homo sapiens OX=9606 GN=DLST PE=1 SV=4	P36957	DLST	49 kDa	0	4
294	Erlin-2 (Fragment) OS=Homo sapiens OX=9606 GN=ERLIN2 PE=1 SV=1	E5RHW4 (+1)	ERLIN2	38 kDa	0	4
295	Atypical kinase COQ8A, mitochondrial OS=Homo sapiens OX=9606 GN=COQ8A PE=1 SV=1	Q8NI60	COQ8A	72 kDa	0	4
296	Ran GTPase-activating protein 1 OS=Homo sapiens OX=9606 GN=RANGAP1 PE=1 SV=1	P46060	RANGAP1	64 kDa	0	4
297	Nuclear pore complex protein Nup205 OS=Homo sapiens OX=9606 GN=NUP205 PE=1 SV=3	Q92621	NUP205	228 kDa	0	4
298	Diadenosine tetraphosphate synthetase OS=Homo sapiens OX=9606 GN=GARS1 PE=1 SV=1	A0A6Q8PGA8 (+5)	GARS1	77 kDa	0	4
299	Replication factor C subunit 2 OS=Homo sapiens OX=9606 GN=RFC2 PE=1 SV=3	P35250	RFC2	39 kDa	0	4
300	Kinetochore-associated protein 1 OS=Homo sapiens OX=9606 GN=KNTC1 PE=1 SV=1	P50748	KNTC1	251 kDa	0	4
301	Glucosidase 2 subunit beta OS=Homo sapiens OX=9606 GN=PRKCSH PE=1 SV=1	K7ELL7 (+1)	PRKCSH	60 kDa	0	4
302	Thioredoxin-dependent peroxide reductase, mitochondrial OS=Homo sapiens OX=9606 GN=PRDX3 PE=1 SV=3	P30048	PRDX3	28 kDa	0	4
303	Cystatin-B OS=Homo sapiens OX=9606 GN=CSTB PE=1 SV=2	P04080	CSTB	11 kDa	0	4
304	Microsomal glutathione S-transferase 1 OS=Homo sapiens OX=9606 GN=MGST1 PE=1 SV=1	P10620	MGST1	18 kDa	0	4
305	Serine/arginine-rich splicing factor 5 OS=Homo sapiens OX=9606 GN=SRSF5 PE=1 SV=1	Q13243	SRSF5	31 kDa	0	4
306	Survival motor neuron protein OS=Homo sapiens OX=9606 GN=SMN2 PE=1 SV=1	A0A1W2PRV5 (+2)	SMN2	30 kDa	0	4
307	Splicing factor 3B subunit 2 OS=Homo sapiens OX=9606 GN=SF3B2 PE=1 SV=2	Q13435	SF3B2	100 kDa	0	4
308	Profilin-1 OS=Homo sapiens OX=9606 GN=PFN1 PE=1 SV=2	P07737	PFN1	15 kDa	0	4
309	Exocyst complex component OS=Homo sapiens OX=9606 GN=EXOC6 PE=1 SV=1	E7EW84 (+1)	EXOC6	82 kDa	0	4
310	E3 ubiquitin-protein ligase UBR5 OS=Homo sapiens OX=9606 GN=UBR5 PE=1 SV=1	E7EMW7 (+1)	UBR5	309 kDa	0	4
311	Heat shock 70 kDa protein 4 OS=Homo sapiens OX=9606 GN=HSPA4 PE=1 SV=4	P34932	HSPA4	94 kDa	0	4
312	Enoyl-CoA hydratase OS=Homo sapiens OX=9606 GN=HADHA PE=1 SV=2	H0YFD6 (+1)	HADHA	86 kDa	0	4
313	SWI/SNF-related matrix-associated actin-dependent regulator of chromatin subfamily E member 1 OS=Homo sapiens OX=9606 GN=SMARCE1 PE=1 SV=1	A0A2R8Y855 (+1)	SMARCE1	42 kDa	0	4
314	Hydroxysteroid dehydrogenase-like protein 2 OS=Homo sapiens OX=9606 GN=HSDL2 PE=1 SV=1	Q6YN16	HSDL2	45 kDa	0	4
315	Ras-related protein Rab-2A OS=Homo sapiens OX=9606 GN=RAB2A PE=1 SV=1	P61019	RAB2A	24 kDa	0	4
316	SWI/SNF-related matrix-associated actin-dependent regulator of chromatin subfamily D member 1 OS=Homo sapiens OX=9606 GN=SMARCD1 PE=1 SV=2	Q96GM5	SMARCD1	58 kDa	0	4
317	DNA damage-binding protein 1 OS=Homo sapiens OX=9606 GN=DDB1 PE=4 SV=1	A0A7P0T870 (+4)	DDB1	118 kDa	0	4
318	Alpha-ketoglutarate-dependent dioxygenase alkB homolog 4 OS=Homo sapiens OX=9606 GN=ALKBH4 PE=1 SV=1	Q9NXW9	ALKBH4	34 kDa	0	4
319	Heterogeneous nuclear ribonucleoprotein A/B OS=Homo sapiens OX=9606 GN=HNRNPAB PE=1 SV=1	D6RD18	HNRNPAB	30 kDa	0	4
320	Neutral alpha-glucosidase AB OS=Homo sapiens OX=9606 GN=GANAB PE=1 SV=3	Q14697	GANAB	107 kDa	0	4
321	Serine/threonine-protein phosphatase OS=Homo sapiens OX=9606 GN=PPP1CC PE=1 SV=1	F8VYE8 (+1)	PPP1CC	35 kDa	0	4
322	DNA helicase OS=Homo sapiens OX=9606 GN=CHD4 PE=1 SV=1	A0A0C4DGG9 (+13)	CHD4	220 kDa	0	4
323	Secretagogin OS=Homo sapiens OX=9606 GN=SCGN PE=1 SV=2	O76038	SCGN	32 kDa	0	4
324	60S ribosomal protein L32 (Fragment) OS=Homo sapiens OX=9606 GN=RPL32 PE=1 SV=1	D3YTB1 (+2)	RPL32	16 kDa	0	4
325	Nascent polypeptide-associated complex subunit alpha, muscle-specific form OS=Homo sapiens OX=9606 GN=NACA PE=1 SV=1	E9PAV3	NACA	205 kDa	0	4
326	Ras-related protein Rab-5C OS=Homo sapiens OX=9606 GN=RAB5C PE=1 SV=2	P51148	RAB5C	23 kDa	0	4
327	3-beta-hydroxysterol Delta (14)-reductase OS=Homo sapiens OX=9606 GN=LBR PE=1 SV=1	A0A494C1L1 (+1)	LBR	47 kDa	0	4
328	Protein MON2 homolog OS=Homo sapiens OX=9606 GN=MON2 PE=1 SV=1	A0A286YFF8 (+1)	MON2	190 kDa	0	4
329	RNA-binding protein EWS OS=Homo sapiens OX=9606 GN=EWSR1 PE=1 SV=1	B0QYK0 (+1)	EWSR1	65 kDa	0	4
330	DNA topoisomerase 1 OS=Homo sapiens OX=9606 GN=TOP1 PE=1 SV=2	P11387	TOP1	91 kDa	0	4
331	Gamma-glutamylcyclotransferase OS=Homo sapiens OX=9606 GN=GGCT PE=1 SV=1	O75223	GGCT	21 kDa	0	4
332	LanC-like protein 2 OS=Homo sapiens OX=9606 GN=LANCL2 PE=1 SV=1	Q9NS86	LANCL2	51 kDa	0	4
333	Ras-related protein Rab-11A (Fragment) OS=Homo sapiens OX=9606 GN=RAB11A PE=4 SV=1	H3BMH2 (+2)	RAB11A	18 kDa	0	4
334	Protein disulfide-isomerase OS=Homo sapiens OX=9606 GN=P4HB PE=1 SV=2	I3L4M2	P4HB	61 kDa	0	4
335	Multifunctional protein ADE2 OS=Homo sapiens OX=9606 GN=PAICS PE=1 SV=3	P22234	PAICS	47 kDa	0	4
336	Cytochrome c oxidase subunit 2 OS=Homo sapiens OX=9606 GN=MT-CO2 PE=1 SV=1	P00403	MT-CO2	26 kDa	0	4
337	Transcriptional repressor p66-alpha OS=Homo sapiens OX=9606 GN=GATAD2A PE=1 SV=1	Q86YP4	GATAD2A	68 kDa	0	4
338	Thioredoxin OS=Homo sapiens OX=9606 GN=TXN PE=1 SV=3	P10599	TXN	12 kDa	0	4
339	Proteasome subunit alpha type-4 OS=Homo sapiens OX=9606 GN=PSMA4 PE=1 SV=1	P25789	PSMA4	29 kDa	0	4
340	Fumarate hydratase, mitochondrial OS=Homo sapiens OX=9606 GN=FH PE=1 SV=3	P07954	FH	55 kDa	0	4
341	Elongation factor 1-beta OS=Homo sapiens OX=9606 GN=EEF1B2 PE=1 SV=3	P24534	EEF1B2	25 kDa	0	4
342	GTP-binding nuclear protein Ran OS=Homo sapiens OX=9606 GN=RAN PE=1 SV=1	B5MDF5 (+1)	RAN	26 kDa	0	4
343	60S ribosomal protein L13 OS=Homo sapiens OX=9606 GN=RPL13 PE=1 SV=4	P26373	RPL13	24 kDa	0	4
344	RNA helicase OS=Homo sapiens OX=9606 GN=DHX30 PE=1 SV=1	H7BXY3 (+1)	DHX30	131 kDa	0	4
345	Ketosamine-3-kinase OS=Homo sapiens OX=9606 GN=FN3KRP PE=1 SV=2	Q9HA64	FN3KRP	34 kDa	0	4
346	Actin-like protein 6A OS=Homo sapiens OX=9606 GN=ACTL6A PE=1 SV=1	O96019	ACTL6A	47 kDa	0	4
347	Heterogeneous nuclear ribonucleoprotein R OS=Homo sapiens OX=9606 GN=HNRNPR PE=1 SV=1	O43390	HNRNPR	71 kDa	0	4
348	Prohibitin OS=Homo sapiens OX=9606 GN=PHB PE=1 SV=1	P35232	PHB	30 kDa	0	4
349	Copine-4 OS=Homo sapiens OX=9606 GN=CPNE4 PE=1 SV=1	Q96A23	CPNE4	62 kDa	0	4
350	Sarcoplasmic/endoplasmic reticulum calcium ATPase 3 OS=Homo sapiens OX=9606 GN=ATP2A3 PE=1 SV=3	Q93084	ATP2A3	109 kDa	0	4
351	DNA mismatch repair protein OS=Homo sapiens OX=9606 GN=MSH2 PE=1 SV=1	A0A2R8Y6P0 (+4)	MSH2	103 kDa	0	3
352	Elongator complex protein 2 OS=Homo sapiens OX=9606 GN=ELP2 PE=1 SV=2	Q6IA86	ELP2	92 kDa	0	3
353	Signal recognition particle subunit SRP72 OS=Homo sapiens OX=9606 GN=SRP72 PE=1 SV=3	O76094	SRP72	75 kDa	0	3
354	2,4-dienoyl-CoA reductase [(3E)-enoyl-CoA-producing], mitochondrial OS=Homo sapiens OX=9606 GN=DECR1 PE=1 SV=1	Q16698	DECR1	36 kDa	0	3
355	S-phase kinase-associated protein 1 OS=Homo sapiens OX=9606 GN=SKP1 PE=1 SV=1	E5RJR5 (+1)	SKP1	19 kDa	0	3
356	Ubiquitinyl hydrolase 1 OS=Homo sapiens OX=9606 GN=OTUB1 PE=1 SV=1	F5GYJ8 (+2)	OTUB1	32 kDa	0	3
357	Reticulon-3 OS=Homo sapiens OX=9606 GN=RTN3 PE=1 SV=2	O95197	RTN3	113 kDa	0	3
358	SMARCD2 protein OS=Homo sapiens OX=9606 GN=SMARCD2 PE=1 SV=1	B9EGA3 (+2)	SMARCD2	56 kDa	0	3
359	GTP-binding protein 1 OS=Homo sapiens OX=9606 GN=GTPBP1 PE=1 SV=3	O00178	GTPBP1	72 kDa	0	3
360	Transmembrane protein 165 OS=Homo sapiens OX=9606 GN=TMEM165 PE=1 SV=1	Q9HC07	TMEM165	35 kDa	0	3
361	Epithelial cell adhesion molecule OS=Homo sapiens OX=9606 GN=EPCAM PE=1 SV=1	B5MCA4 (+1)	EPCAM	38 kDa	0	3
362	Protein disulfide-isomerase OS=Homo sapiens OX=9606 GN=PDIA4 PE=1 SV=1	A0A499FI48 (+1)	PDIA4	73 kDa	0	3
363	Aminopeptidase OS=Homo sapiens OX=9606 GN=NPEPPS PE=1 SV=1	A0A7I2V389 (+3)	NPEPPS	100 kDa	0	3
364	U4/U6 small nuclear ribonucleoprotein Prp4 OS=Homo sapiens OX=9606 GN=PRPF4 PE=1 SV=2	O43172	PRPF4	58 kDa	0	3
365	tRNA wybutosine-synthesizing protein 4 OS=Homo sapiens OX=9606 GN=LCMT2 PE=1 SV=3	O60294	LCMT2	76 kDa	0	3
366	Ras-related protein Rab-39A OS=Homo sapiens OX=9606 GN=RAB39A PE=1 SV=2	Q14964	RAB39A	25 kDa	0	3
367	TRAF-type zinc finger domain-containing protein 1 OS=Homo sapiens OX=9606 GN=TRAFD1 PE=1 SV=1	O14545	TRAFD1	65 kDa	0	3
368	Exosome complex component RRP4 OS=Homo sapiens OX=9606 GN=EXOSC2 PE=1 SV=2	Q13868	EXOSC2	33 kDa	0	3
369	Voltage-dependent anion-selective channel protein 1 OS=Homo sapiens OX=9606 GN=VDAC1 PE=1 SV=2	P21796	VDAC1	31 kDa	0	3
370	Exosome complex component RRP40 OS=Homo sapiens OX=9606 GN=EXOSC3 PE=1 SV=3	Q9NQT5	EXOSC3	30 kDa	0	3
371	BRI3-binding protein OS=Homo sapiens OX=9606 GN=BRI3BP PE=1 SV=1	A0A5F9ZHY7 (+1)	BRI3BP	31 kDa	0	3
372	Phosphatidylethanolamine-binding protein 1 OS=Homo sapiens OX=9606 GN=PEBP1 PE=1 SV=3	P30086	PEBP1	21 kDa	0	3
373	Insulinoma-associated protein 1 OS=Homo sapiens OX=9606 GN=INSM1 PE=1 SV=1	Q01101	INSM1	53 kDa	0	3
374	CCR4-NOT transcription complex subunit 1 OS=Homo sapiens OX=9606 GN=CNOT1 PE=1 SV=2	A5YKK6	CNOT1	267 kDa	0	3
375	Transmembrane protein 70, mitochondrial OS=Homo sapiens OX=9606 GN=TMEM70 PE=1 SV=2	Q9BUB7	TMEM70	29 kDa	0	3
376	Ensconsin OS=Homo sapiens OX=9606 GN=MAP7 PE=1 SV=1	A0A087WZ40 (+1)	MAP7	88 kDa	0	3
377	Neutral amino acid transporter B(0) OS=Homo sapiens OX=9606 GN=SLC1A5 PE=1 SV=2	Q15758	SLC1A5	57 kDa	0	3
378	DnaJ homolog subfamily B member 6 OS=Homo sapiens OX=9606 GN=DNAJB6 PE=1 SV=1	A0A0J9YX62 (+2)	DNAJB6	37 kDa	0	3
379	Septin-9 OS=Homo sapiens OX=9606 GN=SEPTIN9 PE=1 SV=2	Q9UHD8	SEPTIN9	65 kDa	0	3
380	Glutamate-rich WD repeat-containing protein 1 OS=Homo sapiens OX=9606 GN=GRWD1 PE=1 SV=1	Q9BQ67	GRWD1	49 kDa	0	3
381	60S ribosomal protein L36 OS=Homo sapiens OX=9606 GN=RPL36 PE=1 SV=3	Q9Y3U8	RPL36	12 kDa	0	3
382	Elongator complex protein 3 OS=Homo sapiens OX=9606 GN=ELP3 PE=1 SV=2	Q9H9T3	ELP3	62 kDa	0	3
383	V-type proton ATPase subunit H OS=Homo sapiens OX=9606 GN=ATP6V1H PE=1 SV=1	Q9UI12	ATP6V1H	56 kDa	0	3
384	Cell division cycle 2, G1 to S and G2 to M, isoform CRA_a OS=Homo sapiens OX=9606 GN=CDK1 PE=1 SV=1	A0A024QZP7 (+1)	CDK1	34 kDa	0	3
385	Tubulin-specific chaperone C OS=Homo sapiens OX=9606 GN=TBCC PE=1 SV=2	Q15814	TBCC	39 kDa	0	3
386	Gamma-glutamylaminecyclotransferase OS=Homo sapiens OX=9606 GN=GGACT PE=1 SV=2	Q9BVM4	GGACT	17 kDa	0	3
387	RNA binding protein fox-1 homolog 2 OS=Homo sapiens OX=9606 GN=RBFOX2 PE=1 SV=3	O43251	RBFOX2	41 kDa	0	3
388	Proteasome subunit alpha type OS=Homo sapiens OX=9606 PE=1 SV=1	A0A7I2V2H3 (+1)		20 kDa	0	3
389	Nuclear cap-binding protein subunit 1 OS=Homo sapiens OX=9606 GN=NCBP1 PE=1 SV=1	Q09161	NCBP1	92 kDa	0	3
390	Myosin light polypeptide 6 OS=Homo sapiens OX=9606 GN=MYL6 PE=1 SV=1	F8W1R7 (+4)	MYL6	16 kDa	0	3
391	Ribose-phosphate pyrophosphokinase 2 OS=Homo sapiens OX=9606 GN=PRPS2 PE=1 SV=2	P11908	PRPS2	35 kDa	0	3
392	Tetratricopeptide repeat protein 21B OS=Homo sapiens OX=9606 GN=TTC21B PE=1 SV=1	A0A494C0N4 (+6)	TTC21B	146 kDa	0	3
393	Thioredoxin reductase 1, cytoplasmic OS=Homo sapiens OX=9606 GN=TXNRD1 PE=1 SV=2	A0A087WSY9 (+1)	TXNRD1	71 kDa	0	3
394	rRNA methyltransferase 1, mitochondrial OS=Homo sapiens OX=9606 GN=MRM1 PE=1 SV=1	Q6IN84	MRM1	39 kDa	0	3
395	Polyadenylate-binding protein 2 OS=Homo sapiens OX=9606 GN=PABPN1 PE=1 SV=3	Q86U42	PABPN1	33 kDa	0	3
396	Protein transport protein Sec24C OS=Homo sapiens OX=9606 GN=SEC24C PE=1 SV=1	G5EA31 (+1)	SEC24C	112 kDa	0	3
397	Dolichyl-diphosphooligosaccharide--protein glycosyltransferase subunit STT3A OS=Homo sapiens OX=9606 GN=STT3A PE=1 SV=2	P46977	STT3A	81 kDa	0	3
398	Rho GDP-dissociation inhibitor 1 OS=Homo sapiens OX=9606 GN=ARHGDIA PE=1 SV=1	J3QQX2	ARHGDIA	26 kDa	0	3
399	Peroxisomal multifunctional enzyme type 2 OS=Homo sapiens OX=9606 GN=HSD17B4 PE=1 SV=1	A0A2R8YD50 (+1)	HSD17B4	77 kDa	0	3
400	Ribonucleoside-diphosphate reductase subunit M2 OS=Homo sapiens OX=9606 GN=RRM2 PE=1 SV=1	P31350	RRM2	45 kDa	0	3
401	Lysine-specific histone demethylase 1A OS=Homo sapiens OX=9606 GN=KDM1A PE=1 SV=2	O60341	KDM1A	93 kDa	0	3
402	Single-stranded DNA-binding protein, mitochondrial OS=Homo sapiens OX=9606 GN=SSBP1 PE=1 SV=1	Q04837	SSBP1	17 kDa	0	3
403	Fascin OS=Homo sapiens OX=9606 GN=FSCN1 PE=1 SV=3	Q16658	FSCN1	55 kDa	0	3
404	Host cell factor 1 OS=Homo sapiens OX=9606 GN=HCFC1 PE=1 SV=2	A6NEM2 (+1)	HCFC1	213 kDa	0	3
405	26S proteasome non-ATPase regulatory subunit 4 OS=Homo sapiens OX=9606 GN=PSMD4 PE=1 SV=1	P55036 (+1)	PSMD4	41 kDa	0	3
406	Phosphatidylinositol 5-phosphate 4-kinase type-2 gamma OS=Homo sapiens OX=9606 GN=PIP4K2C PE=1 SV=3	Q8TBX8	PIP4K2C	47 kDa	0	3
407	Acyl-CoA:lysophosphatidylglycerol acyltransferase 1 OS=Homo sapiens OX=9606 GN=LPGAT1 PE=1 SV=1	Q92604	LPGAT1	43 kDa	0	3
408	Estradiol 17-beta-dehydrogenase 11 OS=Homo sapiens OX=9606 GN=HSD17B11 PE=1 SV=2	D6RCD0	HSD17B11	28 kDa	0	3
409	Proliferation-associated protein 2G4 OS=Homo sapiens OX=9606 GN=PA2G4 PE=1 SV=3	Q9UQ80	PA2G4	44 kDa	0	3
410	28S ribosomal protein S29, mitochondrial OS=Homo sapiens OX=9606 GN=DAP3 PE=1 SV=1	P51398	DAP3	46 kDa	0	3
411	Splicing factor U2AF 35 kDa subunit OS=Homo sapiens OX=9606 GN=U2AF1 PE=1 SV=3	Q01081	U2AF1	28 kDa	0	3
412	Casein kinase I isoform alpha OS=Homo sapiens OX=9606 GN=CSNK1A1 PE=1 SV=1	A0A590UJ43 (+2)	CSNK1A1	49 kDa	0	3
413	Activating signal cointegrator 1 complex subunit 3 OS=Homo sapiens OX=9606 GN=ASCC3 PE=1 SV=3	Q8N3C0	ASCC3	251 kDa	0	3
414	NADH-ubiquinone oxidoreductase 75 kDa subunit, mitochondrial OS=Homo sapiens OX=9606 GN=NDUFS1 PE=1 SV=1	B4DJ81 (+1)	NDUFS1	67 kDa	0	3
415	ATP-binding cassette sub-family B member 7, mitochondrial OS=Homo sapiens OX=9606 GN=ABCB7 PE=1 SV=1	A0A2R8Y473 (+3)	ABCB7	71 kDa	0	3
416	Inorganic pyrophosphatase OS=Homo sapiens OX=9606 GN=PPA1 PE=1 SV=2	Q15181	PPA1	33 kDa	0	3
417	Long-chain-fatty-acid--CoA ligase 3 OS=Homo sapiens OX=9606 GN=ACSL3 PE=4 SV=1	A0A7P0T8L6 (+3)	ACSL3	63 kDa	0	3
418	General transcription factor 3C polypeptide 5 OS=Homo sapiens OX=9606 GN=GTF3C5 PE=1 SV=1	Q5T7U1 (+1)	GTF3C5	52 kDa	0	3
419	Cystathionine beta-synthase-like protein OS=Homo sapiens OX=9606 GN=CBSL PE=1 SV=1	P0DN79	CBSL	61 kDa	0	3
420	Translation initiation factor eIF-2B subunit alpha OS=Homo sapiens OX=9606 GN=EIF2B1 PE=1 SV=1	F5H0D0 (+1)	EIF2B1	22 kDa	0	3
421	Complement component 1 Q subcomponent-binding protein, mitochondrial OS=Homo sapiens OX=9606 GN=C1QBP PE=1 SV=1	Q07021	C1QBP	31 kDa	0	3
422	Tyrosine-protein phosphatase non-receptor type 11 OS=Homo sapiens OX=9606 GN=PTPN11 PE=1 SV=3	Q06124	PTPN11	68 kDa	0	3
423	Coatomer subunit gamma-1 OS=Homo sapiens OX=9606 GN=COPG1 PE=1 SV=1	Q9Y678	COPG1	98 kDa	0	3
424	Aldehyde dehydrogenase X, mitochondrial OS=Homo sapiens OX=9606 GN=ALDH1B1 PE=1 SV=3	P30837	ALDH1B1	57 kDa	0	3
425	Ras-related protein Rab-8A OS=Homo sapiens OX=9606 GN=RAB8A PE=1 SV=1	P61006	RAB8A	24 kDa	0	3
426	Calmodulin-like protein 5 OS=Homo sapiens OX=9606 GN=CALML5 PE=1 SV=2	Q9NZT1	CALML5	16 kDa	0	3
427	Hydroxymethylglutaryl-CoA lyase, mitochondrial OS=Homo sapiens OX=9606 GN=HMGCL PE=1 SV=2	P35914	HMGCL	34 kDa	0	3
428	Citrate synthase OS=Homo sapiens OX=9606 GN=CS PE=1 SV=1	B4DJV2 (+1)	CS	50 kDa	0	3
429	E3 ubiquitin/ISG15 ligase TRIM25 OS=Homo sapiens OX=9606 GN=TRIM25 PE=1 SV=1	A0A3B3IUA7 (+1)	TRIM25	51 kDa	0	3
430	Keratin, type II cuticular Hb6 OS=Homo sapiens OX=9606 GN=KRT86 PE=1 SV=1	O43790	KRT86	53 kDa	0	3
431	26S proteasome regulatory subunit 6B OS=Homo sapiens OX=9606 GN=PSMC4 PE=1 SV=2	P43686	PSMC4	47 kDa	0	3
432	Mitochondrial glutamate carrier 1 (Fragment) OS=Homo sapiens OX=9606 GN=SLC25A22 PE=1 SV=5	E9PJH7 (+1)	SLC25A22	33 kDa	0	3
433	Tumor susceptibility gene 101 protein OS=Homo sapiens OX=9606 GN=TSG101 PE=1 SV=1	F5H442 (+1)	TSG101	41 kDa	0	3
434	ATP synthase subunit f, mitochondrial OS=Homo sapiens OX=9606 GN=ATP5MF PE=1 SV=3	P56134	ATP5MF	11 kDa	0	3
435	T-complex protein 1 subunit zeta OS=Homo sapiens OX=9606 GN=CCT6A PE=1 SV=3	P40227	CCT6A	58 kDa	0	3
436	Proteasome subunit alpha type-3 OS=Homo sapiens OX=9606 GN=PSMA3 PE=1 SV=2	P25788	PSMA3	28 kDa	0	3
437	Proteasome subunit alpha type-5 OS=Homo sapiens OX=9606 GN=PSMA5 PE=1 SV=3	P28066	PSMA5	26 kDa	0	3
438	Replication factor C subunit 3 OS=Homo sapiens OX=9606 GN=RFC3 PE=1 SV=2	P40938	RFC3	41 kDa	0	3
439	Acidic leucine-rich nuclear phosphoprotein 32 family member B OS=Homo sapiens OX=9606 GN=ANP32B PE=1 SV=1	Q92688	ANP32B	29 kDa	0	3
440	Fatty acid-binding protein, brain OS=Homo sapiens OX=9606 GN=FABP7 PE=1 SV=3	O15540	FABP7	15 kDa	0	3
441	Fatty acyl-CoA reductase 1 OS=Homo sapiens OX=9606 GN=FAR1 PE=1 SV=1	Q8WVX9	FAR1	59 kDa	0	3
442	Very long-chain specific acyl-CoA dehydrogenase, mitochondrial OS=Homo sapiens OX=9606 GN=ACADVL PE=1 SV=1	P49748	ACADVL	70 kDa	0	3
443	Ubiquitin-conjugating enzyme E2 N OS=Homo sapiens OX=9606 GN=UBE2N PE=1 SV=1	P61088	UBE2N	17 kDa	0	3
444	Proteasome activator complex subunit 2 OS=Homo sapiens OX=9606 GN=PSME2 PE=1 SV=1	A0A087X1Z3 (+2)	PSME2	29 kDa	0	3
445	Phosphoglycerate mutase 2 OS=Homo sapiens OX=9606 GN=PGAM2 PE=1 SV=3	P15259 (+2)	PGAM2	29 kDa	0	3
446	Dolichyl-diphosphooligosaccharide--protein glycosyltransferase 48 kDa subunit OS=Homo sapiens OX=9606 GN=DDOST PE=1 SV=1	A0A0C4DGS1 (+1)	DDOST	49 kDa	0	3
447	HCG1985580, isoform CRA_c OS=Homo sapiens OX=9606 GN=PDCD6 PE=1 SV=1	A0A024QZ42 (+1)	PDCD6	14 kDa	0	3
448	Tricarboxylate transport protein, mitochondrial OS=Homo sapiens OX=9606 GN=SLC25A1 PE=1 SV=2	P53007	SLC25A1	34 kDa	0	3
449	Carboxymethylenebutenolidase homolog OS=Homo sapiens OX=9606 GN=CMBL PE=1 SV=1	Q96DG6	CMBL	28 kDa	0	3
450	CCT-epsilon OS=Homo sapiens OX=9606 GN=CCT5 PE=1 SV=1	E9PCA1	CCT5	57 kDa	0	3
451	Transgelin-2 OS=Homo sapiens OX=9606 GN=TAGLN2 PE=1 SV=3	P37802	TAGLN2	22 kDa	0	3
452	Ezrin OS=Homo sapiens OX=9606 GN=EZR PE=1 SV=3	E7EQR4 (+1)	EZR	69 kDa	0	3
453	AP-2 complex subunit beta OS=Homo sapiens OX=9606 GN=AP2B1 PE=1 SV=1	P63010	AP2B1	105 kDa	0	3
454	Protein DEK OS=Homo sapiens OX=9606 GN=DEK PE=1 SV=1	A0A494C028 (+2)	DEK	43 kDa	0	3
455	Inosine-5'-monophosphate dehydrogenase OS=Homo sapiens OX=9606 GN=IMPDH2 PE=1 SV=1	A0A7I2YQK5 (+1)	IMPDH2	56 kDa	0	3
456	60S ribosomal protein L35a OS=Homo sapiens OX=9606 GN=RPL35A PE=1 SV=2	P18077	RPL35A	13 kDa	0	3
457	60S ribosomal protein L27a OS=Homo sapiens OX=9606 GN=RPL27A PE=1 SV=1	E9PLL6 (+1)	RPL27A	12 kDa	0	3
458	Calbindin OS=Homo sapiens OX=9606 GN=CALB1 PE=1 SV=2	P05937	CALB1	30 kDa	0	3
459	60S ribosomal protein L28 OS=Homo sapiens OX=9606 GN=RPL28 PE=1 SV=1	H0YKD8 (+3)	RPL28	19 kDa	0	3
460	Poly(rC)-binding protein 2 OS=Homo sapiens OX=9606 GN=PCBP2 PE=1 SV=1	F8VZX2 (+2)	PCBP2	34 kDa	0	3
461	Tubulin beta-3 chain OS=Homo sapiens OX=9606 GN=TUBB3 PE=1 SV=2	Q13509	TUBB3	50 kDa	0	3
462	Tubulin alpha-1C chain OS=Homo sapiens OX=9606 GN=TUBA1C PE=1 SV=1	Q9BQE3	TUBA1C	50 kDa	0	3
463	Ribosomal biogenesis protein LAS1L OS=Homo sapiens OX=9606 GN=LAS1L PE=1 SV=2	Q9Y4W2	LAS1L	83 kDa	0	2
464	Ribonucleases P/MRP protein subunit POP1 OS=Homo sapiens OX=9606 GN=POP1 PE=1 SV=2	Q99575	POP1	115 kDa	0	2
465	General transcription factor 3C polypeptide 3 OS=Homo sapiens OX=9606 GN=GTF3C3 PE=1 SV=1	A0A494C1S7 (+1)	GTF3C3	71 kDa	0	2
466	DmX-like protein 2 OS=Homo sapiens OX=9606 GN=DMXL2 PE=1 SV=2	Q8TDJ6	DMXL2	340 kDa	0	2
467	E3 ubiquitin-protein ligase MYCBP2 OS=Homo sapiens OX=9606 GN=MYCBP2 PE=1 SV=4	O75592	MYCBP2	514 kDa	0	2
468	Transportin-1 OS=Homo sapiens OX=9606 GN=TNPO1 PE=1 SV=2	Q92973	TNPO1	102 kDa	0	2
469	Sterol-4-alpha-carboxylate 3-dehydrogenase, decarboxylating OS=Homo sapiens OX=9606 GN=NSDHL PE=1 SV=2	Q15738	NSDHL	42 kDa	0	2
470	WD repeat-containing protein 5 OS=Homo sapiens OX=9606 GN=WDR5 PE=1 SV=1	P61964	WDR5	37 kDa	0	2
471	Squalene synthase OS=Homo sapiens OX=9606 GN=FDFT1 PE=1 SV=1	A0A1W2PQ47 (+2)	FDFT1	54 kDa	0	2
472	LysM and putative peptidoglycan-binding domain-containing protein 2 OS=Homo sapiens OX=9606 GN=LYSMD2 PE=1 SV=1	Q8IV50	LYSMD2	23 kDa	0	2
473	Ras-related protein Rab-14 (Fragment) OS=Homo sapiens OX=9606 GN=RAB14 PE=1 SV=1	X6RFL8	RAB14	20 kDa	0	2
474	6-phosphogluconolactonase (Fragment) OS=Homo sapiens OX=9606 GN=PGLS PE=1 SV=1	M0R261 (+1)	PGLS	23 kDa	0	2
475	Influenza virus NS1A-binding protein OS=Homo sapiens OX=9606 GN=IVNS1ABP PE=1 SV=3	Q9Y6Y0	IVNS1ABP	72 kDa	0	2
476	Stromal membrane-associated protein 1 OS=Homo sapiens OX=9606 GN=SMAP1 PE=1 SV=1	A0A087X1X9 (+1)	SMAP1	49 kDa	0	2
477	Prefoldin subunit 2 OS=Homo sapiens OX=9606 GN=PFDN2 PE=1 SV=1	Q9UHV9	PFDN2	17 kDa	0	2
478	Armadillo repeat-containing protein 6 (Fragment) OS=Homo sapiens OX=9606 GN=ARMC6 PE=1 SV=8	F5GWV0 (+2)	ARMC6	28 kDa	0	2
479	Ribonuclease inhibitor OS=Homo sapiens OX=9606 GN=RNH1 PE=1 SV=2	P13489	RNH1	50 kDa	0	2
480	Caprin-1 OS=Homo sapiens OX=9606 GN=CAPRIN1 PE=1 SV=2	Q14444	CAPRIN1	78 kDa	0	2
481	Protein S100-A8 OS=Homo sapiens OX=9606 GN=S100A8 PE=1 SV=1	P05109	S100A8	11 kDa	0	2
482	Pre-mRNA-processing factor 6 OS=Homo sapiens OX=9606 GN=PRPF6 PE=1 SV=1	O94906	PRPF6	107 kDa	0	2
483	Kinesin-1 heavy chain OS=Homo sapiens OX=9606 GN=KIF5B PE=1 SV=1	P33176	KIF5B	110 kDa	0	2
484	Outer mitochondrial membrane protein porin 2 (Fragment) OS=Homo sapiens OX=9606 GN=VDAC2 PE=1 SV=1	A0A0A0MR02 (+1)	VDAC2	30 kDa	0	2
485	Acyl-CoA 6-desaturase OS=Homo sapiens OX=9606 GN=FADS2 PE=1 SV=1	O95864	FADS2	52 kDa	0	2
486	26S proteasome non-ATPase regulatory subunit 6 OS=Homo sapiens OX=9606 GN=PSMD6 PE=1 SV=1	Q15008	PSMD6	46 kDa	0	2
487	BRCA1-associated ATM activator 1 OS=Homo sapiens OX=9606 GN=BRAT1 PE=1 SV=2	Q6PJG6	BRAT1	88 kDa	0	2
488	Cell cycle and apoptosis regulator protein 2 OS=Homo sapiens OX=9606 GN=CCAR2 PE=1 SV=2	Q8N163	CCAR2	103 kDa	0	2
489	Synaptic vesicle glycoprotein 2A OS=Homo sapiens OX=9606 GN=SV2A PE=1 SV=1	Q7L0J3	SV2A	83 kDa	0	2
490	Golgin subfamily A member 2 OS=Homo sapiens OX=9606 GN=GOLGA2 PE=1 SV=1	A0A6Q8KRG2 (+1)	GOLGA2	112 kDa	0	2
491	Serine/threonine-protein phosphatase 2A 55 kDa regulatory subunit B alpha isoform OS=Homo sapiens OX=9606 GN=PPP2R2A PE=1 SV=1	P63151	PPP2R2A	52 kDa	0	2
492	Coatomer subunit beta OS=Homo sapiens OX=9606 GN=COPB1 PE=1 SV=3	P53618	COPB1	107 kDa	0	2
493	Acylglycerol kinase, mitochondrial OS=Homo sapiens OX=9606 GN=AGK PE=1 SV=1	A0A3B3ISY9	AGK	37 kDa	0	2
494	Replication factor C subunit 5 OS=Homo sapiens OX=9606 GN=RFC5 PE=1 SV=1	P40937	RFC5	38 kDa	0	2
495	Isocitrate dehydrogenase [NAD] subunit, mitochondrial OS=Homo sapiens OX=9606 GN=IDH3B PE=1 SV=1	A0A087WZN1 (+2)	IDH3B	42 kDa	0	2
496	Catenin (Cadherin-associated protein), alpha 1, 102kDa, isoform CRA_a OS=Homo sapiens OX=9606 GN=CTNNA1 PE=1 SV=1	G3XAM7 (+1)	CTNNA1	93 kDa	0	2
497	THO complex subunit 4 OS=Homo sapiens OX=9606 GN=ALYREF PE=1 SV=3	Q86V81	ALYREF	27 kDa	0	2
498	Ras-related protein Rab-7a OS=Homo sapiens OX=9606 GN=RAB7A PE=1 SV=1	P51149	RAB7A	23 kDa	0	2
499	Splicing factor 3B subunit 3 OS=Homo sapiens OX=9606 GN=SF3B3 PE=1 SV=4	Q15393	SF3B3	136 kDa	0	2
500	26S proteasome non-ATPase regulatory subunit 13 OS=Homo sapiens OX=9606 GN=PSMD13 PE=1 SV=2	Q9UNM6	PSMD13	43 kDa	0	2
501	Uncharacterized protein OS=Homo sapiens OX=9606 PE=3 SV=1	A0A3B3ITX4 (+2)		10 kDa	0	2
502	Proteasome subunit alpha type OS=Homo sapiens OX=9606 GN=PSMA6 PE=1 SV=1	G3V295 (+3)	PSMA6	23 kDa	0	2
503	10 kDa heat shock protein, mitochondrial OS=Homo sapiens OX=9606 GN=HSPE1 PE=1 SV=2	P61604	HSPE1	11 kDa	0	2
504	60S ribosomal protein L35 OS=Homo sapiens OX=9606 GN=RPL35 PE=1 SV=1	F2Z388 (+1)	RPL35	11 kDa	0	2
505	Protein transport protein Sec61 subunit alpha isoform 1 OS=Homo sapiens OX=9606 GN=SEC61A1 PE=1 SV=1	B4DR61 (+1)	SEC61A1	53 kDa	0	2
506	Aminoacyl tRNA synthase complex-interacting multifunctional protein 2 OS=Homo sapiens OX=9606 GN=AIMP2 PE=1 SV=2	Q13155	AIMP2	35 kDa	0	2
507	Fatty acid-binding protein 5 OS=Homo sapiens OX=9606 GN=FABP5 PE=1 SV=3	Q01469	FABP5	15 kDa	0	2
508	Serine/arginine-rich-splicing factor 3 OS=Homo sapiens OX=9606 GN=SRSF3 PE=1 SV=1	A0A087X2D0 (+1)	SRSF3	10 kDa	0	2
509	Transaldolase OS=Homo sapiens OX=9606 GN=TALDO1 PE=1 SV=2	P37837	TALDO1	38 kDa	0	2
510	Very-long-chain (3R)-3-hydroxyacyl-CoA dehydratase 3 OS=Homo sapiens OX=9606 GN=HACD3 PE=1 SV=2	Q9P035	HACD3	43 kDa	0	2
511	SWI/SNF complex subunit SMARCC1 OS=Homo sapiens OX=9606 GN=SMARCC1 PE=1 SV=3	Q92922	SMARCC1	123 kDa	0	2
512	DEAD box protein 5 OS=Homo sapiens OX=9606 GN=DDX5 PE=1 SV=1	J3KTA4 (+1)	DDX5	69 kDa	0	2
513	Clathrin heavy chain OS=Homo sapiens OX=9606 GN=CLTC PE=1 SV=1	A0A087WVQ6 (+1)	CLTC	192 kDa	3	55
514	SWISS-PROT:P08727 Tax_Id=9606 Gene_Symbol=KRT19 Keratin, type I cytoskeletal 19	P08727		44 kDa	10	161
515	General transcription factor II-I OS=Homo sapiens OX=9606 GN=GTF2I PE=1 SV=2	P78347	GTF2I	112 kDa	2	24
516	Keratin, type II cytoskeletal 8 OS=Homo sapiens OX=9606 GN=KRT8 PE=1 SV=7	P05787	KRT8	54 kDa	20	212
517	Desmoplakin OS=Homo sapiens OX=9606 GN=DSP PE=1 SV=3	P15924	DSP	332 kDa	7	66
518	Heat shock 70 kDa protein 1B OS=Homo sapiens OX=9606 GN=HSPA1B PE=1 SV=1	A0A0G2JIW1 (+1)	HSPA1B	70 kDa	12	109
519	SWISS-PROT:P19012 Tax_Id=9606 Gene_Symbol=KRT15 Keratin, type I cytoskeletal 15	P19012		49 kDa	4	34
520	Cytochrome b-c1 complex subunit 2, mitochondrial OS=Homo sapiens OX=9606 GN=UQCRC2 PE=1 SV=3	P22695	UQCRC2	48 kDa	3	24
521	Polyadenylate-binding protein OS=Homo sapiens OX=9606 GN=PABPC1 PE=1 SV=2	H0YAR2 (+1)	PABPC1	67 kDa	3	24
522	DNA topoisomerase 2-alpha OS=Homo sapiens OX=9606 GN=TOP2A PE=1 SV=3	P11388	TOP2A	174 kDa	4	31
523	Transcription intermediary factor 1-beta OS=Homo sapiens OX=9606 GN=TRIM28 PE=1 SV=5	Q13263	TRIM28	89 kDa	5	38
524	ATP-citrate synthase OS=Homo sapiens OX=9606 GN=ACLY PE=1 SV=3	P53396	ACLY	121 kDa	2	15
525	40S ribosomal protein S4, X isoform OS=Homo sapiens OX=9606 GN=RPS4X PE=1 SV=2	P62701	RPS4X	30 kDa	3	22
526	Band 4.1-like protein 3 OS=Homo sapiens OX=9606 GN=EPB41L3 PE=1 SV=1	A8K968	EPB41L3	85 kDa	4	29
527	Calcium-binding mitochondrial carrier protein Aralar2 OS=Homo sapiens OX=9606 GN=SLC25A13 PE=1 SV=2	Q9UJS0	SLC25A13	74 kDa	6	42
528	Interleukin enhancer-binding factor 2 OS=Homo sapiens OX=9606 GN=ILF2 PE=1 SV=1	B4DY09 (+1)	ILF2	39 kDa	3	21
529	Heterogeneous nuclear ribonucleoprotein U-like protein 1 OS=Homo sapiens OX=9606 GN=HNRNPUL1 PE=1 SV=1	A0A0A0MRA5 (+2)	HNRNPUL1	86 kDa	2	14
530	Importin-9 OS=Homo sapiens OX=9606 GN=IPO9 PE=1 SV=3	Q96P70	IPO9	116 kDa	3	20
531	FACT complex subunit SSRP1 OS=Homo sapiens OX=9606 GN=SSRP1 PE=1 SV=1	Q08945	SSRP1	81 kDa	3	19
532	Heterogeneous nuclear ribonucleoprotein Q OS=Homo sapiens OX=9606 GN=SYNCRIP PE=1 SV=1	A0A7I2V4Z0 (+2)	SYNCRIP	61 kDa	2	12
533	Protein RCC2 OS=Homo sapiens OX=9606 GN=RCC2 PE=1 SV=2	Q9P258	RCC2	56 kDa	4	23
534	Protein LYRIC OS=Homo sapiens OX=9606 GN=MTDH PE=1 SV=2	Q86UE4	MTDH	64 kDa	3	17
535	MICOS complex subunit MIC60 OS=Homo sapiens OX=9606 GN=IMMT PE=1 SV=2	B9A067 (+1)	IMMT	79 kDa	3	17
536	Importin-8 OS=Homo sapiens OX=9606 GN=IPO8 PE=1 SV=2	O15397	IPO8	120 kDa	4	22
537	Importin subunit alpha OS=Homo sapiens OX=9606 GN=KPNA2 PE=1 SV=1	A0A7I2V351 (+3)	KPNA2	55 kDa	3	16
538	60S ribosomal protein L4 OS=Homo sapiens OX=9606 GN=RPL4 PE=1 SV=5	P36578	RPL4	48 kDa	4	21
539	Bifunctional glutamate/proline--tRNA ligase OS=Homo sapiens OX=9606 GN=EPRS1 PE=1 SV=5	P07814	EPRS1	171 kDa	7	36
540	Annexin A2 OS=Homo sapiens OX=9606 GN=ANXA2 PE=1 SV=2	P07355	ANXA2	39 kDa	6	30
541	Methionine--tRNA ligase, cytoplasmic OS=Homo sapiens OX=9606 GN=MARS1 PE=1 SV=2	P56192	MARS1	101 kDa	3	15
542	Dynamin-like 120 kDa protein, form S1 OS=Homo sapiens OX=9606 GN=OPA1 PE=1 SV=1	E5KLJ9	OPA1	114 kDa	7	34
543	Hypoxanthine-guanine phosphoribosyltransferase OS=Homo sapiens OX=9606 GN=HPRT1 PE=1 SV=2	P00492	HPRT1	25 kDa	2	10
544	SWISS-PROT:P02769 (Bos taurus) Bovine serum albumin precursor	P02769		69 kDa	17	76
545	Sideroflexin-1 OS=Homo sapiens OX=9606 GN=SFXN1 PE=1 SV=4	Q9H9B4	SFXN1	36 kDa	4	18
546	Nuclear pore complex protein Nup155 OS=Homo sapiens OX=9606 GN=NUP155 PE=1 SV=1	E9PF10 (+1)	NUP155	148 kDa	4	18
547	RNA helicase OS=Homo sapiens OX=9606 GN=DDX3X PE=1 SV=1	A0A0D9SFB3 (+9)	DDX3X	71 kDa	3	13
548	ELAV-like protein OS=Homo sapiens OX=9606 GN=ELAVL2 PE=1 SV=1	A0A0A0MRX1 (+1)	ELAVL2	43 kDa	3	13
549	40S ribosomal protein S3a OS=Homo sapiens OX=9606 GN=RPS3A PE=1 SV=2	P61247	RPS3A	30 kDa	4	17
550	Fatty acid synthase OS=Homo sapiens OX=9606 GN=FASN PE=1 SV=3	P49327	FASN	273 kDa	16	66
551	Sarcoplasmic/endoplasmic reticulum calcium ATPase 2 OS=Homo sapiens OX=9606 GN=ATP2A2 PE=1 SV=1	P16615	ATP2A2	115 kDa	14	56
552	Cytoskeleton-associated protein 4 OS=Homo sapiens OX=9606 GN=CKAP4 PE=1 SV=2	Q07065	CKAP4	66 kDa	8	32
553	Microtubule-associated protein 1B OS=Homo sapiens OX=9606 GN=MAP1B PE=1 SV=2	P46821	MAP1B	271 kDa	25	99
554	Heterogeneous nuclear ribonucleoprotein H OS=Homo sapiens OX=9606 GN=HNRNPH1 PE=1 SV=1	G8JLB6 (+1)	HNRNPH1	51 kDa	5	20
555	60S ribosomal protein L23 OS=Homo sapiens OX=9606 GN=RPL23 PE=1 SV=1	P62829	RPL23	15 kDa	4	16
556	Creatine kinase B-type OS=Homo sapiens OX=9606 GN=CKB PE=1 SV=1	P12277	CKB	43 kDa	4	16
557	Importin subunit beta-1 OS=Homo sapiens OX=9606 GN=KPNB1 PE=1 SV=2	Q14974	KPNB1	97 kDa	3	12
558	RNA-binding protein Musashi homolog 2 OS=Homo sapiens OX=9606 GN=MSI2 PE=1 SV=1	Q96DH6	MSI2	35 kDa	2	8
559	Eukaryotic translation initiation factor 2 subunit 1 OS=Homo sapiens OX=9606 GN=EIF2S1 PE=1 SV=3	P05198	EIF2S1	36 kDa	2	8
560	Interleukin enhancer-binding factor 3 OS=Homo sapiens OX=9606 GN=ILF3 PE=1 SV=3	Q12906	ILF3	95 kDa	7	27
561	Heat shock protein HSP 90-beta OS=Homo sapiens OX=9606 GN=HSP90AB1 PE=1 SV=4	P08238	HSP90AB1	83 kDa	12	46
562	3-hydroxyacyl-CoA dehydrogenase type-2 OS=Homo sapiens OX=9606 GN=HSD17B10 PE=1 SV=3	Q99714	HSD17B10	27 kDa	5	19
563	E3 ubiquitin-protein ligase NEDD4-like OS=Homo sapiens OX=9606 GN=NEDD4L PE=1 SV=2	Q96PU5	NEDD4L	112 kDa	4	15
564	Aspartate--tRNA ligase, cytoplasmic OS=Homo sapiens OX=9606 GN=DARS1 PE=1 SV=2	P14868	DARS1	57 kDa	3	11
565	60S acidic ribosomal protein P2 OS=Homo sapiens OX=9606 GN=RPLP2 PE=1 SV=1	P05387	RPLP2	12 kDa	5	18
566	60S ribosomal protein L10a OS=Homo sapiens OX=9606 GN=RPL10A PE=1 SV=2	P62906	RPL10A	25 kDa	5	18
567	Phosphate carrier protein, mitochondrial OS=Homo sapiens OX=9606 GN=SLC25A3 PE=1 SV=2	Q00325	SLC25A3	40 kDa	5	18
568	Ubiquitin-protein ligase E3A OS=Homo sapiens OX=9606 GN=UBE3A PE=1 SV=4	Q05086	UBE3A	101 kDa	4	14
569	60S ribosomal protein L7 OS=Homo sapiens OX=9606 GN=RPL7 PE=1 SV=1	P18124	RPL7	29 kDa	4	14
570	Heterogeneous nuclear ribonucleoprotein U OS=Homo sapiens OX=9606 GN=HNRNPU PE=1 SV=6	Q00839	HNRNPU	91 kDa	8	27
571	Heat shock protein 75 kDa, mitochondrial OS=Homo sapiens OX=9606 GN=TRAP1 PE=1 SV=3	Q12931	TRAP1	80 kDa	2	7
572	Heat shock protein HSP 90-alpha OS=Homo sapiens OX=9606 GN=HSP90AA1 PE=1 SV=5	P07900	HSP90AA1	85 kDa	9	30
573	60S ribosomal protein L37a OS=Homo sapiens OX=9606 GN=RPL37A PE=1 SV=1	C9J4Z3 (+1)	RPL37A	8 kDa	3	10
574	40S ribosomal protein S11 OS=Homo sapiens OX=9606 GN=RPS11 PE=1 SV=3	P62280	RPS11	18 kDa	3	10
575	RNA helicase OS=Homo sapiens OX=9606 GN=DDX17 PE=1 SV=1	A0A1X7SBZ2 (+1)	DDX17	80 kDa	3	10
576	FACT complex subunit SPT16 OS=Homo sapiens OX=9606 GN=SUPT16H PE=1 SV=1	Q9Y5B9	SUPT16H	120 kDa	3	10
577	Glyceraldehyde-3-phosphate dehydrogenase OS=Homo sapiens OX=9606 GN=GAPDH PE=1 SV=3	P04406	GAPDH	36 kDa	9	29
578	Aspartyl aminopeptidase OS=Homo sapiens OX=9606 GN=DNPEP PE=1 SV=2	Q9ULA0	DNPEP	53 kDa	4	13
579	Y-box-binding protein 1 OS=Homo sapiens OX=9606 GN=YBX1 PE=1 SV=3	P67809	YBX1	36 kDa	10	32
580	60 kDa chaperonin OS=Homo sapiens OX=9606 GN=HSPD1 PE=1 SV=1	A0A7I2V2X6 (+1)	HSPD1	58 kDa	10	32
581	ADP/ATP translocase 3 OS=Homo sapiens OX=9606 GN=SLC25A6 PE=1 SV=4	P12236	SLC25A6	33 kDa	10	32
582	60S ribosomal protein L5 OS=Homo sapiens OX=9606 GN=RPL5 PE=1 SV=3	P46777	RPL5	34 kDa	5	16
583	Elongation factor 2 OS=Homo sapiens OX=9606 GN=EEF2 PE=1 SV=4	P13639	EEF2	95 kDa	5	16
584	Sodium/potassium-transporting ATPase subunit alpha-1 OS=Homo sapiens OX=9606 GN=ATP1A1 PE=1 SV=1	P05023	ATP1A1	113 kDa	6	19
585	Serine/threonine-protein phosphatase 2A 65 kDa regulatory subunit A alpha isoform OS=Homo sapiens OX=9606 GN=PPP2R1A PE=1 SV=4	P30153	PPP2R1A	65 kDa	6	19
586	Elongation factor Tu, mitochondrial OS=Homo sapiens OX=9606 GN=TUFM PE=1 SV=2	P49411	TUFM	50 kDa	10	31
587	ATP-dependent RNA helicase A OS=Homo sapiens OX=9606 GN=DHX9 PE=1 SV=4	Q08211	DHX9	141 kDa	12	36
588	40S ribosomal protein S14 (Fragment) OS=Homo sapiens OX=9606 GN=RPS14 PE=1 SV=1	A0A2R8Y811 (+1)	RPS14	16 kDa	6	18
589	Trifunctional purine biosynthetic protein adenosine-3 OS=Homo sapiens OX=9606 GN=GART PE=1 SV=1	P22102	GART	108 kDa	6	18
590	Mitochondrial import receptor subunit TOM22 homolog OS=Homo sapiens OX=9606 GN=TOMM22 PE=1 SV=3	Q9NS69	TOMM22	16 kDa	4	12
591	40S ribosomal protein S24 OS=Homo sapiens OX=9606 GN=RPS24 PE=1 SV=1	A0A2R8Y849 (+3)	RPS24	15 kDa	3	9
592	Eukaryotic translation initiation factor 2 subunit 3 OS=Homo sapiens OX=9606 GN=EIF2S3 PE=1 SV=3	P41091	EIF2S3	51 kDa	3	9
593	40S ribosomal protein S3 OS=Homo sapiens OX=9606 GN=RPS3 PE=1 SV=2	P23396	RPS3	27 kDa	11	32
594	Retrotransposon-derived protein PEG10 OS=Homo sapiens OX=9606 GN=PEG10 PE=1 SV=2	A0A087WUL4 (+1)	PEG10	84 kDa	2	6
595	60S ribosomal protein L14 OS=Homo sapiens OX=9606 GN=RPL14 PE=1 SV=1	E7EPB3 (+1)	RPL14	15 kDa	2	6
596	60S ribosomal protein L12 OS=Homo sapiens OX=9606 GN=RPL12 PE=1 SV=1	P30050	RPL12	18 kDa	8	23
597	Tubulin beta-4B chain OS=Homo sapiens OX=9606 GN=TUBB4B PE=1 SV=1	P68371	TUBB4B	50 kDa	5	14
598	Far upstream element-binding protein 2 OS=Homo sapiens OX=9606 GN=KHSRP PE=1 SV=1	A0A087WTP3 (+2)	KHSRP	73 kDa	8	22
599	Phenylalanine--tRNA ligase beta subunit OS=Homo sapiens OX=9606 GN=FARSB PE=1 SV=3	Q9NSD9	FARSB	66 kDa	8	22
600	40S ribosomal protein S2 OS=Homo sapiens OX=9606 GN=RPS2 PE=1 SV=2	P15880	RPS2	31 kDa	4	11
601	60S ribosomal protein L30 (Fragment) OS=Homo sapiens OX=9606 GN=RPL30 PE=1 SV=1	E5RI99 (+1)	RPL30	13 kDa	7	19
602	75 kDa glucose-regulated protein OS=Homo sapiens OX=9606 GN=HSPA9 PE=1 SV=2	D6RCD7 (+1)	HSPA9	72 kDa	39	103
603	60S ribosomal protein L6 OS=Homo sapiens OX=9606 GN=RPL6 PE=1 SV=3	Q02878	RPL6	33 kDa	3	8
604	40S ribosomal protein S17 OS=Homo sapiens OX=9606 PE=3 SV=2	H3BNC9 (+1)		65 kDa	5	13
605	Cofilin-1 OS=Homo sapiens OX=9606 GN=CFL1 PE=1 SV=3	P23528	CFL1	19 kDa	7	18
606	60S ribosomal protein L7a OS=Homo sapiens OX=9606 GN=RPL7A PE=1 SV=2	P62424	RPL7A	30 kDa	7	18
607	Phenylalanine--tRNA ligase alpha subunit OS=Homo sapiens OX=9606 GN=FARSA PE=1 SV=3	Q9Y285	FARSA	58 kDa	8	20
608	60S ribosomal protein L23a OS=Homo sapiens OX=9606 GN=RPL23A PE=1 SV=1	P62750	RPL23A	18 kDa	4	10
609	Parkinson disease protein 7 OS=Homo sapiens OX=9606 GN=PARK7 PE=1 SV=2	Q99497	PARK7	20 kDa	7	17
610	Crk-like protein OS=Homo sapiens OX=9606 GN=CRKL PE=1 SV=1	P46109	CRKL	34 kDa	7	17
611	SWISS-PROT:P06868 (Bos taurus) Plasminogen precursor	P06868		91 kDa	41	98
612	T-complex protein 1 subunit alpha OS=Homo sapiens OX=9606 GN=TCP1 PE=1 SV=1	P17987	TCP1	60 kDa	5	12
613	Polyamine deacetylase HDAC10 OS=Homo sapiens OX=9606 GN=HDAC10 PE=1 SV=1	C9J8B8 (+1)	HDAC10	66 kDa	8	19
614	Heat shock protein beta-1 OS=Homo sapiens OX=9606 GN=HSPB1 PE=1 SV=2	P04792	HSPB1	23 kDa	8	19
615	Carbonyl reductase [NADPH] 1 OS=Homo sapiens OX=9606 GN=CBR1 PE=1 SV=3	P16152	CBR1	30 kDa	6	14
616	40S ribosomal protein S16 OS=Homo sapiens OX=9606 GN=RPS16 PE=1 SV=2	P62249	RPS16	16 kDa	6	14
617	Heterogeneous nuclear ribonucleoprotein K OS=Homo sapiens OX=9606 GN=HNRNPK PE=1 SV=1	P61978	HNRNPK	51 kDa	10	23
618	Ubiquitin-40S ribosomal protein S27a OS=Homo sapiens OX=9606 GN=RPS27A PE=1 SV=2	P62979	RPS27A	18 kDa	10	23
619	Reticulocalbin-1 OS=Homo sapiens OX=9606 GN=RCN1 PE=1 SV=1	Q15293	RCN1	39 kDa	3	7
620	60S ribosomal protein L26-like 1 OS=Homo sapiens OX=9606 GN=RPL26L1 PE=1 SV=1	Q9UNX3	RPL26L1	17 kDa	3	7
621	40S ribosomal protein S18 OS=Homo sapiens OX=9606 GN=RPS18 PE=1 SV=3	P62269	RPS18	18 kDa	8	18
622	Nucleolin OS=Homo sapiens OX=9606 GN=NCL PE=1 SV=1	A0A7I2V3F3 (+3)	NCL	75 kDa	9	20
623	Histone-binding protein RBBP4 OS=Homo sapiens OX=9606 GN=RBBP4 PE=1 SV=3	Q09028	RBBP4	48 kDa	4	9
624	ATP synthase subunit alpha, mitochondrial OS=Homo sapiens OX=9606 GN=ATP5F1A PE=1 SV=1	P25705	ATP5F1A	60 kDa	17	36
625	Heat shock cognate 71 kDa protein OS=Homo sapiens OX=9606 GN=HSPA8 PE=1 SV=1	P11142	HSPA8	71 kDa	54	113
626	Poly(rC)-binding protein 1 OS=Homo sapiens OX=9606 GN=PCBP1 PE=1 SV=2	Q15365	PCBP1	37 kDa	9	19
627	Heterogeneous nuclear ribonucleoprotein M OS=Homo sapiens OX=9606 GN=HNRNPM PE=1 SV=3	P52272	HNRNPM	78 kDa	9	19
628	ADP/ATP translocase 2 OS=Homo sapiens OX=9606 GN=SLC25A5 PE=1 SV=7	P05141	SLC25A5	33 kDa	10	21
629	Malate dehydrogenase, mitochondrial OS=Homo sapiens OX=9606 GN=MDH2 PE=1 SV=3	P40926	MDH2	36 kDa	9	18
630	Neuronal migration protein doublecortin OS=Homo sapiens OX=9606 GN=DCX PE=4 SV=1	A0A7P0T9C5	DCX	36 kDa	4	8
631	RNA-binding motif protein, X chromosome OS=Homo sapiens OX=9606 GN=RBMX PE=1 SV=3	P38159	RBMX	42 kDa	3	6
632	Importin-5 OS=Homo sapiens OX=9606 GN=IPO5 PE=1 SV=4	O00410	IPO5	124 kDa	18	35
633	ATP synthase subunit beta, mitochondrial OS=Homo sapiens OX=9606 GN=ATP5F1B PE=1 SV=3	P06576	ATP5F1B	57 kDa	31	60
634	Tubulin beta chain OS=Homo sapiens OX=9606 GN=TUBB PE=1 SV=2	P07437	TUBB	50 kDa	76	144
635	Peroxiredoxin-1 OS=Homo sapiens OX=9606 GN=PRDX1 PE=1 SV=1	Q06830	PRDX1	22 kDa	11	21
636	Elongation factor 1-alpha 1 OS=Homo sapiens OX=9606 GN=EEF1A1 PE=1 SV=1	P68104 (+1)	EEF1A1	50 kDa	22	41
637	CTP synthase OS=Homo sapiens OX=9606 GN=CTPS1 PE=1 SV=1	A0A3B3IRI2 (+1)	CTPS1	64 kDa	8	15
638	Transitional endoplasmic reticulum ATPase OS=Homo sapiens OX=9606 GN=VCP PE=4 SV=1	A0A7P0TAQ1 (+3)	VCP	81 kDa	7	13
639	Tubulin alpha-1A chain OS=Homo sapiens OX=9606 GN=TUBA1A PE=1 SV=1	Q71U36	TUBA1A	50 kDa	66	117
640	Adenosylhomocysteinase OS=Homo sapiens OX=9606 GN=AHCY PE=1 SV=4	P23526	AHCY	48 kDa	5	9
641	Isochorismatase domain-containing protein 2 OS=Homo sapiens OX=9606 GN=ISOC2 PE=1 SV=1	Q96AB3	ISOC2	22 kDa	11	19
642	TREMBL:Q3SX09 (Bos taurus) similar to HBG protein	Q3SX09		22 kDa	4	7
643	Prolactin-inducible protein OS=Homo sapiens OX=9606 GN=PIP PE=1 SV=1	P12273	PIP	17 kDa	4	7
644	Heterogeneous nuclear ribonucleoproteins A2/B1 OS=Homo sapiens OX=9606 GN=HNRNPA2B1 PE=1 SV=1	A0A7I2V4I6 (+1)	HNRNPA2B1	34 kDa	7	12
645	14-3-3 protein zeta/delta OS=Homo sapiens OX=9606 GN=YWHAZ PE=1 SV=1	P63104	YWHAZ	28 kDa	10	17
646	Splicing factor, proline- and glutamine-rich OS=Homo sapiens OX=9606 GN=SFPQ PE=1 SV=2	P23246	SFPQ	76 kDa	6	10
647	C-X-C chemokine receptor type 4 OS=Homo sapiens OX=9606 GN=CXCR4 PE=1 SV=1	P61073	CXCR4	40 kDa	3	5
648	Serine/threonine-protein phosphatase CPPED1 OS=Homo sapiens OX=9606 GN=CPPED1 PE=1 SV=3	Q9BRF8	CPPED1	36 kDa	3	5
649	40S ribosomal protein S15 OS=Homo sapiens OX=9606 GN=RPS15 PE=1 SV=1	A0A0B4J2B4 (+6)	RPS15	14 kDa	5	8
650	60S ribosomal protein L8 OS=Homo sapiens OX=9606 GN=RPL8 PE=1 SV=2	P62917	RPL8	28 kDa	5	8
651	SWISS-PROT:P02662 Alpha-S1-casein - Bos taurus (Bovine).	P02662		23 kDa	9	14
652	40S ribosomal protein SA OS=Homo sapiens OX=9606 GN=RPSA PE=1 SV=1	A0A0C4DG17 (+2)	RPSA	33 kDa	11	17
653	40S ribosomal protein S13 OS=Homo sapiens OX=9606 GN=RPS13 PE=1 SV=2	P62277	RPS13	17 kDa	12	18
654	Cysteine-rich protein 2 OS=Homo sapiens OX=9606 GN=CRIP2 PE=1 SV=1	P52943	CRIP2	22 kDa	6	9
655	Keratin, type I cytoskeletal 16 OS=Homo sapiens OX=9606 GN=KRT16 PE=1 SV=4	P08779	KRT16	51 kDa	6	9
656	Protein-L-isoaspartate O-methyltransferase OS=Homo sapiens OX=9606 GN=PCMT1 PE=1 SV=1	A0A0A0MRJ6 (+2)	PCMT1	30 kDa	4	6
657	Peroxiredoxin-4 OS=Homo sapiens OX=9606 GN=PRDX4 PE=1 SV=1	Q13162	PRDX4	31 kDa	4	6
658	Heterogeneous nuclear ribonucleoprotein A0 OS=Homo sapiens OX=9606 GN=HNRNPA0 PE=1 SV=1	Q13151	HNRNPA0	31 kDa	2	3
659	Alpha-enolase OS=Homo sapiens OX=9606 GN=ENO1 PE=1 SV=2	P06733	ENO1	47 kDa	23	33
660	Histone deacetylase 6 OS=Homo sapiens OX=9606 GN=HDAC6 PE=1 SV=2	Q9UBN7	HDAC6	131 kDa	35	50
661	DNA replication licensing factor MCM3 OS=Homo sapiens OX=9606 GN=MCM3 PE=1 SV=3	P25205	MCM3	91 kDa	7	10
662	Endoplasmic reticulum chaperone BiP OS=Homo sapiens OX=9606 GN=HSPA5 PE=1 SV=2	P11021	HSPA5	72 kDa	105	148
663	Nucleophosmin OS=Homo sapiens OX=9606 GN=NPM1 PE=1 SV=1	A0A7I2V5S2 (+2)	NPM1	34 kDa	12	17
664	60S acidic ribosomal protein P0 OS=Homo sapiens OX=9606 GN=RPLP0 PE=1 SV=1	P05388	RPLP0	34 kDa	22	31
665	60S ribosomal protein L9 OS=Homo sapiens OX=9606 GN=RPL9 PE=1 SV=1	P32969	RPL9	22 kDa	5	7
666	ADP-ribosylation factor 3 OS=Homo sapiens OX=9606 GN=ARF3 PE=1 SV=2	P61204 (+1)	ARF3	21 kDa	6	8
667	60S acidic ribosomal protein P1 OS=Homo sapiens OX=9606 GN=RPLP1 PE=1 SV=1	P05386	RPLP1	12 kDa	3	4
668	Heterogeneous nuclear ribonucleoprotein L OS=Homo sapiens OX=9606 GN=HNRNPL PE=1 SV=2	P14866	HNRNPL	64 kDa	3	4
669	Histone-binding protein RBBP7 OS=Homo sapiens OX=9606 GN=RBBP7 PE=1 SV=1	E9PC52 (+1)	RBBP7	47 kDa	3	4
670	40S ribosomal protein S7 OS=Homo sapiens OX=9606 GN=RPS7 PE=1 SV=1	P62081	RPS7	22 kDa	10	13
671	Helix-destabilizing protein OS=Homo sapiens OX=9606 GN=HNRNPA1 PE=1 SV=1	A0A7I2V3R8 (+2)	HNRNPA1	34 kDa	10	13
672	Myristoylated alanine-rich C-kinase substrate OS=Homo sapiens OX=9606 GN=MARCKS PE=1 SV=4	P29966	MARCKS	32 kDa	7	9
673	Actin, cytoplasmic 1 OS=Homo sapiens OX=9606 GN=ACTB PE=1 SV=1	P60709	ACTB	42 kDa	59	73
674	Ribosomal protein L19 OS=Homo sapiens OX=9606 GN=RPL19 PE=1 SV=1	A0A7I2YQG2 (+3)	RPL19	26 kDa	4	5
675	Destrin OS=Homo sapiens OX=9606 GN=DSTN PE=1 SV=3	P60981	DSTN	19 kDa	4	5
676	ATP synthase subunit gamma, mitochondrial OS=Homo sapiens OX=9606 GN=ATP5F1C PE=1 SV=1	P36542	ATP5F1C	33 kDa	4	5
677	SWISS-PROT:P35908 Tax_Id=9606 Gene_Symbol=KRT2 Keratin, type II cytoskeletal 2 epidermal	P35908		66 kDa	75	90
678	Poly [ADP-ribose] polymerase OS=Homo sapiens OX=9606 GN=PARP1 PE=1 SV=1	A0A7I2V3E1 (+1)	PARP1	108 kDa	5	6
679	Polypyrimidine tract-binding protein 1 OS=Homo sapiens OX=9606 GN=PTBP1 PE=1 SV=1	P26599	PTBP1	57 kDa	8	9
680	Histone H4 OS=Homo sapiens OX=9606 GN=H4C1 PE=1 SV=2	P62805	H4C1	11 kDa	8	9
681	SWISS-PROT:P02533 Tax_Id=9606 Gene_Symbol=KRT14 Keratin, type I cytoskeletal 14	P02533		52 kDa	15	15
682	Glutathione reductase, mitochondrial OS=Homo sapiens OX=9606 GN=GSR PE=1 SV=2	P00390	GSR	56 kDa	13	13
683	Heterogeneous nuclear ribonucleoprotein F OS=Homo sapiens OX=9606 GN=HNRNPF PE=1 SV=3	P52597	HNRNPF	46 kDa	6	6
684	14-3-3 protein epsilon OS=Homo sapiens OX=9606 GN=YWHAE PE=1 SV=1	P62258	YWHAE	29 kDa	6	6
685	Tubulin alpha-1B chain OS=Homo sapiens OX=9606 GN=TUBA1B PE=1 SV=1	P68363	TUBA1B	50 kDa	5	5
686	Desmoglein-1 OS=Homo sapiens OX=9606 GN=DSG1 PE=1 SV=2	Q02413	DSG1	114 kDa	3	3
687	Actinin, alpha 4, isoform CRA_a OS=Homo sapiens OX=9606 GN=ACTN4 PE=1 SV=3	F5GXS2 (+2)	ACTN4	105 kDa	3	3
688	SWISS-PROT:P04264 Tax_Id=9606 Gene_Symbol=KRT1 Keratin, type II cytoskeletal 1	P04264		66 kDa	107	100
689	Histone H2B type 1-M OS=Homo sapiens OX=9606 GN=H2BC14 PE=1 SV=3	Q99879	H2BC14	14 kDa	11	10
690	SWISS-PROT:P13645 Tax_Id=9606 Gene_Symbol=KRT10 Keratin, type I cytoskeletal 10	P13645		60 kDa	86	74
691	SWISS-PROT:P00761|TRYP_PIG Trypsin - Sus scrofa (Pig).	P00761		24 kDa	13	11
692	Keratin, type II cytoskeletal 5 OS=Homo sapiens OX=9606 GN=KRT5 PE=1 SV=3	P13647	KRT5	62 kDa	25	21
693	V-type proton ATPase catalytic subunit A OS=Homo sapiens OX=9606 GN=ATP6V1A PE=1 SV=2	P38606	ATP6V1A	68 kDa	12	10
694	Heterogeneous nuclear ribonucleoproteins C1/C2 OS=Homo sapiens OX=9606 GN=HNRNPC PE=1 SV=1	B2R5W2 (+2)	HNRNPC	32 kDa	12	10
695	Keratin, type II cytoskeletal 6A OS=Homo sapiens OX=9606 GN=KRT6A PE=1 SV=3	P02538	KRT6A	60 kDa	15	12
696	V-type proton ATPase subunit B, brain isoform OS=Homo sapiens OX=9606 GN=ATP6V1B2 PE=1 SV=3	P21281	ATP6V1B2	57 kDa	10	8
697	Histone H2A OS=Homo sapiens OX=9606 GN=hCG_2039566 PE=3 SV=1	A0A0U1RR32 (+8)	hCG_2039566	18 kDa	13	10
698	Matrin-3 OS=Homo sapiens OX=9606 GN=MATR3 PE=1 SV=1	A0A0R4J2E8 (+1)	MATR3	95 kDa	8	6
699	Peroxiredoxin-2 OS=Homo sapiens OX=9606 GN=PRDX2 PE=1 SV=5	P32119	PRDX2	22 kDa	8	6
700	Tubulin alpha-3D chain OS=Homo sapiens OX=9606 GN=TUBA3D PE=1 SV=1	P0DPH8	TUBA3D	50 kDa	8	6
701	PC4 and SFRS1-interacting protein OS=Homo sapiens OX=9606 GN=PSIP1 PE=1 SV=1	O75475	PSIP1	60 kDa	11	7
702	SWISS-PROT:P35527 Tax_Id=9606 Gene_Symbol=KRT9 Keratin, type I cytoskeletal 9	P35527		62 kDa	90	56
703	Nucleolar and coiled-body phosphoprotein 1 (Fragment) OS=Homo sapiens OX=9606 GN=NOLC1 PE=1 SV=1	A0A0A0MRM9 (+1)	NOLC1	75 kDa	5	3
704	Filaggrin-2 OS=Homo sapiens OX=9606 GN=FLG2 PE=1 SV=1	Q5D862	FLG2	248 kDa	7	4
705	SWISS-PROT:Q9U6Y5 Green fluorescent protein (GFP-Cter-HisTag)	Q9U6Y5		28 kDa	1291	689
706	Heat shock 70 kDa protein 6 OS=Homo sapiens OX=9606 GN=HSPA6 PE=1 SV=2	P17066	HSPA6	71 kDa	6	3
707	Glycogen phosphorylase, brain form OS=Homo sapiens OX=9606 GN=PYGB PE=1 SV=5	P11216	PYGB	97 kDa	4	2
708	Lamin-B1 OS=Homo sapiens OX=9606 GN=LMNB1 PE=1 SV=2	P20700	LMNB1	66 kDa	9	4
709	Isocitrate dehydrogenase [NADP] cytoplasmic OS=Homo sapiens OX=9606 GN=IDH1 PE=1 SV=2	O75874	IDH1	47 kDa	4	0
710	Histone H1.3 OS=Homo sapiens OX=9606 GN=H1-3 PE=1 SV=2	P16402	H1-3	22 kDa	4	0
711	Ras-related protein Rab-1B OS=Homo sapiens OX=9606 GN=RAB1B PE=1 SV=1	Q9H0U4	RAB1B	22 kDa	2	0
712	Calmodulin-3 OS=Homo sapiens OX=9606 GN=CALM3 PE=1 SV=1	P0DP25	CALM3	17 kDa	4	0
713	Dermcidin OS=Homo sapiens OX=9606 GN=DCD PE=1 SV=2	P81605	DCD	11 kDa	6	0
714	Acetyl-CoA carboxylase 1 OS=Homo sapiens OX=9606 GN=ACACA PE=1 SV=2	Q13085	ACACA	266 kDa	3	0
715	Macrophage migration inhibitory factor OS=Homo sapiens OX=9606 GN=MIF PE=1 SV=4	P14174	MIF	12 kDa	5	0
716	Heat shock 70 kDa protein 1-like OS=Homo sapiens OX=9606 GN=HSPA1L PE=1 SV=2	P34931 (+1)	HSPA1L	70 kDa	7	0
