# Supplementary material for: The NFIB/CARM1 partnership is a driver in preclinical models of small cell lung cancer
Source: Nat Commun. 2023 Jan 23;14:363. doi: 10.1038/s41467-023-35864-y (PMC9870865; doi:10.1038/s41467-023-35864-y)
Supplement: Supplementary file 8 — Source Data [file 41467_2023_35864_MOESM8_ESM.xlsx]

## Sheet: Figure 1
Fig.1a-b see Suppl Table S1
Fig. 1c
Fig. 1d
Fig. 1e
Fig. 1f see Suppl Table S1B

## Sheet: Figure 2
Fig. 2a
Related to Suppl Table S3
Fig. 2b
Fig. 2c
Fig. 2d
N/A
Fig. 2e
Fig. 2f
Fig. 2g
Related to Suppl Table S2
Fig. 2h
Relative luciferase activity
	GFP	NFIB-WT	NFIB-RK	TRIM29	TRIM29+NFIB-WT	TRIM29+NFIB-RK
#1	0.967093	0.799712	0.756216	0.952402	3.62311	1.16267
#2	0.991141	0.853459	0.760863	1.03389	3.32399	0.984709
#3	1.04177	0.891331	0.753404	1.01987	4.05277	0.832686
Fig. 2i
Relative luciferase activity
	GFP	NFIB	NFIB+TDRD3	NFIB+TRIM29
#1	0.970259	0.895199	0.803033	2.07885
#2	1.00754	0.864312	0.967789	2.08276
#3	1.0222	0.935309	1.08808	3.66855
Fig. 2j
see Suppl Table S4

## Sheet: Figure 3
Fig. 3a
Patient survival (months)	Patient status	NFIBlow	NFIBhigh	CARM1low	CARM1high	NFIBhighCARM1high
38	alive	0		0
7.5	dead	1		1
9	dead		1		1	1
30	dead		1	1
13	dead		1		1	1
3	dead		1		1	1
59	alive	0		0
7	dead		1	1		1
39	alive		1	1
14	dead		1		1	1
8	dead		1	1
6	dead		1		1	1
0.5	NA		1		1	1
55	alive	0		0
22	dead		1		1	1
15	dead	1		1
25	dead		1		1
4	dead		1		1	1
12	dead		1		1	1
1	dead		1		1	1
21	dead	1		1
27	alive	0			0
23	dead		1	1
19	dead		1		1	1
24	dead		1		1
6	dead		1		1	1
55	dead		0	0
23.5	dead	1		1
48	alive	0			0
31	alive	0		0
29	dead		1	1
5	dead		1	1
Fig. 3b
Fig. 3c
	Xenograft tumor volume (mm3)
Day	Control					sgCARM1					sgCARM1+CARM1WT					sgCARM1+CARM1R168A
0	68	75	82	90	58	58	68	80	78	68	86	87	92	98	77	54	80	74	78	74
7	108	112	138	128	106	61	82	98	92	88	139	200	212	160	137	55	88	79	82	73
14	139	208	318	256	124	56	94	125	112	103	302	409	502	322	282	58	122	130	110	96
21	300	410	610	482	287	54	102	203	110	101	462	632	720	582	443	50	150	203	122	109
28	564	768	905	725	577	50	124	222	128	110	721	920	1005	820	705	50	189	280	132	123
Fig. 3d
Fig. 3e
	Xenograft tumor volume (mm3)
Day	Control					sgNFIB					sgNFIB+NFIBWT					sgNFIB+NFIBR388K
0	68	75	82	90	58	48	52	44	48	55	101	98	88	76	86	53	48	60	42	38
7	108	112	138	128	106	50	76	45	49	53	231	132	141	180	139	62	45	81	52	51
14	139	208	318	256	124	53	92	48	50	74	328	242	227	320	210	52	48	112	64	53
21	300	410	610	482	287	56	143	52	52	81	622	512	351	572	374	68	50	161	72	56
28	564	768	905	725	577	68	167	54	54	70	840	958	530	902	519	62	58	188	86	71
Fig. 3f
Fig. 3g
NA
Fig. 3h
NA
Fig. 3i
Tumor burden (% of tumor area per lung)
TKO	TKO;CARM1KO	TKO;NFIBR388K
35	8	24
27	12	17
33	22	12
23	16	22
31	20	20
28	18	15
Fig. 3j
pH3+ cells per tumor area
TKO	TKO;CARM1KO	TKO;NFIBR388K
69	30	44
74	44	48
80	46	53
73	34	33
60	36	29
48	18	36
Fig. 3k
Survival (days)
TKO	TKO;CARM1KO	TKO;NFIBR388K
170	237	379
199	280	297
209	301	315
210	294	259
217	310	220
206	349	249
238	372
191
182
Fig. 3l
	Percent of animals with metastasis
TKO	29
TKO; Carm1	6
TKO;Nfib	0
Fig. 3m

## Sheet: Figure 4
Fig. 4a-g
See GEO accession: GSE195843
Fig. 4h
Fig. 4i
	Xenograft tumor volume (mm3)
Day	Control						CARM1i						E/P						CARM1i+E/P
0	90	120	101	112	88	138	118	106	120	101	127	122	84	115	109	92	112	81	92	95	118	95	92	92
7	169	280	200	190	155	310	182	141	180	121	190	170	152	148	189	97	195	101	100	100	120	100	100	100
14	270	580	410	384	249	686	221	171	285	144	301	210	124	120	160	91	140	107	71	98	110	98	71	71
21	420	825	560	612	405	937	282	220	401	188	421	351	109	144	170	89	157	99	68	81	110	81	68	68
28	601	990	805	851	510	1201	342	268	510	225	537	482	120	165	184	90	177	101	65	87	101	87	65	65
35	799	1108	1005	990	681	1391	429	299	601	259	640	646	181	188	290	110	255	120	61	72	98	72	61	61
42	NA	NA	NA	NA	NA	NA	514	397	771	328	792	842	301	281	350	127	315	167	58	80	98	58	80	98
49	NA	NA	NA	NA	NA	NA	620	489	850	411	877	872	425	321	501	199	411	212	42	67	70	42	67	70
56	NA	NA	NA	NA	NA	NA	742	540	900	503	954	971	580	480	650	327	598	353	58	50	60	58	50	60
Fig. 4j
	Xenograft tumor volume (mm3)
Day	Control						CARM1i						E/P						CARM1i+E/P
0	110	104	71	119	67	62	99	112	96	110	92	116	119	95	122	101	88	132	114	98	91	95	106	101
7	158	161	98	169	92	90	114	132	106	142	97	153	131	80	109	107	97	150	131	118	112	115	125	120
14	253	241	150	324	138	119	128	144	113	192	98	201	130	87	97	115	88	170	128	100	83	92	114	103
21	378	316	209	418	194	180	131	156	119	255	106	267	142	85	102	121	86	202	119	84	49	77	82	102
28	495	388	282	564	265	246	152	169	127	301	129	312	157	89	107	127	96	263	116	90	37	74	59	104
35	691	567	432	792	422	407	170	182	134	353	141	373	166	93	109	132	98	285	124	84	24	74	42	118
42	905	628	582	986	559	535	192	225	163	413	145	484	198	101	123	153	101	320	129	75	25	84	21	127
49	1059	847	756	1170	736	718	220	242	201	489	179	594	222	105	132	164	103	352	125	66	18	92	22	141
56	1100	900	828	1223	803	779	246	285	218	546	188	673	294	102	145	171	108	389	137	71	18	96	20	149
Fig. 4k
	Xenograft tumor volume (mm3)
Day	Control						CARM1i						E/P						CARM1i+E/P
0	90	120	101	125	136	70	123	106	120	119	94	128	84	115	109	116	79	102	92	95	102	97	103	85
7	169	280	200	291	338	158	157	131	189	142	122	200	92	169	128	175	84	126	100	134	150	102	151	133
14	300	480	410	488	511	278	225	151	280	173	118	326	124	218	185	241	115	167	150	198	214	175	239	183
21	520	900	760	791	817	497	267	181	385	223	156	422	109	120	114	145	97	101	172	199	254	198	276	187
28	980	1488	1205	1591	1661	920	319	220	401	247	195	440	120	144	130	169	102	110	200	290	303	215	320	199
35	NA	NA	NA	NA	NA	NA	390	251	488	299	214	563	181	265	214	297	166	196	223	226	341	245	374	204
42	NA	NA	NA	NA	NA	NA	475	268	510	328	229	580	301	348	390	398	282	369	248	252	346	284	326	222
49	NA	NA	NA	NA	NA	NA	682	271	611	341	265	721	405	481	450	528	423	422	297	312	360	339	388	269
56	NA	NA	NA	NA	NA	NA	735	317	881	387	328	1012	530	771	701	836	565	680	310	334	345	341	388	280
